# Supplementary material for: Augmenting hematoma-scavenging capacity of innate immune cells by CDNF reduces brain injury and promotes functional recovery after intracerebral hemorrhage
Source: Cell Death Dis. 2023 Feb 15;14(2):128. doi: 10.1038/s41419-022-05520-2 (PMC9932138; doi:10.1038/s41419-022-05520-2)
Supplement: Supplementary file 4 — Dataset 1 [file 41419_2022_5520_MOESM4_ESM.xlsx]

## Sheet: Sheet 1
ensembl_gene_id	baseMean	log2FoldChange	lfcSE	stat	pvalue	padj	length	symbol	entrezgene	description	CDNF_ICH_3	CDNF_ICH_4	CDNF_ICH_5	WT_ICH_1	WT_ICH_2	WT_ICH_4	CDNF_ICH.norm.count.mean	WT_ICH.norm.count.mean
ENSMUSG00000039496	14.0833	-7.26979	1.26914	-5.7281	1.01563e-08	0.000372756	3111	Cdnf	227526	cerebral dopamine neurotrophic factor [Source:MGI Symbol;Acc:MGI:3606576]	0	0	0	30.6043	26.6765	23.6997	0	26.9935
ENSMUSG00000095041	2460.46	1.39041	0.258275	5.38345	7.3073e-08	0.00134096	4238				4441.87	3557.21	4274.93	1392.5	1168.64	2121.12	4091.34	1560.75
ENSMUSG00000005413	568.125	-0.918527	0.194025	-4.73406	2.20075e-06	0.026924	1751	Hmox1	15368	heme oxygenase 1 [Source:MGI Symbol;Acc:MGI:96163]	746.614	533.82	601.786	1441.68	1018.84	1098.8	627.407	1186.44
ENSMUSG00000082286	146.728	0.737541	0.17669	4.17422	2.99013e-05	0.274359	1757	Pisd-ps1		phosphatidylserine decarboxylase, pseudogene 1 [Source:MGI Symbol;Acc:MGI:3842428]	202.263	194.811	208.783	127.882	114.914	120.653	201.952	121.15
ENSMUSG00000051951	185.888	0.188253	0.247632	0.760211	0.447128	1	6094	Xkr4	497097	X-linked Kx blood group related 4 [Source:MGI Symbol;Acc:MGI:3528744]	164.449	212.955	239.486	195.649	208.282	136.812	205.63	180.248
ENSMUSG00000103377	7.95743	0.673589	0.695001	0.969192	0.332449	1	2819	Gm37180		predicted gene, 37180 [Source:MGI Symbol;Acc:MGI:5610408]	8.79404	9.54956	12.2813	7.65108	7.18214	4.30904	10.2083	6.38075
ENSMUSG00000102331	87.3247	0.0583643	0.231458	0.25216	0.800918	1	3259	Gm19938		predicted gene, 19938 [Source:MGI Symbol;Acc:MGI:5012123]	103.77	109.82	96.2039	122.417	89.2638	86.1807	103.265	99.2873
ENSMUSG00000025902	87.9581	-0.0942491	0.259171	-0.363655	0.716115	1	4772	Sox17	20671	SRY (sex determining region Y)-box 17 [Source:MGI Symbol;Acc:MGI:107543]	68.5935	91.6758	71.6412	95.092	72.8475	79.7172	77.3035	82.5522
ENSMUSG00000033845	362.202	0.025108	0.15814	0.15877	0.87385	1	8487	Mrpl15	27395	mitochondrial ribosomal protein L15 [Source:MGI Symbol;Acc:MGI:1351639]	370.229	335.19	339.784	328.996	361.159	337.182	348.401	342.446
ENSMUSG00000102275	11.4012	-1.12691	0.571355	-1.97235	0.0485694	1	1150	Gm37144		predicted gene, 37144 [Source:MGI Symbol;Acc:MGI:5610372]	12.3117	5.72974	9.21101	15.3022	15.3903	29.086	9.08414	19.9262
ENSMUSG00000025903	420.51	-0.0623964	0.169528	-0.36806	0.712828	1	7145	Lypla1	18777	lysophospholipase 1 [Source:MGI Symbol;Acc:MGI:1344588]	315.706	365.748	383.792	349.764	411.434	350.109	355.082	370.436
ENSMUSG00000033813	1000.59	-0.0477204	0.11396	-0.418749	0.6754	1	3017	Tcea1	21399	transcription elongation factor A (SII) 1 [Source:MGI Symbol;Acc:MGI:1196624]	997.244	897.659	926.218	924.688	1043.46	947.988	940.374	972.046
ENSMUSG00000103280	57.7192	0.068939	0.368127	0.18727	0.851449	1	1111	Gm37277		predicted gene, 37277 [Source:MGI Symbol;Acc:MGI:5610505]	70.3523	62.0721	52.1957	49.1855	68.7434	58.172	61.5401	58.7003
ENSMUSG00000002459	654.036	0.108966	0.403673	0.269936	0.787209	1	4239	Rgs20	58175	regulator of G-protein signaling 20 [Source:MGI Symbol;Acc:MGI:1929866]	714.076	673.244	600.763	629.574	583.806	630.196	662.694	614.526
ENSMUSG00000102653	6.02267	0.929046	0.782401	1.18743	0.235058	1	2135	Gm37079		predicted gene, 37079 [Source:MGI Symbol;Acc:MGI:5610307]	12.3117	7.63965	10.2345	4.37205	8.20816	3.23178	10.0619	5.27066
ENSMUSG00000085623	9.72058	0.135847	0.727809	0.186651	0.851934	1	3725	Gm16041		predicted gene 16041 [Source:MGI Symbol;Acc:MGI:3801909]	11.4323	4.77478	21.4924	17.4882	10.2602	6.46355	12.5665	11.404
ENSMUSG00000033793	2174.86	0.0494358	0.117496	0.420746	0.67394	1	9746	Atp6v1h	108664	ATPase, H+ transporting, lysosomal V1 subunit H [Source:MGI Symbol;Acc:MGI:1914864]	2021.75	2050.29	2143.1	1996.93	2212.1	1795.79	2071.71	2001.61
ENSMUSG00000025905	428.873	0.0768479	0.249512	0.307993	0.758088	1	9151	Oprk1	18387	opioid receptor, kappa 1 [Source:MGI Symbol;Acc:MGI:97439]	448.496	517.586	461.574	508.25	482.23	363.036	475.885	451.172
ENSMUSG00000033774	22.7738	0.271727	0.457783	0.593572	0.552798	1	3692	Npbwr1	226304	neuropeptides B/W receptor 1 [Source:MGI Symbol;Acc:MGI:891989]	17.5881	30.5586	16.3751	27.3253	13.3383	12.9271	21.5073	17.8636
ENSMUSG00000025907	1445.09	0.0316631	0.131925	0.240008	0.810324	1	14690	Rb1cc1	12421	RB1-inducible coiled-coil 1 [Source:MGI Symbol;Acc:MGI:1341850]	1257.55	1425.75	1446.13	1174.99	1532.87	1330.41	1376.48	1346.09
ENSMUSG00000090031	39.7477	-0.117065	0.309224	-0.378576	0.705003	1	5428	4732440D04Rik		RIKEN cDNA 4732440D04 gene [Source:MGI Symbol;Acc:MGI:3604103]	37.8144	40.1082	42.9847	44.8135	43.0929	43.0904	40.3024	43.6656
ENSMUSG00000103845	14.3063	-0.476075	0.599995	-0.793464	0.427507	1	4530	Gm19026		predicted gene, 19026 [Source:MGI Symbol;Acc:MGI:5011211]	4.39702	12.4144	13.3048	18.5812	14.3643	8.61807	10.0387	13.8545
ENSMUSG00000033740	266.544	-0.133201	0.151811	-0.877416	0.380261	1	6464	St18	240690	suppression of tumorigenicity 18 [Source:MGI Symbol;Acc:MGI:2446700]	221.61	204.361	222.088	227.346	246.245	236.997	216.019	236.863
ENSMUSG00000103329	15.2416	0.209533	0.473805	0.442234	0.65832	1	2915	Gm42492		predicted gene 42492 [Source:MGI Symbol;Acc:MGI:5662629]	16.7087	15.2793	13.3048	10.9301	17.4423	10.7726	15.0976	13.0483
ENSMUSG00000051285	2382.38	0.00933783	0.175766	0.0531264	0.957631	1	6654	Pcmtd1	319263	protein-L-isoaspartate (D-aspartate) O-methyltransferase domain containing 1 [Source:MGI Symbol;Acc:MGI:2441773]	2548.51	2220.27	2435.8	2123.72	2429.62	2604.81	2401.53	2386.05
ENSMUSG00000103509	21.6871	0.157049	0.594237	0.264287	0.791559	1	4028	Gm38372		predicted gene, 38372 [Source:MGI Symbol;Acc:MGI:5611600]	43.0908	14.3243	34.7972	24.0462	32.8327	25.8542	30.7374	27.5777
ENSMUSG00000097797	11.3993	-0.454653	0.595373	-0.763645	0.445079	1	4339	Gm26901		predicted gene, 26901 [Source:MGI Symbol;Acc:MGI:5477395]	6.15583	7.63965	14.3282	14.2091	16.4163	7.54081	9.37457	12.7221
ENSMUSG00000025909	248.158	0.481304	0.166602	2.88895	0.00386526	1	10908	Sntg1	71096	syntrophin, gamma 1 [Source:MGI Symbol;Acc:MGI:1918346]	225.127	274.072	299.87	201.114	195.97	174.516	266.356	190.533
ENSMUSG00000102316	27.7429	0.49139	0.367042	1.33879	0.18064	1	1050	Gm37629		predicted gene, 37629 [Source:MGI Symbol;Acc:MGI:5610857]	44.8496	49.6577	29.6799	27.3253	23.5985	37.7041	41.3957	29.5426
ENSMUSG00000061024	396.7	-0.0444325	0.148631	-0.298944	0.764983	1	2048	Rrs1	59014	ribosome biogenesis regulator 1 [Source:MGI Symbol;Acc:MGI:1929721]	389.576	390.577	355.136	393.484	388.862	388.89	378.43	390.412
ENSMUSG00000025911	325.376	-0.372797	0.156162	-2.38725	0.0169751	1	3780	Adhfe1	76187	alcohol dehydrogenase, iron containing, 1 [Source:MGI Symbol;Acc:MGI:1923437]	319.224	272.162	320.339	368.345	440.163	371.654	303.908	393.387
ENSMUSG00000079671	13.9104	0.0384083	0.465365	0.0825337	0.934222	1	4910	2610203C22Rik	72481	RIKEN cDNA 2610203C22 gene [Source:MGI Symbol;Acc:MGI:1919731]	13.1911	14.3243	16.3751	14.2091	12.3122	16.1589	14.6302	14.2268
ENSMUSG00000067879	2107.58	0.594373	0.765477	0.776474	0.437469	1	3256	3110035E14Rik	76982	RIKEN cDNA 3110035E14 gene [Source:MGI Symbol;Acc:MGI:1924232]	1264.58	3766.35	1164.68	1596.89	1815.03	691.6	2065.2	1367.84
ENSMUSG00000025912	75.4033	-0.122988	0.368142	-0.334079	0.73832	1	5402	Mybl1	17864	myeloblastosis oncogene-like 1 [Source:MGI Symbol;Acc:MGI:99925]	51.8848	84.0361	48.102	64.4877	59.5092	76.4854	61.341	66.8274
ENSMUSG00000045210	1427.19	0.0438309	0.0969715	0.451998	0.65127	1	9749	Vcpip1	70675	valosin containing protein (p97)/p47 complex interacting protein 1 [Source:MGI Symbol;Acc:MGI:1917925]	1346.37	1339.8	1411.33	1276.64	1431.3	1265.78	1365.83	1324.57
ENSMUSG00000025915	585.898	0.0655375	0.296608	0.220956	0.825126	1	14311	Sgk3	170755	serum/glucocorticoid regulated kinase 3 [Source:MGI Symbol;Acc:MGI:2182368]	784.428	545.28	718.459	437.205	602.274	917.824	682.722	652.434
ENSMUSG00000046101	36.0115	0.136086	0.327776	0.41518	0.67801	1	5916	Mcmdc2	240697	minichromosome maintenance domain containing 2 [Source:MGI Symbol;Acc:MGI:3045334]	34.2968	46.7928	41.9613	33.8833	35.9107	42.0131	41.017	37.2691
ENSMUSG00000098234	111.992	-0.22609	0.246432	-0.917453	0.358905	1	1146	Snhg6		small nucleolar RNA host gene 6 [Source:MGI Symbol;Acc:MGI:1921074]	109.926	117.46	98.2508	132.254	103.628	145.43	108.545	127.104
ENSMUSG00000025916	9.77552	0.170546	0.612005	0.278668	0.7805	1	1523	Ppp1r42	69312	protein phosphatase 1, regulatory subunit 42 [Source:MGI Symbol;Acc:MGI:1921138]	6.15583	13.3694	14.3282	9.8371	7.18214	12.9271	11.2845	9.98212
ENSMUSG00000025917	826.461	-0.155657	0.108093	-1.44004	0.149857	1	3766	Cops5	26754	COP9 signalosome subunit 5 [Source:MGI Symbol;Acc:MGI:1349415]	725.508	767.785	704.131	829.596	810.556	807.944	732.475	816.032
ENSMUSG00000056763	398.804	-0.00624478	0.14438	-0.0432523	0.9655	1	17553	Cspp1	211660	centrosome and spindle pole associated protein 1 [Source:MGI Symbol;Acc:MGI:2681832]	481.034	445.01	397.097	478.739	401.174	450.294	441.047	443.402
ENSMUSG00000067851	1366.64	0.0529228	0.14664	0.360902	0.718173	1	11318	Arfgef1	211673	ADP-ribosylation factor guanine nucleotide-exchange factor 1(brefeldin A-inhibited) [Source:MGI Symbol;Acc:MGI:2442988]	1380.66	1270.09	1455.34	1142.2	1526.72	1288.4	1368.7	1319.11
ENSMUSG00000048960	1450.62	-0.157539	0.21931	-0.71834	0.472548	1	16609	Prex2	109294	phosphatidylinositol-3,4,5-trisphosphate-dependent Rac exchange factor 2 [Source:MGI Symbol;Acc:MGI:1923385]	1499.38	1515.52	1794.1	1502.89	2083.85	1776.4	1603	1787.71
ENSMUSG00000057715	1004.58	0.235067	0.196966	1.19344	0.232698	1	9183	A830018L16Rik	320492	RIKEN cDNA A830018L16 gene [Source:MGI Symbol;Acc:MGI:2444149]	933.927	1029.44	977.391	731.225	966.511	800.403	980.253	832.713
ENSMUSG00000103825	11.8261	0.00663181	0.561143	0.0118184	0.990571	1	2471	Gm38178		predicted gene, 38178 [Source:MGI Symbol;Acc:MGI:5611406]	19.3469	16.2343	9.21101	10.9301	11.2862	22.6224	14.9307	14.9463
ENSMUSG00000103561	7.51187	-0.321022	0.663246	-0.484016	0.628375	1	2144	Gm38069		predicted gene, 38069 [Source:MGI Symbol;Acc:MGI:5611297]	12.3117	7.63965	7.16412	7.65108	11.2862	15.0816	9.03848	11.3396
ENSMUSG00000016918	331.605	-0.438156	0.364938	-1.20063	0.229894	1	11294	Sulf1	240725	sulfatase 1 [Source:MGI Symbol;Acc:MGI:2138563]	219.851	362.883	337.737	256.858	325.249	664.669	306.824	415.592
ENSMUSG00000025938	114.525	0.079561	0.284164	0.279983	0.779491	1	13137	Slco5a1	240726	solute carrier organic anion transporter family, member 5A1 [Source:MGI Symbol;Acc:MGI:2443431]	142.463	106	183.197	132.254	125.175	150.816	143.887	136.082
ENSMUSG00000005886	1522.06	0.162615	0.165414	0.983078	0.325569	1	15642	Ncoa2	17978	nuclear receptor coactivator 2 [Source:MGI Symbol;Acc:MGI:1276533]	1591.72	1491.64	1943.52	1429.66	1551.34	1509.24	1675.63	1496.75
ENSMUSG00000103085	8.30875	-0.211493	0.612921	-0.345057	0.730051	1	4642	Gm38120		predicted gene, 38120 [Source:MGI Symbol;Acc:MGI:5611348]	10.5528	5.72974	12.2813	10.9301	10.2602	11.8498	9.52131	11.0134
ENSMUSG00000102664	13.9283	0.219284	0.555557	0.394711	0.693056	1	2248	Gm38380		predicted gene, 38380 [Source:MGI Symbol;Acc:MGI:5611608]	27.2615	13.3694	12.2813	7.65108	15.3903	22.6224	17.6374	15.2213
ENSMUSG00000025935	492.817	-0.256566	0.167534	-1.53142	0.125665	1	3162	Tram1	72265	translocating chain-associating membrane protein 1 [Source:MGI Symbol;Acc:MGI:1919515]	404.526	474.613	416.542	515.901	522.244	509.543	431.894	515.896
ENSMUSG00000025937	341.201	-0.158206	0.159586	-0.991348	0.321515	1	4566	Lactb2	212442	lactamase, beta 2 [Source:MGI Symbol;Acc:MGI:2442551]	314.827	319.91	360.253	406.6	321.144	382.427	331.663	370.057
ENSMUSG00000025932	100.433	-0.0380392	0.298676	-0.12736	0.898656	1	7808	Eya1	14048	EYA transcriptional coactivator and phosphatase 1 [Source:MGI Symbol;Acc:MGI:109344]	101.131	111.73	89.0398	99.464	95.4199	115.267	100.634	103.384
ENSMUSG00000025930	6.39013	-0.321644	0.891444	-0.360812	0.71824	1	2546	Msc	17681	musculin [Source:MGI Symbol;Acc:MGI:1333884]	1.75881	1.90991	10.2345	6.55807	4.10408	6.46355	4.63439	5.70857
ENSMUSG00000092083	271.563	-0.179428	0.266529	-0.673202	0.500819	1	15165	Kcnb2	98741	potassium voltage gated channel, Shab-related subfamily, member 2 [Source:MGI Symbol;Acc:MGI:99632]	168.846	215.82	291.682	253.579	310.884	200.37	225.449	254.944
ENSMUSG00000025925	122.8	0.0610865	0.236686	0.258091	0.796337	1	4608	Terf1	21749	telomeric repeat binding factor 1 [Source:MGI Symbol;Acc:MGI:109634]	117.84	124.144	115.649	118.045	114.914	109.88	119.211	114.28
ENSMUSG00000067795	8.42749	0.0670332	0.703876	0.0952343	0.924129	1	2063	4930444P10Rik	75799	RIKEN cDNA 4930444P10 gene [Source:MGI Symbol;Acc:MGI:1923049]	8.79404	5.72974	10.2345	7.65108	2.05204	14.0044	8.25274	7.90249
ENSMUSG00000043716	3262.76	-0.124084	0.133818	-0.927256	0.353794	1	2687	Rpl7	19989	ribosomal protein L7 [Source:MGI Symbol;Acc:MGI:98073]	3328.54	3030.08	2810.38	3267.01	2899.53	3827.5	3056.33	3331.35
ENSMUSG00000025921	193.8	-0.218714	0.214436	-1.01995	0.307752	1	4160	Rdh10	98711	retinol dehydrogenase 10 (all-trans) [Source:MGI Symbol;Acc:MGI:1924238]	243.595	193.856	180.126	195.649	232.907	290.86	205.859	239.805
ENSMUSG00000025920	2322.98	0.0106144	0.100036	0.106106	0.915498	1	6747	Stau2	29819	staufen double-stranded RNA binding protein 2 [Source:MGI Symbol;Acc:MGI:1352508]	2032.3	2227.91	2069.41	2070.16	2261.35	1950.92	2109.87	2094.14
ENSMUSG00000025939	944.14	0.0594047	0.128342	0.462862	0.643463	1	4930	Ube2w	66799	ubiquitin-conjugating enzyme E2W (putative) [Source:MGI Symbol;Acc:MGI:1914049]	995.485	927.262	878.116	864.572	926.497	897.357	933.621	896.142
ENSMUSG00000079658	1808.24	-0.00519682	0.105818	-0.049111	0.960831	1	3026	Eloc	67923	elongin C [Source:MGI Symbol;Acc:MGI:1915173]	1709.56	1729.43	1620.11	1624.21	1731.92	1721.46	1686.37	1692.53
ENSMUSG00000025940	510.479	-0.0105363	0.120963	-0.0871034	0.930589	1	1820	Tmem70	70397	transmembrane protein 70 [Source:MGI Symbol;Acc:MGI:1915068]	480.155	486.073	475.902	486.39	524.296	441.676	480.71	484.121
ENSMUSG00000025779	6.82826	0.374884	0.745585	0.502805	0.615101	1	1021	Ly96	17087	lymphocyte antigen 96 [Source:MGI Symbol;Acc:MGI:1341909]	8.79404	11.4595	6.14067	8.74409	2.05204	9.69533	8.79806	6.83049
ENSMUSG00000042686	423.507	0.200955	0.313316	0.641382	0.521275	1	4998	Jph1	57339	junctophilin 1 [Source:MGI Symbol;Acc:MGI:1891495]	385.179	426.865	410.402	302.764	342.691	417.976	407.482	354.477
ENSMUSG00000025777	1748.99	-0.0192618	0.116128	-0.165866	0.868262	1	7731	Gdap1	14545	ganglioside-induced differentiation-associated-protein 1 [Source:MGI Symbol;Acc:MGI:1338002]	1618.98	1497.37	1631.37	1681.05	1641.63	1488.77	1582.58	1603.82
ENSMUSG00000067780	9.28017	-0.452817	0.548186	-0.826027	0.408789	1	6923	Pi15	94227	peptidase inhibitor 15 [Source:MGI Symbol;Acc:MGI:1934659]	8.79404	10.5045	10.2345	8.74409	15.3903	16.1589	9.84434	13.4311
ENSMUSG00000085125	8.53043	0.338067	0.684857	0.493631	0.621567	1	8345	Gm16070		predicted gene 16070 [Source:MGI Symbol;Acc:MGI:3801761]	7.91464	3.81982	15.3517	6.55807	7.18214	7.54081	9.02872	7.09367
ENSMUSG00000025776	67.8317	0.0337564	0.25052	0.134745	0.892813	1	4515	Crispld1	83691	cysteine-rich secretory protein LCCL domain containing 1 [Source:MGI Symbol;Acc:MGI:1934666]	72.9905	52.5226	71.6412	60.1156	64.6393	67.8673	65.7181	64.2074
ENSMUSG00000109887	36.1005	0.0314315	0.405106	0.0775883	0.938156	1	2570	Gm28756		predicted gene 28756 [Source:MGI Symbol;Acc:MGI:5579462]	32.538	20.0541	33.7737	26.2323	16.4163	42.0131	28.7886	28.2206
ENSMUSG00000042596	11.9738	-0.0170187	0.946325	-0.017984	0.985652	1	1954	Tfap2d	226896	transcription factor AP-2, delta [Source:MGI Symbol;Acc:MGI:2153466]	3.51762	13.3694	3.07034	8.74409	8.20816	3.23178	6.65245	6.72801
ENSMUSG00000041859	61.5111	-0.0904691	0.291891	-0.309941	0.756606	1	3752	Mcm3	17215	minichromosome maintenance complex component 3 [Source:MGI Symbol;Acc:MGI:101845]	70.3523	51.5676	54.2426	54.6506	74.8995	58.172	58.7209	62.574
ENSMUSG00000025931	2960.9	-0.0708961	0.206677	-0.343029	0.731576	1	5488	Paqr8	74229	progestin and adipoQ receptor family member VIII [Source:MGI Symbol;Acc:MGI:1921479]	2620.62	3280.27	2969.02	3225.48	2798.98	3292.1	2956.64	3105.52
ENSMUSG00000100929	6.93956	-1.00164	0.802987	-1.24739	0.212254	1	858	Gm28064		predicted gene 28064 [Source:MGI Symbol;Acc:MGI:5578770]	8.79404	3.81982	1.02345	12.0231	7.18214	8.61807	4.54577	9.27445
ENSMUSG00000041809	21.2311	-0.635947	0.524703	-1.21201	0.225507	1	2208	Efhc1	71877	EF-hand domain (C-terminal) containing 1 [Source:MGI Symbol;Acc:MGI:1919127]	12.3117	17.1892	26.6096	25.1393	14.3643	47.3994	18.7035	28.9676
ENSMUSG00000041779	45.4584	-0.2514	0.254016	-0.989699	0.322321	1	6661	Tram2	170829	translocating chain-associating membrane protein 2 [Source:MGI Symbol;Acc:MGI:1924817]	51.0054	55.3874	49.1254	56.8366	62.5873	65.7128	51.8394	61.7122
ENSMUSG00000025933	378.543	0.0629112	0.128941	0.487906	0.625617	1	1351	Tmem14a	75712	transmembrane protein 14A [Source:MGI Symbol;Acc:MGI:1922962]	351.762	361.928	362.3	348.671	334.483	346.877	358.663	343.344
ENSMUSG00000102633	3.41898	0.0294511	1.02727	0.0286694	0.977128	1	2100	Gm38224		predicted gene, 38224 [Source:MGI Symbol;Acc:MGI:5611452]	6.15583	5.72974	3.07034	1.09301	9.23418	4.30904	4.9853	4.87874
ENSMUSG00000025934	19.2811	-0.00418868	0.422712	-0.00990905	0.992094	1	4344	Gsta3	14859	glutathione S-transferase, alpha 3 [Source:MGI Symbol;Acc:MGI:95856]	16.7087	23.8739	26.6096	18.5812	19.4944	29.086	22.3974	22.3872
ENSMUSG00000099343	4.41221	1.43279	1.04092	1.37646	0.168679	1	633	Gm28836		predicted gene 28836 [Source:MGI Symbol;Acc:MGI:5579542]	4.39702	6.68469	6.14067	2.18602	3.07806	1.07726	5.7408	2.11378
ENSMUSG00000028033	1522.13	0.319067	0.420132	0.759446	0.447586	1	7689	Kcnq5	226922	potassium voltage-gated channel, subfamily Q, member 5 [Source:MGI Symbol;Acc:MGI:1924937]	1826.52	1495.46	1950.69	1188.1	1544.16	1494.16	1757.56	1408.81
ENSMUSG00000097109	22.7349	0.190439	0.643353	0.29601	0.767223	1	2095	Gm26580		predicted gene, 26580 [Source:MGI Symbol;Acc:MGI:5477074]	36.0556	27.6937	28.6565	17.4882	21.5464	42.0131	30.8019	27.0159
ENSMUSG00000041670	2355.06	0.0944145	0.257361	0.366856	0.713727	1	7362	Rims1	116837	regulating synaptic membrane exocytosis 1 [Source:MGI Symbol;Acc:MGI:2152971]	2047.25	3044.4	2287.4	2466.93	2508.62	1935.83	2459.68	2303.79
ENSMUSG00000026158	3665.37	0.138508	0.193048	0.717478	0.473079	1	8109	Ogfrl1	70155	opioid growth factor receptor-like 1 [Source:MGI Symbol;Acc:MGI:1917405]	3025.15	3729.1	3109.23	2939.11	3183.74	2837.5	3287.83	2986.78
ENSMUSG00000026156	170.778	-0.12567	0.354357	-0.354641	0.722859	1	6203	B3gat2	280645	beta-1,3-glucuronyltransferase 2 (glucuronosyltransferase S) [Source:MGI Symbol;Acc:MGI:2389490]	113.443	245.424	104.391	217.509	165.189	122.808	154.419	168.502
ENSMUSG00000026155	370.554	-0.0111396	0.192032	-0.058009	0.953741	1	3575	Smap1	98366	small ArfGAP 1 [Source:MGI Symbol;Acc:MGI:2138261]	320.982	412.541	330.573	298.392	434.007	339.337	354.699	357.245
ENSMUSG00000026154	124.216	-0.125423	0.202955	-0.617986	0.536584	1	874	Sdhaf4	68002	succinate dehydrogenase complex assembly factor 4 [Source:MGI Symbol;Acc:MGI:1915252]	88.8198	98.3605	123.837	104.929	115.94	117.421	103.672	112.764
ENSMUSG00000026153	498.26	0.00325148	0.117617	0.0276446	0.977946	1	7773	Fam135a	68187	family with sequence similarity 135, member A [Source:MGI Symbol;Acc:MGI:1915437]	589.201	489.892	544.473	548.692	538.661	533.243	541.189	540.199
ENSMUSG00000026147	10.0864	-0.638144	0.661042	-0.965362	0.334364	1	5068	Col9a1	12839	collagen, type IX, alpha 1 [Source:MGI Symbol;Acc:MGI:88465]	10.5528	4.77478	5.11723	10.9301	6.15612	15.0816	6.81495	10.7226
ENSMUSG00000026141	60.2701	0.396306	0.315307	1.25689	0.208794	1	6887	Col19a1	12823	collagen, type XIX, alpha 1 [Source:MGI Symbol;Acc:MGI:1095415]	53.6436	76.3965	98.2508	55.7436	71.8214	45.2449	76.097	57.6033
ENSMUSG00000100131	3138.99	-0.774177	0.625082	-1.23852	0.215523	1	876	Gm28439		predicted gene 28439 [Source:MGI Symbol;Acc:MGI:5579145]	5193.76	2528.72	1096.11	5995.17	4649.93	4437.23	2939.53	5027.44
ENSMUSG00000067736	676.504	0.246922	0.489594	0.504342	0.614021	1	294	Gm10222		predicted gene 10222 [Source:MGI Symbol;Acc:MGI:3642643]	1053.53	1091.51	467.715	620.83	369.367	1211.92	870.919	734.038
ENSMUSG00000101939	263.489	-0.221534	0.284199	-0.779504	0.435683	1	345	Gm28438		predicted gene 28438 [Source:MGI Symbol;Acc:MGI:5579144]	385.179	247.334	263.026	255.765	291.39	497.694	298.513	348.283
ENSMUSG00000101111	3064.32	-0.578906	0.592337	-0.977326	0.328408	1	783	Gm28437		predicted gene 28437 [Source:MGI Symbol;Acc:MGI:5579143]	3163.22	2823.8	1649.79	5027.85	1612.9	4766.87	2545.61	3802.54
ENSMUSG00000100862	12152.5	-0.268254	0.366214	-0.732507	0.463859	1	678	Gm10925		predicted gene 10925 [Source:MGI Symbol;Acc:MGI:3809095]	21131.2	8798.01	13272	9576.96	16474.8	25978.1	14400.4	17343.3
ENSMUSG00000102070	4052.53	-0.601799	0.700483	-0.85912	0.390274	1	681	Gm28661		predicted gene 28661 [Source:MGI Symbol;Acc:MGI:5579367]	4978.31	5198.78	1712.22	9650.2	3138.6	5254.87	3963.1	6014.55
ENSMUSG00000101249	4137.28	-0.0698256	0.446286	-0.156459	0.875671	1	492	Gm29216		predicted gene 29216 [Source:MGI Symbol;Acc:MGI:5579922]	7134.61	5853.88	2314.01	8057.68	3488.47	4515.87	5100.83	5354.01
ENSMUSG00000073725	3031.55	0.0453453	0.0876608	0.517281	0.60496	1	5960	Lmbrd1	68421	LMBR1 domain containing 1 [Source:MGI Symbol;Acc:MGI:1915671]	2722.64	2939.35	3009.95	2685.53	2903.64	2812.72	2890.65	2800.63
ENSMUSG00000033569	1412.42	0.129051	0.196263	0.657542	0.510832	1	18559	Adgrb3	210933	adhesion G protein-coupled receptor B3 [Source:MGI Symbol;Acc:MGI:2441837]	1373.63	1402.83	1577.13	1307.24	1298.94	1374.58	1451.2	1326.92
ENSMUSG00000104257	8.66926	0.481413	0.704007	0.683817	0.49409	1	1551	Gm20172	100504323	predicted gene, 20172 [Source:MGI Symbol;Acc:MGI:5012357]	14.9499	18.1442	7.16412	7.65108	4.10408	17.2361	13.4194	9.66377
ENSMUSG00000103209	6.64884	0.940091	0.700507	1.34201	0.179591	1	3375	Gm37331		predicted gene, 37331 [Source:MGI Symbol;Acc:MGI:5610559]	8.79404	8.5946	17.3986	6.55807	8.20816	3.23178	11.5957	5.99934
ENSMUSG00000104027	12.1627	0.146289	0.569988	0.256653	0.797447	1	3433	Gm37211		predicted gene, 37211 [Source:MGI Symbol;Acc:MGI:5610439]	17.5881	17.1892	11.2579	20.7672	10.2602	10.7726	15.3451	13.9333
ENSMUSG00000102407	5.03483	-0.93373	0.735672	-1.26922	0.204363	1	2533	Gm37862		predicted gene, 37862 [Source:MGI Symbol;Acc:MGI:5611090]	5.27642	3.81982	7.16412	10.9301	8.20816	11.8498	5.42012	10.3294
ENSMUSG00000103214	9.00436	0.968703	0.584054	1.65858	0.0971996	1	3105	Gm38286		predicted gene, 38286 [Source:MGI Symbol;Acc:MGI:5611514]	14.9499	12.4144	12.2813	7.65108	4.10408	8.61807	13.2152	6.79108
ENSMUSG00000104100	4.15923	0.83241	0.796769	1.04473	0.296147	1	3257	Gm37880		predicted gene, 37880 [Source:MGI Symbol;Acc:MGI:5611108]	7.03523	7.63965	8.18757	6.55807	3.07806	3.23178	7.62082	4.2893
ENSMUSG00000102250	6.79544	1.00602	0.69678	1.44381	0.148792	1	3995	Gm38260		predicted gene, 38260 [Source:MGI Symbol;Acc:MGI:5611488]	9.67345	17.1892	7.16412	5.46506	8.20816	3.23178	11.3423	5.635
ENSMUSG00000102317	3.11796	-1.29825	1.24578	-1.04212	0.297355	1	5440	Gm37628		predicted gene, 37628 [Source:MGI Symbol;Acc:MGI:5610856]	0.879404	3.81982	1.02345	7.65108	0	6.46355	1.90756	4.70488
ENSMUSG00000103563	22.0252	0.144476	0.458754	0.314931	0.752814	1	2741	8030445P17Rik		RIKEN cDNA 8030445P17 gene [Source:MGI Symbol;Acc:MGI:2442299]	25.5027	45.8379	24.5627	33.8833	16.4163	36.6268	31.9678	28.9755
ENSMUSG00000102465	21.5101	0.516878	0.429716	1.20283	0.22904	1	3581	Gm38198		predicted gene, 38198 [Source:MGI Symbol;Acc:MGI:5611426]	22.8645	34.3784	40.9378	30.6043	17.4423	20.4679	32.7269	22.8382
ENSMUSG00000102659	8.51334	-0.136442	0.583101	-0.233994	0.814989	1	3691	Gm37077		predicted gene, 37077 [Source:MGI Symbol;Acc:MGI:5610305]	13.1911	9.54956	7.16412	12.0231	9.23418	11.8498	9.96825	11.0357
ENSMUSG00000104132	13.9812	0.98391	0.590582	1.666	0.0957132	1	3625	Gm36952		predicted gene, 36952 [Source:MGI Symbol;Acc:MGI:5610180]	25.5027	20.0541	26.6096	24.0462	7.18214	5.38629	24.0555	12.2049
ENSMUSG00000102747	35.6773	0.194735	0.345942	0.562914	0.573494	1	3310	Gm37602		predicted gene, 37602 [Source:MGI Symbol;Acc:MGI:5610830]	56.2819	48.7028	32.7503	49.1855	30.7806	40.9358	45.9116	40.3007
ENSMUSG00000102386	81.7192	0.22511	0.269238	0.8361	0.403099	1	1017	2900022M07Rik		RIKEN cDNA 2900022M07 gene [Source:MGI Symbol;Acc:MGI:1920201]	125.755	129.874	95.1805	90.7199	92.3418	117.421	116.936	100.161
ENSMUSG00000103004	4.08032	0.75056	0.847772	0.885332	0.375978	1	330	2900002M20Rik		RIKEN cDNA 2900002M20 gene [Source:MGI Symbol;Acc:MGI:1925574]	12.3117	6.68469	4.09378	4.37205	5.1301	4.30904	7.69671	4.60373
ENSMUSG00000104516	5.1048	-1.08787	0.985163	-1.10425	0.269483	1	1222	Gm9884		predicted gene 9884 [Source:MGI Symbol;Acc:MGI:3642830]	1.75881	3.81982	4.09378	10.9301	3.07806	6.46355	3.22414	6.82391
ENSMUSG00000048874	1340.28	-0.0127265	0.115517	-0.110171	0.912274	1	14190	Phf3	213109	PHD finger protein 3 [Source:MGI Symbol;Acc:MGI:2446126]	1361.32	1284.42	1391.89	1266.8	1497.99	1307.79	1345.87	1357.53
ENSMUSG00000026064	9.0984	0.0639984	0.68146	0.0939136	0.925178	1	5541	Ptp4a1	19243	protein tyrosine phosphatase 4a1 [Source:MGI Symbol;Acc:MGI:1277096]	14.0705	9.54956	5.11723	9.8371	9.23418	8.61807	9.57908	9.22979
ENSMUSG00000026058	174.868	0.252592	0.297717	0.848432	0.396197	1	10291	Khdrbs2	170771	KH domain containing, RNA binding, signal transduction associated 2 [Source:MGI Symbol;Acc:MGI:2159649]	202.263	141.333	164.775	153.022	169.293	104.494	169.457	142.27
ENSMUSG00000103482	6.87959	0.220261	0.680768	0.323547	0.746281	1	1809	Gm37999		predicted gene, 37999 [Source:MGI Symbol;Acc:MGI:5611227]	10.5528	7.63965	9.21101	9.8371	4.10408	9.69533	9.1345	7.87884
ENSMUSG00000102321	8.40898	0.470317	0.719448	0.653719	0.513293	1	3413	Gm37792		predicted gene, 37792 [Source:MGI Symbol;Acc:MGI:5611020]	4.39702	22.9189	11.2579	13.1161	8.20816	6.46355	12.858	9.26262
ENSMUSG00000091318	24.3988	-1.02306	0.481544	-2.12455	0.0336242	1	3609	Gm5415	408191	predicted gene 5415 [Source:MGI Symbol;Acc:MGI:3644687]	24.6233	21.964	16.3751	51.3715	32.8327	44.1676	20.9875	42.7906
ENSMUSG00000026134	82.3963	-0.171678	0.220171	-0.779749	0.435539	1	5938	Prim2	19076	DNA primase, p58 subunit [Source:MGI Symbol;Acc:MGI:97758]	69.4729	68.7568	78.8053	85.2549	70.7954	88.3352	72.345	81.4618
ENSMUSG00000004768	450.563	-0.0305521	0.126869	-0.240815	0.809698	1	8285	Rab23	19335	RAB23, member RAS oncogene family [Source:MGI Symbol;Acc:MGI:99833]	440.581	414.451	402.214	426.274	435.033	423.363	419.082	428.223
ENSMUSG00000042215	63.8107	0.217394	0.379233	0.573245	0.566479	1	3059	Bag2	213539	BCL2-associated athanogene 2 [Source:MGI Symbol;Acc:MGI:1891254]	45.729	75.4415	61.4067	55.7436	44.1189	57.0947	60.8591	52.3191
ENSMUSG00000042197	953.193	0.155537	0.112007	1.38864	0.164943	1	15839	Zfp451	98403	zinc finger protein 451 [Source:MGI Symbol;Acc:MGI:2137896]	1061.44	949.226	970.227	874.409	952.147	849.957	993.631	892.171
ENSMUSG00000042182	1915.96	-0.0513515	0.378262	-0.135756	0.892014	1	3421	Bend6	320705	BEN domain containing 6 [Source:MGI Symbol;Acc:MGI:2444572]	1101.89	1505.01	1306.94	1540.05	1552.37	963.069	1304.61	1351.83
ENSMUSG00000104416	2.68129	1.19741	1.21545	0.98516	0.324546	1	1628	Gm37067		predicted gene, 37067 [Source:MGI Symbol;Acc:MGI:5610295]	6.15583	1.90991	9.21101	4.37205	1.02602	2.15452	5.75892	2.51753
ENSMUSG00000026131	6750.26	0.0953679	0.130703	0.729655	0.465601	1	41155	Dst	13518	dystonin [Source:MGI Symbol;Acc:MGI:104627]	6349.3	6745.81	7767.95	6330.72	6378.77	6817.97	6954.35	6509.15
ENSMUSG00000103596	3.31448	-1.09772	1.06547	-1.03027	0.302882	1	2384	Gm37354		predicted gene, 37354 [Source:MGI Symbol;Acc:MGI:5610582]	2.63821	3.81982	1.02345	7.65108	2.05204	6.46355	2.49383	5.38889
ENSMUSG00000103364	27.4925	0.212865	0.358465	0.593823	0.55263	1	1698	Gm38157		predicted gene, 38157 [Source:MGI Symbol;Acc:MGI:5611385]	42.2114	42.973	25.5861	27.3253	28.7286	39.8586	36.9235	31.9708
ENSMUSG00000096992	6.66355	0.195704	0.72299	0.270686	0.786632	1	4782	Gm26788		predicted gene, 26788 [Source:MGI Symbol;Acc:MGI:5477282]	6.15583	7.63965	13.3048	13.1161	6.15612	4.30904	9.03342	7.86043
ENSMUSG00000101462	27.8084	0.321243	0.540783	0.594033	0.55249	1	2937	Gm3052		predicted gene 3052 [Source:MGI Symbol;Acc:MGI:3781230]	27.2615	38.1982	19.4455	19.6742	24.6245	23.6997	28.3017	22.6661
ENSMUSG00000102336	55.2593	0.268473	0.400742	0.66994	0.502896	1	6263	Gm37233		predicted gene, 37233 [Source:MGI Symbol;Acc:MGI:5610461]	58.0407	45.8379	73.6881	44.8135	38.9888	63.5583	59.1889	49.1202
ENSMUSG00000042111	305.553	-0.028239	0.145592	-0.19396	0.846207	1	2543	Ccdc115	69668	coiled-coil domain containing 115 [Source:MGI Symbol;Acc:MGI:1916918]	333.294	291.262	285.541	311.508	297.546	319.946	303.366	309.667
ENSMUSG00000026127	472.686	0.000260157	0.136357	0.00190791	0.998478	1	8553	Imp4	27993	IMP4, U3 small nucleolar ribonucleoprotein [Source:MGI Symbol;Acc:MGI:106572]	550.507	474.613	520.934	451.414	567.389	526.78	515.351	515.194
ENSMUSG00000026126	10.0054	-0.807599	0.671444	-1.20278	0.229061	1	6492	Ptpn18	19253	protein tyrosine phosphatase, non-receptor type 18 [Source:MGI Symbol;Acc:MGI:108410]	8.79404	10.5045	5.11723	14.2091	6.15612	22.6224	8.1386	14.3292
ENSMUSG00000045174	405.405	0.0529374	0.158508	0.333972	0.738401	1	4392	Amer3	211383	APC membrane recruitment 3 [Source:MGI Symbol;Acc:MGI:3026939]	401.888	382.937	456.457	379.275	407.33	409.358	413.761	398.654
ENSMUSG00000037509	2056.14	0.0479926	0.100763	0.476294	0.633865	1	9861	Arhgef4	226970	Rho guanine nucleotide exchange factor (GEF) 4 [Source:MGI Symbol;Acc:MGI:2442507]	1934.69	2131.46	2091.92	2033	1902.24	2020.94	2052.69	1985.39
ENSMUSG00000104002	20.4278	0.0424359	0.416331	0.101928	0.918814	1	2549	Gm38336		predicted gene, 38336 [Source:MGI Symbol;Acc:MGI:5611564]	23.7439	23.8739	19.4455	31.6973	15.3903	18.3134	22.3544	21.8003
ENSMUSG00000037503	4851.96	0.0345414	0.0917212	0.376591	0.706477	1	5219	Fam168b	214469	family with sequence similarity 168, member B [Source:MGI Symbol;Acc:MGI:2448487]	4461.22	4859.77	4927.89	4496.65	4733.03	4680.69	4749.63	4636.79
ENSMUSG00000104358	5.83614	0.892509	0.823209	1.08418	0.278284	1	3036	Gm37127		predicted gene, 37127 [Source:MGI Symbol;Acc:MGI:5610355]	9.67345	4.77478	9.21101	4.37205	5.1301	3.23178	7.88641	4.24464
ENSMUSG00000026123	4489.68	0.0268908	0.131986	0.20374	0.838556	1	7987	Plekhb2	226971	pleckstrin homology domain containing, family B (evectins) member 2 [Source:MGI Symbol;Acc:MGI:2385825]	4274.78	4231.41	4466.32	4264.93	4370.85	4096.82	4324.17	4244.2
ENSMUSG00000045216	811.939	0.0877875	0.107552	0.816236	0.414365	1	5542	Hs6st1	50785	heparan sulfate 6-O-sulfotransferase 1 [Source:MGI Symbol;Acc:MGI:1354958]	744.855	818.397	844.343	764.015	707.954	792.862	802.532	754.944
ENSMUSG00000102202	7.24583	0.778204	0.712199	1.09268	0.274535	1	4340	Gm33280		predicted gene, 33280 [Source:MGI Symbol;Acc:MGI:5592439]	14.9499	8.5946	9.21101	9.8371	7.18214	2.15452	10.9185	6.39125
ENSMUSG00000037470	725.145	0.11783	0.118589	0.993601	0.320417	1	12853	Uggt1	320011	UDP-glucose glycoprotein glucosyltransferase 1 [Source:MGI Symbol;Acc:MGI:2443162]	827.519	681.839	792.147	679.853	711.032	730.381	767.168	707.089
ENSMUSG00000047180	40.3036	-0.652965	0.30964	-2.10878	0.0349632	1	3217	Neurl3	214854	neuralized E3 ubiquitin protein ligase 3 [Source:MGI Symbol;Acc:MGI:2429944]	43.9702	47.7478	33.7737	75.4178	49.249	73.2536	41.8306	65.9735
ENSMUSG00000037447	294.778	-0.146578	0.239756	-0.611365	0.540958	1	12540	Arid5a	214855	AT rich interactive domain 5A (MRF1-like) [Source:MGI Symbol;Acc:MGI:2443039]	391.335	367.658	388.909	497.32	295.494	478.303	382.634	423.706
ENSMUSG00000010453	1171.58	-0.0587049	0.151667	-0.387063	0.698709	1	6742	Kansl3	226976	KAT8 regulatory NSL complex subunit 3 [Source:MGI Symbol;Acc:MGI:1918055]	1167.85	1157.41	1219.95	1193.57	1310.23	1188.22	1181.73	1230.67
ENSMUSG00000037432	198.961	0.120951	0.171228	0.706376	0.479954	1	6356	Fer1l5	100534273	fer-1-like 5 (C. elegans) [Source:MGI Symbol;Acc:MGI:3616091]	205.781	173.802	203.666	178.161	183.658	174.516	194.416	178.778
ENSMUSG00000001143	503.571	-0.0355258	0.132009	-0.269117	0.78784	1	7359	Lman2l	214895	lectin, mannose-binding 2-like [Source:MGI Symbol;Acc:MGI:2443010]	567.216	490.847	500.465	573.831	516.088	508.466	519.509	532.795
ENSMUSG00000037408	175.187	0.228118	0.197302	1.15618	0.247606	1	4829	Cnnm4	94220	cyclin M4 [Source:MGI Symbol;Acc:MGI:2151060]	217.213	181.442	163.751	138.812	165.189	176.67	187.469	160.224
ENSMUSG00000001138	360.796	-0.103974	0.139011	-0.747958	0.454485	1	6420	Cnnm3	94218	cyclin M3 [Source:MGI Symbol;Acc:MGI:2151055]	320.103	328.505	329.55	384.74	352.951	313.482	326.052	350.391
ENSMUSG00000067653	5.34742	0.0335386	0.795252	0.0421736	0.96636	1	2697	Ankrd23	78321	ankyrin repeat domain 23 [Source:MGI Symbol;Acc:MGI:1925571]	9.67345	1.90991	9.21101	8.74409	4.10408	7.54081	6.93146	6.79633
ENSMUSG00000079610	85.9044	-0.0450021	0.237999	-0.189086	0.850026	1	4654	Ankrd39	109346	ankyrin repeat domain 39 [Source:MGI Symbol;Acc:MGI:1914816]	73.8699	103.135	83.9226	88.5339	100.55	79.7172	86.9759	89.6004
ENSMUSG00000026121	299.852	-0.0296123	0.169459	-0.174746	0.861279	1	4593	Sema4c	20353	sema domain, immunoglobulin domain (Ig), transmembrane domain (TM) and short cytoplasmic domain, (semaphorin) 4C [Source:MGI Symbol;Acc:MGI:109252]	356.159	348.559	351.042	421.902	295.494	360.882	351.92	359.426
ENSMUSG00000087589	24.164	-0.673386	0.453129	-1.48608	0.137258	1	2830	D430040D24Rik		RIKEN cDNA D430040D24 gene [Source:MGI Symbol;Acc:MGI:2442526]	11.4323	21.009	14.3282	21.8602	26.6765	25.8542	15.5898	24.797
ENSMUSG00000046337	6.74826	-0.242562	0.780006	-0.310975	0.75582	1	3190	Fam178b	381337	family with sequence similarity 178, member B [Source:MGI Symbol;Acc:MGI:3026913]	6.15583	1.90991	7.16412	4.37205	9.23418	4.30904	5.07662	5.97176
ENSMUSG00000061518	1820.5	0.0526655	0.107446	0.490156	0.624023	1	1587	Cox5b	12859	cytochrome c oxidase subunit Vb [Source:MGI Symbol;Acc:MGI:88475]	1678.78	1802.96	1603.74	1582.68	1718.58	1601.88	1695.16	1634.38
ENSMUSG00000037351	2873.56	0.0335281	0.112335	0.298466	0.765347	1	4274	Actr1b	226977	ARP1 actin-related protein 1B, centractin beta [Source:MGI Symbol;Acc:MGI:1917446]	2647.01	2867.73	2734.65	2899.76	2698.43	2461.54	2749.8	2686.58
ENSMUSG00000102416	5.5405	0.669369	0.887645	0.754096	0.450792	1	1744	4933424G06Rik		RIKEN cDNA 4933424G06 gene [Source:MGI Symbol;Acc:MGI:1918416]	5.27642	7.63965	4.09378	3.27903	1.02602	6.46355	5.66995	3.58954
ENSMUSG00000026117	24.4755	0.522507	0.535662	0.975441	0.329342	1	2992	Zap70	22637	zeta-chain (TCR) associated protein kinase [Source:MGI Symbol;Acc:MGI:99613]	22.8645	46.7928	16.3751	22.9532	12.3122	24.777	28.6775	20.0141
ENSMUSG00000026116	1080.3	0.0571265	0.150192	0.380357	0.70368	1	9413	Tmem131	56030	transmembrane protein 131 [Source:MGI Symbol;Acc:MGI:1927110]	1171.37	1080.06	1212.78	971.687	1267.14	1090.19	1154.73	1109.67
ENSMUSG00000050122	18.177	-0.205548	0.911241	-0.225569	0.821537	1	5386	Vwa3b	70853	von Willebrand factor A domain containing 3B [Source:MGI Symbol;Acc:MGI:1918103]	14.0705	7.63965	17.3986	12.0231	6.15612	26.9315	13.0362	15.0369
ENSMUSG00000026114	2.98699	-2.07271	1.02801	-2.01623	0.0437755	1	3957	Cnga3	12790	cyclic nucleotide gated channel alpha 3 [Source:MGI Symbol;Acc:MGI:1341818]	0.879404	0.954956	3.07034	7.65108	7.18214	5.38629	1.6349	6.73984
ENSMUSG00000026113	2209.89	0.204452	0.145716	1.40308	0.160592	1	10387	Inpp4a	269180	inositol polyphosphate-4-phosphatase, type I [Source:MGI Symbol;Acc:MGI:1931123]	2056.05	2364.47	2387.7	1898.56	2211.07	1797.94	2269.41	1969.19
ENSMUSG00000026112	1800.21	0.00319301	0.160522	0.0198914	0.98413	1	5220	Coa5	76178	cytochrome C oxidase assembly factor 5 [Source:MGI Symbol;Acc:MGI:1923428]	1908.31	1719.88	1803.31	1767.4	1893.01	1759.16	1810.5	1806.52
ENSMUSG00000026111	386.951	0.0612015	0.124093	0.493192	0.621877	1	1579	Unc50	67387	unc-50 homolog (C. elegans) [Source:MGI Symbol;Acc:MGI:1914637]	360.556	369.568	369.464	355.229	359.107	339.337	366.529	351.224
ENSMUSG00000026110	637.845	0.126229	0.115456	1.09331	0.274256	1	12881	Mgat4a	269181	mannoside acetylglucosaminyltransferase 4, isoenzyme A [Source:MGI Symbol;Acc:MGI:2662992]	690.332	608.307	700.037	638.319	593.04	600.033	666.225	610.464
ENSMUSG00000103948	2.38359	-2.00639	1.19865	-1.67387	0.0941553	1	2755	4930594C11Rik		RIKEN cDNA 4930594C11 gene [Source:MGI Symbol;Acc:MGI:1924883]	1.75881	0.954956	2.04689	6.55807	8.20816	4.30904	1.58689	6.35842
ENSMUSG00000026090	4843.03	0.248281	0.768837	0.32293	0.746748	1	5075	2010300C02Rik	72097	RIKEN cDNA 2010300C02 gene [Source:MGI Symbol;Acc:MGI:1919347]	6264.87	4859.77	6216.41	4041.96	4739.19	5818.27	5780.35	4866.47
ENSMUSG00000089767	14.0877	0.681837	0.533661	1.27766	0.20137	1	560	4930556I23Rik		RIKEN cDNA 4930556I23 gene [Source:MGI Symbol;Acc:MGI:1922520]	21.1057	23.8739	23.5393	10.9301	10.2602	21.5452	22.8396	14.2452
ENSMUSG00000060771	285.309	0.135414	0.256747	0.527424	0.597899	1	10662	Tsga10	211484	testis specific 10 [Source:MGI Symbol;Acc:MGI:2685063]	364.073	293.171	268.143	207.672	312.936	322.1	308.463	280.903
ENSMUSG00000097268	31.4992	0.0442039	0.388336	0.113829	0.909373	1	3089	Gm26805		predicted gene, 26805 [Source:MGI Symbol;Acc:MGI:5477299]	34.2968	24.8289	42.9847	29.5113	35.9107	33.395	34.0368	32.939
ENSMUSG00000037216	64.0301	0.144362	0.261706	0.55162	0.581209	1	2051	Lipt1	623661	lipoyltransferase 1 [Source:MGI Symbol;Acc:MGI:3645211]	78.267	66.8469	64.4771	55.7436	81.0556	52.7857	69.8637	63.195
ENSMUSG00000026088	74.5438	-0.00612165	0.270058	-0.0226679	0.981915	1	2770	Mitd1	69028	MIT, microtubule interacting and transport, domain containing 1 [Source:MGI Symbol;Acc:MGI:1916278]	86.1816	82.1262	62.4302	84.1619	77.9776	70.0218	76.9127	77.3871
ENSMUSG00000026087	500.989	-0.0292767	0.111725	-0.262043	0.793288	1	3226	Mrpl30	107734	mitochondrial ribosomal protein L30 [Source:MGI Symbol;Acc:MGI:1333820]	486.31	455.514	465.668	495.134	469.917	471.839	469.164	478.964
ENSMUSG00000058407	631.338	-0.106621	0.141771	-0.752061	0.452014	1	9102	Txndc9	98258	thioredoxin domain containing 9 [Source:MGI Symbol;Acc:MGI:2138153]	663.071	563.424	591.552	631.761	616.638	709.914	606.015	652.771
ENSMUSG00000026083	2451.5	0.0242297	0.0946918	0.255879	0.798044	1	9753	Eif5b	226982	eukaryotic translation initiation factor 5B [Source:MGI Symbol;Acc:MGI:2441772]	2517.73	2371.16	2343.69	2391.51	2261.35	2460.46	2410.86	2371.11
ENSMUSG00000026082	275.014	0.111701	0.184082	0.606804	0.543981	1	6168	Rev1	56210	REV1, DNA directed polymerase [Source:MGI Symbol;Acc:MGI:1929074]	308.671	268.343	335.69	268.881	272.921	302.71	304.235	281.504
ENSMUSG00000103804	5.24507	0.631056	0.775457	0.813787	0.415767	1	701	Gm37062		predicted gene, 37062 [Source:MGI Symbol;Acc:MGI:5610290]	11.4323	5.72974	9.21101	3.27903	4.10408	9.69533	8.791	5.69282
ENSMUSG00000037138	975.248	0.172707	0.167506	1.03105	0.302519	1	6654	Aff3	16764	AF4/FMR2 family, member 3 [Source:MGI Symbol;Acc:MGI:106927]	952.395	1008.43	1001.95	854.735	898.794	874.734	987.594	876.088
ENSMUSG00000085391	6.27767	0.0616199	0.811406	0.0759421	0.939465	1	912	Gm16150		predicted gene 16150 [Source:MGI Symbol;Acc:MGI:3801827]	4.39702	14.3243	9.21101	5.46506	6.15612	15.0816	9.31079	8.90093
ENSMUSG00000085280	3.50144	1.5629	0.930243	1.6801	0.092937	1	639	Gm16151		predicted gene 16151 [Source:MGI Symbol;Acc:MGI:3801826]	7.91464	4.77478	6.14067	2.18602	2.05204	2.15452	6.2767	2.13086
ENSMUSG00000048814	2428.4	0.130243	0.14952	0.871075	0.383713	1	7506	Lonrf2	381338	LON peptidase N-terminal domain and ring finger 2 [Source:MGI Symbol;Acc:MGI:1920209]	2317.23	2379.75	2637.42	2383.86	2435.77	1880.89	2444.8	2233.51
ENSMUSG00000026080	1097.74	-0.0778712	0.118286	-0.658328	0.510328	1	11964	Chst10	98388	carbohydrate sulfotransferase 10 [Source:MGI Symbol;Acc:MGI:2138283]	976.139	1017.03	1032.66	1074.43	1131.7	986.769	1008.61	1064.3
ENSMUSG00000026078	484.889	-0.153788	0.191014	-0.805112	0.420755	1	4219	Pdcl3	68833	phosducin-like 3 [Source:MGI Symbol;Acc:MGI:1916083]	459.928	392.487	431.894	478.739	471.969	478.303	428.103	476.337
ENSMUSG00000103046	16.7344	-0.395322	0.551317	-0.717049	0.473344	1	1639	Gm37309		predicted gene, 37309 [Source:MGI Symbol;Acc:MGI:5610537]	18.4675	21.964	11.2579	16.3952	20.5204	31.2405	17.2298	22.7187
ENSMUSG00000026077	846.632	0.295469	0.69031	0.428023	0.668634	1	4791	Npas2	18143	neuronal PAS domain protein 2 [Source:MGI Symbol;Acc:MGI:109232]	1148.5	842.271	1029.59	715.922	820.816	924.288	1006.79	820.342
ENSMUSG00000092563	8.05917	0.149622	0.707755	0.211404	0.832572	1	555	Gm3617		predicted gene 3617 [Source:MGI Symbol;Acc:MGI:3781793]	19.3469	15.2793	5.11723	7.65108	15.3903	12.9271	13.2478	11.9895
ENSMUSG00000073702	4113.52	-0.0100696	0.133529	-0.075411	0.939888	1	1662	Rpl31	114641	ribosomal protein L31 [Source:MGI Symbol;Acc:MGI:2149632]	4646.77	3949.7	3836.9	4172.02	3751.13	4598.82	4144.46	4173.99
ENSMUSG00000003134	1076.51	0.064702	0.460625	0.140466	0.888292	1	5239	Tbc1d8	54610	TBC1 domain family, member 8 [Source:MGI Symbol;Acc:MGI:1927225]	1353.4	904.343	1328.43	947.641	1158.38	1322.87	1195.39	1142.96
ENSMUSG00000003135	450.205	-0.111048	0.153191	-0.724897	0.468515	1	3508	Cnot11	52846	CCR4-NOT transcription complex, subunit 11 [Source:MGI Symbol;Acc:MGI:106580]	381.661	429.73	479.996	441.577	506.854	444.908	430.463	464.446
ENSMUSG00000085894	25.6907	0.179488	0.411079	0.436626	0.662383	1	1832	Gm15832		predicted gene 15832 [Source:MGI Symbol;Acc:MGI:3834078]	34.2968	25.7838	31.7268	25.1393	20.5204	35.5495	30.6025	27.0697
ENSMUSG00000077704	4.1121	0.509131	0.947112	0.537562	0.59088	1	110	Snord89		small nucleolar RNA, C/D box 89 [Source:MGI Symbol;Acc:MGI:3819562]	7.03523	2.86487	8.18757	2.18602	6.15612	4.30904	6.02922	4.21706
ENSMUSG00000048234	342.269	-0.0143241	0.132787	-0.107873	0.914097	1	2838	Rnf149	67702	ring finger protein 149 [Source:MGI Symbol;Acc:MGI:2677438]	321.862	337.099	333.643	338.833	323.196	340.414	330.868	334.148
ENSMUSG00000050967	1245.45	0.150694	0.215309	0.699898	0.483991	1	6091	Creg2	263764	cellular repressor of E1A-stimulated genes 2 [Source:MGI Symbol;Acc:MGI:1928333]	1150.26	1372.27	1202.55	1055.85	1438.48	860.73	1241.69	1118.35
ENSMUSG00000097083	16.2429	-0.0824733	0.54802	-0.150493	0.880375	1	3663	D930019O06Rik		RIKEN cDNA D930019O06 [Source:MGI Symbol;Acc:MGI:3043219]	7.91464	23.8739	15.3517	14.2091	24.6245	10.7726	15.7134	16.5354
ENSMUSG00000057173	5.65561	-0.233565	0.725671	-0.321861	0.747558	1	2139	Rfx8	619289	regulatory factor X 8 [Source:MGI Symbol;Acc:MGI:3588206]	3.51762	8.5946	6.14067	7.65108	5.1301	8.61807	6.0843	7.13308
ENSMUSG00000026074	3209.63	-0.0708693	0.118204	-0.59955	0.548806	1	9579	Map4k4	26921	mitogen-activated protein kinase kinase kinase kinase 4 [Source:MGI Symbol;Acc:MGI:1349394]	3498.27	3335.66	3101.04	3433.15	3190.92	3812.42	3311.66	3478.83
ENSMUSG00000102985	11.3339	0.714958	0.589113	1.21362	0.224893	1	1330	4930456G14Rik		RIKEN cDNA 4930456G14 gene [Source:MGI Symbol;Acc:MGI:1921928]	7.03523	8.5946	14.3282	6.55807	6.15612	5.38629	9.98603	6.03349
ENSMUSG00000026073	10.0551	-0.0113658	0.646378	-0.0175838	0.985971	1	1908	Il1r2	16178	interleukin 1 receptor, type II [Source:MGI Symbol;Acc:MGI:96546]	7.03523	8.5946	18.422	12.0231	11.2862	10.7726	11.3506	11.3606
ENSMUSG00000097899	30.6422	-0.172128	0.422741	-0.407172	0.683882	1	842	Gm16894		predicted gene, 16894 [Source:MGI Symbol;Acc:MGI:4439818]	28.1409	20.0541	41.9613	24.0462	26.6765	50.6312	30.0521	33.7846
ENSMUSG00000026072	132.491	-0.264668	0.29357	-0.901551	0.367296	1	6363	Il1r1	16177	interleukin 1 receptor, type I [Source:MGI Symbol;Acc:MGI:96545]	189.072	124.144	167.845	173.789	139.539	265.006	160.354	192.778
ENSMUSG00000070942	12.2659	-0.0521615	0.572609	-0.0910944	0.927418	1	6812	Il1rl2	107527	interleukin 1 receptor-like 2 [Source:MGI Symbol;Acc:MGI:1913107]	7.91464	21.009	8.18757	17.4882	10.2602	10.7726	12.3704	12.8403
ENSMUSG00000026069	6.55286	0.146786	0.682609	0.215036	0.829739	1	6894	Il1rl1	17082	interleukin 1 receptor-like 1 [Source:MGI Symbol;Acc:MGI:98427]	5.27642	5.72974	9.21101	5.46506	4.10408	8.61807	6.73906	6.0624
ENSMUSG00000026062	130.253	0.223204	0.395123	0.564896	0.572145	1	6984	Slc9a2	226999	solute carrier family 9 (sodium/hydrogen exchanger), member 2 [Source:MGI Symbol;Acc:MGI:105075]	162.69	136.559	129.978	92.906	102.602	172.361	143.075	122.623
ENSMUSG00000041945	12.0601	0.0251508	0.532074	0.0472693	0.962299	1	5125	Mfsd9	211798	major facilitator superfamily domain containing 9 [Source:MGI Symbol;Acc:MGI:2443548]	9.67345	10.5045	11.2579	8.74409	11.2862	10.7726	10.4786	10.2676
ENSMUSG00000101299	12.5006	0.763012	0.546689	1.3957	0.162806	1	1734	Gm28175		predicted gene 28175 [Source:MGI Symbol;Acc:MGI:5578881]	13.1911	12.4144	12.2813	7.65108	8.20816	6.46355	12.6289	7.44093
ENSMUSG00000060424	444.48	-0.201304	0.294938	-0.68253	0.494904	1	4458	Pantr1	66297	POU domain, class 3, transcription factor 3 adjacent noncoding transcript 1 [Source:MGI Symbol;Acc:MGI:1913547]	460.808	437.37	402.214	455.786	497.62	541.861	433.464	498.422
ENSMUSG00000093436	59.8965	0.160436	0.284427	0.564069	0.572707	1	1712	Gm20646		predicted gene 20646 [Source:MGI Symbol;Acc:MGI:5313093]	62.4377	48.7028	64.4771	50.2785	65.6653	40.9358	58.5392	52.2932
ENSMUSG00000045515	1996.2	0.174978	0.151102	1.15801	0.246861	1	7409	Pou3f3	18993	POU domain, class 3, transcription factor 3 [Source:MGI Symbol;Acc:MGI:102564]	2149.26	1886.04	1806.38	1576.12	2042.81	1555.56	1947.23	1724.83
ENSMUSG00000097063	32.538	0.533377	0.3753	1.4212	0.155258	1	1257	Pantr2	66620	POU domain, class 3, transcription factor 3 adjacent noncoding transcript 2 [Source:MGI Symbol;Acc:MGI:1913870]	50.126	28.6487	44.0082	28.4183	35.9107	20.4679	40.9276	28.2656
ENSMUSG00000099784	44.2048	0.420421	0.329537	1.27579	0.202029	1	2170	Dalir		DNMT1 associated long intergenic non-coding RNA [Source:MGI Symbol;Acc:MGI:5579231]	36.0556	35.3334	57.313	33.8833	32.8327	29.086	42.9006	31.934
ENSMUSG00000060679	428.535	-0.0652021	0.133467	-0.488526	0.625177	1	5763	Mrps9	69527	mitochondrial ribosomal protein S9 [Source:MGI Symbol;Acc:MGI:1916777]	427.39	403.946	361.276	407.693	416.564	424.44	397.538	416.233
ENSMUSG00000041907	160.565	0.204334	0.172306	1.18588	0.235669	1	7238	Gpr45	93690	G protein-coupled receptor 45 [Source:MGI Symbol;Acc:MGI:2135882]	165.328	166.162	152.493	142.091	147.747	130.348	161.328	140.062
ENSMUSG00000070939	750.402	0.0551581	0.140719	0.391973	0.695078	1	10972	Tgfbrap1	73122	transforming growth factor, beta receptor associated protein 1 [Source:MGI Symbol;Acc:MGI:2447427]	734.302	782.109	795.217	743.248	826.973	653.896	770.543	741.372
ENSMUSG00000041878	6.27889	0.070688	0.87545	0.0807448	0.935645	1	1248	8430432A02Rik		RIKEN cDNA 8430432A02 gene [Source:MGI Symbol;Acc:MGI:1918774]	3.51762	13.3694	1.02345	6.55807	4.10408	6.46355	5.97015	5.70857
ENSMUSG00000010290	592.272	0.0745132	0.123622	0.602749	0.546676	1	3458	AI597479	98404	expressed sequence AI597479 [Source:MGI Symbol;Acc:MGI:2138299]	555.783	583.478	586.434	557.436	575.598	505.234	575.232	546.089
ENSMUSG00000008136	177.362	0.227965	0.430771	0.529202	0.596666	1	1897	Fhl2	14200	four and a half LIM domains 2 [Source:MGI Symbol;Acc:MGI:1338762]	126.634	242.559	129.978	160.673	163.137	102.34	166.39	142.05
ENSMUSG00000066877	392.344	0.177566	0.218351	0.813211	0.416097	1	4455	Nck2	17974	non-catalytic region of tyrosine kinase adaptor protein 2 [Source:MGI Symbol;Acc:MGI:1306821]	384.3	412.541	369.464	342.113	374.497	314.56	388.768	343.723
ENSMUSG00000103945	5.5122	-0.126891	0.803647	-0.157894	0.87454	1	1293	Gm38228		predicted gene, 38228 [Source:MGI Symbol;Acc:MGI:5611456]	8.79404	7.63965	3.07034	12.0231	4.10408	5.38629	6.50134	7.17117
ENSMUSG00000026051	67.0648	-4.46046	1.45766	-3.06002	0.00221324	1	902	1500015O10Rik	78896	RIKEN cDNA 1500015O10 gene [Source:MGI Symbol;Acc:MGI:1926146]	15.8293	9.54956	2.04689	7.65108	25.6505	572.024	9.14191	201.775
ENSMUSG00000100480	8.563	-0.454608	0.815007	-0.557797	0.576983	1	499	Gm29156		predicted gene 29156 [Source:MGI Symbol;Acc:MGI:5579862]	3.51762	6.68469	7.16412	12.0231	2.05204	9.69533	5.78881	7.9235
ENSMUSG00000057363	625.342	0.206136	0.186176	1.10721	0.268204	1	5097	Uxs1	67883	UDP-glucuronate decarboxylase 1 [Source:MGI Symbol;Acc:MGI:1915133]	645.483	593.028	636.583	535.576	592.014	497.694	625.031	541.761
ENSMUSG00000041763	743.804	0.0858761	0.106163	0.808905	0.41857	1	10078	Tpp2	22019	tripeptidyl peptidase II [Source:MGI Symbol;Acc:MGI:102724]	755.408	763.965	824.897	720.294	758.229	729.304	781.423	735.943
ENSMUSG00000026049	46.1302	-0.0351387	0.279014	-0.125939	0.89978	1	1926	Tex30	75623	testis expressed 30 [Source:MGI Symbol;Acc:MGI:1922873]	41.332	39.1532	35.8206	45.9065	36.9367	36.6268	38.7686	39.8233
ENSMUSG00000026047	77.859	-0.249788	0.291035	-0.858274	0.390741	1	3199	Kdelc1	72050	KDEL (Lys-Asp-Glu-Leu) containing 1 [Source:MGI Symbol;Acc:MGI:1919300]	63.3171	78.3064	77.7819	66.6737	87.2117	106.649	73.1351	86.8447
ENSMUSG00000041684	367.309	0.0411897	0.157712	0.26117	0.793961	1	4206	Bivm	246229	basic, immunoglobulin-like variable motif containing [Source:MGI Symbol;Acc:MGI:2179809]	378.144	309.406	363.323	312.601	372.445	336.105	350.291	340.384
ENSMUSG00000026048	389.826	0.0244899	0.121404	0.201722	0.840134	1	5864	Ercc5	22592	excision repair cross-complementing rodent repair deficiency, complementation group 5 [Source:MGI Symbol;Acc:MGI:103582]	393.973	375.298	397.097	365.066	375.524	406.127	388.789	382.239
ENSMUSG00000056870	132.219	-0.0477769	0.257504	-0.185539	0.852807	1	3758	Gulp1	70676	GULP, engulfment adaptor PTB domain containing 1 [Source:MGI Symbol;Acc:MGI:1920407]	137.187	103.135	122.813	101.65	150.825	122.808	121.045	125.094
ENSMUSG00000026043	41.8067	0.0796886	0.343433	0.232035	0.816511	1	9816	Col3a1	12825	collagen, type III, alpha 1 [Source:MGI Symbol;Acc:MGI:88453]	55.4025	42.973	32.7503	33.8833	41.0408	49.5539	43.7086	41.4927
ENSMUSG00000026042	55.2924	-0.32406	0.300393	-1.07879	0.280683	1	9591	Col5a2	12832	collagen, type V, alpha 2 [Source:MGI Symbol;Acc:MGI:88458]	48.3672	58.2523	53.2192	55.7436	68.7434	75.4081	53.2796	66.6317
ENSMUSG00000025995	303.82	-0.0636484	0.14636	-0.434875	0.663653	1	4900	Wdr75	73674	WD repeat domain 75 [Source:MGI Symbol;Acc:MGI:1920924]	339.45	330.415	277.354	324.624	363.211	302.71	315.74	330.182
ENSMUSG00000084817	6.96177	-0.0920655	0.723635	-0.127226	0.898761	1	423	Gm5526		predicted pseudogene 5526 [Source:MGI Symbol;Acc:MGI:3643066]	5.27642	10.5045	6.14067	3.27903	9.23418	10.7726	7.30721	7.76194
ENSMUSG00000025993	243.654	-0.153644	0.164851	-0.93202	0.351326	1	9000	Slc40a1	53945	solute carrier family 40 (iron-regulated transporter), member 1 [Source:MGI Symbol;Acc:MGI:1315204]	259.424	273.117	207.759	267.788	292.416	263.928	246.767	274.711
ENSMUSG00000041144	70.7551	-0.405383	0.349029	-1.16146	0.245455	1	19980	Dnah7b	227058	dynein, axonemal, heavy chain 7B [Source:MGI Symbol;Acc:MGI:2684953]	68.5935	66.8469	52.1957	75.4178	63.6133	109.88	62.5454	82.9705
ENSMUSG00000101337	72.1846	0.0525042	0.283783	0.185015	0.853217	1	12603	Dnah7c	100101919	dynein, axonemal, heavy chain 7C [Source:MGI Symbol;Acc:MGI:3639762]	63.3171	93.5857	67.5474	84.1619	69.7694	62.481	74.8167	72.1374
ENSMUSG00000025986	2107.78	0.0964248	0.199906	0.482351	0.629557	1	6095	Slc39a10	227059	solute carrier family 39 (zinc transporter), member 10 [Source:MGI Symbol;Acc:MGI:1914515]	1701.65	2425.59	1921.01	1907.3	2190.55	1558.79	2016.08	1885.55
ENSMUSG00000100213	48.8808	-0.111988	0.323274	-0.346418	0.729029	1	951	Gm28151		predicted gene 28151 [Source:MGI Symbol;Acc:MGI:5578857]	45.729	48.7028	34.7972	43.7205	63.6133	32.3178	43.0763	46.5505
ENSMUSG00000026109	1147.79	-0.0498015	0.115503	-0.431169	0.666346	1	6707	Tmeff2	56363	transmembrane protein with EGF-like and two follistatin-like domains 2 [Source:MGI Symbol;Acc:MGI:1861735]	967.345	897.659	911.89	984.803	1006.53	883.352	925.631	958.227
ENSMUSG00000100671	22.7919	-0.256811	0.452538	-0.567489	0.570382	1	1475	Gm28322		predicted gene 28322 [Source:MGI Symbol;Acc:MGI:5579028]	26.3821	23.8739	12.2813	18.5812	36.9367	19.3907	20.8458	24.9695
ENSMUSG00000101242	10.6551	-0.272008	0.508308	-0.535125	0.592564	1	226	Gm28319		predicted gene 28319 [Source:MGI Symbol;Acc:MGI:5579025]	9.67345	10.5045	14.3282	10.9301	14.3643	16.1589	11.5021	13.8178
ENSMUSG00000099924	42.2685	-0.134265	0.316182	-0.424643	0.671097	1	2273	Gm28320		predicted gene 28320 [Source:MGI Symbol;Acc:MGI:5579026]	51.0054	50.6127	33.7737	43.7205	49.249	56.0175	45.1306	49.6623
ENSMUSG00000099625	13.2954	0.0639854	0.515601	0.124099	0.901237	1	2528	Gm29325		predicted gene 29325 [Source:MGI Symbol;Acc:MGI:5580031]	8.79404	22.9189	15.3517	17.4882	11.2862	16.1589	15.6882	14.9778
ENSMUSG00000045954	204.239	-0.206077	0.301529	-0.683441	0.494328	1	3055	Cavin2	20324	caveolae associated 2 [Source:MGI Symbol;Acc:MGI:99513]	116.961	178.577	220.041	175.975	170.319	247.77	171.859	198.021
ENSMUSG00000026107	121.726	-0.34461	0.248912	-1.38446	0.166217	1	8498	Nabp1	109019	nucleic acid binding protein 1 [Source:MGI Symbol;Acc:MGI:1923258]	92.3374	118.415	85.9694	145.37	131.331	100.185	98.9071	125.629
ENSMUSG00000018417	1035.35	0.158175	0.310804	0.508921	0.610808	1	10792	Myo1b	17912	myosin IB [Source:MGI Symbol;Acc:MGI:107752]	1261.94	929.172	1185.15	884.246	972.667	1168.83	1125.42	1008.58
ENSMUSG00000100696	3.5201	1.06028	1.17458	0.902686	0.366693	1	412	Gm8419		predicted gene 8419 [Source:MGI Symbol;Acc:MGI:3645596]	7.03523	9.54956	3.07034	0	6.15612	3.23178	6.55171	3.1293
ENSMUSG00000062939	4.52718	0.0453272	1.14511	0.0395834	0.968425	1	3872	Stat4	20849	signal transducer and activator of transcription 4 [Source:MGI Symbol;Acc:MGI:103062]	0.879404	7.63965	7.16412	5.46506	0	9.69533	5.22772	5.05346
ENSMUSG00000109599	5.23127	1.38435	1.04102	1.32979	0.183586	1	1170	Gm31812		predicted gene, 31812 [Source:MGI Symbol;Acc:MGI:5590971]	5.27642	7.63965	9.21101	3.27903	5.1301	0	7.37569	2.80305
ENSMUSG00000026104	205.197	-0.183653	0.226005	-0.812606	0.416444	1	7105	Stat1	20846	signal transducer and activator of transcription 1 [Source:MGI Symbol;Acc:MGI:103063]	154.775	201.496	169.892	195.649	220.594	180.979	175.388	199.074
ENSMUSG00000026103	3090.04	0.139866	0.180973	0.772857	0.439607	1	15057	Gls	14660	glutaminase [Source:MGI Symbol;Acc:MGI:95752]	2873.89	3401.55	3053.96	2884.46	3145.78	2436.76	3109.8	2822.33
ENSMUSG00000002881	692.393	-0.158091	0.186917	-0.84578	0.397675	1	4100	Nab1	17936	Ngfi-A binding protein 1 [Source:MGI Symbol;Acc:MGI:107564]	718.473	750.595	584.388	780.41	684.356	827.335	684.485	764.033
ENSMUSG00000043015	77.5422	0.022243	0.311816	0.0713336	0.943132	1	7078	Nemp2	227094	nuclear envelope integral membrane protein 2 [Source:MGI Symbol;Acc:MGI:2444113]	67.7141	81.1713	83.9226	100.557	53.3531	75.4081	77.6026	76.4394
ENSMUSG00000041439	1355.73	0.170149	0.190733	0.892081	0.37235	1	8231	Mfsd6	98682	major facilitator superfamily domain containing 6 [Source:MGI Symbol;Acc:MGI:1922925]	1105.41	1255.77	1314.1	1117.06	1149.14	999.696	1225.09	1088.63
ENSMUSG00000026102	422.275	-0.0658537	0.141929	-0.463989	0.642655	1	6460	Inpp1	16329	inositol polyphosphate-1-phosphatase [Source:MGI Symbol;Acc:MGI:104848]	385.179	362.883	395.05	438.298	390.914	367.345	381.037	398.852
ENSMUSG00000041426	212.45	-0.206074	0.185131	-1.11313	0.265654	1	6059	Hibch	227095	3-hydroxyisobutyryl-Coenzyme A hydrolase [Source:MGI Symbol;Acc:MGI:1923792]	180.278	211.045	187.291	210.951	224.698	231.611	192.871	222.42
ENSMUSG00000043629	219.415	0.122014	0.237469	0.513812	0.607383	1	4330	1700019D03Rik	67080	RIKEN cDNA 1700019D03 gene [Source:MGI Symbol;Acc:MGI:1914330]	155.655	246.379	221.064	183.626	206.23	182.057	207.699	190.638
ENSMUSG00000026098	72.7593	0.206526	0.264431	0.78102	0.434791	1	7542	Pms1	227099	PMS1 homolog 1, mismatch repair system component [Source:MGI Symbol;Acc:MGI:1202302]	63.3171	55.3874	92.1101	66.6737	58.4832	57.0947	70.2716	60.7505
ENSMUSG00000026097	124.4	-0.12573	0.217276	-0.578665	0.562815	1	4711	Ormdl1	227102	ORM1-like 1 (S. cerevisiae) [Source:MGI Symbol;Acc:MGI:2181669]	115.202	123.189	113.602	128.975	135.435	119.576	117.331	127.995
ENSMUSG00000026096	158.674	-0.163802	0.20713	-0.790815	0.429052	1	6147	Osgepl1	72085	O-sialoglycoprotein endopeptidase-like 1 [Source:MGI Symbol;Acc:MGI:1919335]	153.896	141.333	152.493	202.207	146.721	152.971	149.241	167.3
ENSMUSG00000099913	6.07501	1.03471	0.695393	1.48795	0.136764	1	3142	Gm28551		predicted gene 28551 [Source:MGI Symbol;Acc:MGI:5579257]	9.67345	10.5045	8.18757	6.55807	4.10408	3.23178	9.45518	4.63131
ENSMUSG00000026095	47.8533	-0.345871	0.263754	-1.31134	0.189745	1	3528	Asnsd1	70396	asparagine synthetase domain containing 1 [Source:MGI Symbol;Acc:MGI:1917646]	46.6084	38.1982	38.8909	53.5576	53.3531	50.6312	41.2325	52.5139
ENSMUSG00000096141	25.3101	-0.429713	0.426069	-1.00855	0.313189	1	12767	Dnah7a	627872	dynein, axonemal, heavy chain 7A [Source:MGI Symbol;Acc:MGI:2685838]	22.8645	17.1892	29.6799	37.1624	31.8066	24.777	23.2445	31.2487
ENSMUSG00000026094	154.695	0.10275	0.259762	0.395554	0.692434	1	5185	Stk17b	98267	serine/threonine kinase 17b (apoptosis-inducing) [Source:MGI Symbol;Acc:MGI:2138162]	181.157	179.532	168.869	171.603	134.409	187.443	176.519	164.485
ENSMUSG00000042807	1033.79	0.236758	0.182597	1.29662	0.194763	1	12947	Hecw2	329152	HECT, C2 and WW domain containing E3 ubiquitin protein ligase 2 [Source:MGI Symbol;Acc:MGI:2685817]	1132.67	1054.27	1202.55	828.503	973.693	1074.03	1129.83	958.741
ENSMUSG00000025983	3.72881	0.273149	1.20049	0.227531	0.820011	1	5021	Ccdc150	78016	coiled-coil domain containing 150 [Source:MGI Symbol;Acc:MGI:1925266]	6.15583	0	8.18757	6.55807	1.02602	4.30904	4.78113	3.96437
ENSMUSG00000041303	432.768	0.0972298	0.1331	0.730503	0.465083	1	4925	Gtf3c3	98488	general transcription factor IIIC, polypeptide 3 [Source:MGI Symbol;Acc:MGI:2138383]	400.129	424	401.191	391.298	387.836	366.268	408.44	381.801
ENSMUSG00000073678	693.949	0.0358496	0.191175	0.187523	0.851251	1	16611	Pgap1	241062	post-GPI attachment to proteins 1 [Source:MGI Symbol;Acc:MGI:2443342]	734.302	614.992	727.67	807.735	690.512	527.857	692.321	675.368
ENSMUSG00000104136	4.46363	0.973222	0.859812	1.1319	0.257676	1	1661	Gm36955		predicted gene, 36955 [Source:MGI Symbol;Acc:MGI:5610183]	5.27642	8.5946	7.16412	4.37205	2.05204	4.30904	7.01172	3.57771
ENSMUSG00000052331	193.961	-0.321559	0.17568	-1.83037	0.0671953	1	14175	Ankrd44	329154	ankyrin repeat domain 44 [Source:MGI Symbol;Acc:MGI:3045243]	135.428	185.261	167.845	197.835	211.36	200.37	162.845	203.188
ENSMUSG00000025982	3653.92	0.0779527	0.140465	0.554962	0.578921	1	11370	Sf3b1	81898	splicing factor 3b, subunit 1 [Source:MGI Symbol;Acc:MGI:1932339]	4460.34	3666.08	4184.87	3624.43	3751.13	4288.57	4103.76	3888.04
ENSMUSG00000025981	550.991	0.0554324	0.139883	0.396278	0.6919	1	4805	Coq10b	67876	coenzyme Q10B [Source:MGI Symbol;Acc:MGI:1915126]	668.347	564.379	595.645	538.855	593.04	628.042	609.457	586.645
ENSMUSG00000101122	8.15198	0.170747	0.629633	0.271186	0.786248	1	806	Gm17971		predicted gene, 17971 [Source:MGI Symbol;Acc:MGI:5010156]	13.1911	8.5946	8.18757	10.9301	5.1301	10.7726	9.99108	8.94427
ENSMUSG00000025980	2367.12	-0.0629892	0.133002	-0.473595	0.635789	1	2642	Hspd1	15510	heat shock protein 1 (chaperonin) [Source:MGI Symbol;Acc:MGI:96242]	2365.6	2096.13	2056.1	2217.72	2432.69	2158.83	2172.61	2269.75
ENSMUSG00000073676	744.663	-0.217509	0.156395	-1.39077	0.164297	1	1474	Hspe1	15528	heat shock protein 1 (chaperonin 10) [Source:MGI Symbol;Acc:MGI:104680]	742.217	608.307	580.294	753.085	777.724	715.3	643.606	748.703
ENSMUSG00000025979	1410.25	-0.100913	0.11303	-0.892801	0.371964	1	4855	Mob4	19070	MOB family member 4, phocein [Source:MGI Symbol;Acc:MGI:104899]	1335.81	1294.92	1239.39	1450.43	1330.75	1370.27	1290.04	1383.82
ENSMUSG00000025978	590.379	-0.114207	0.0995969	-1.14669	0.251509	1	5871	Rftn2	74013	raftlin family member 2 [Source:MGI Symbol;Acc:MGI:1921263]	542.592	561.514	571.083	600.063	615.612	596.801	558.396	604.159
ENSMUSG00000097649	86.1208	0.0234833	0.274401	0.0855802	0.9318	1	1943	Gm10561		predicted gene 10561 [Source:MGI Symbol;Acc:MGI:3648163]	80.9052	88.8109	74.7115	79.7898	81.0556	79.7172	81.4759	80.1875
ENSMUSG00000046994	399.47	-0.0830513	0.134159	-0.619052	0.535882	1	11294	Mars2	212679	methionine-tRNA synthetase 2 (mitochondrial) [Source:MGI Symbol;Acc:MGI:2444136]	340.329	394.397	383.792	401.135	418.616	364.113	372.839	394.622
ENSMUSG00000100215	15.4644	0.114751	0.549436	0.208852	0.834563	1	396	Gm8292		predicted gene 8292 [Source:MGI Symbol;Acc:MGI:3648460]	28.1409	10.5045	14.3282	18.5812	11.2862	19.3907	17.6579	16.4194
ENSMUSG00000038349	1081.11	-0.127048	0.147648	-0.860479	0.389525	1	6687	Plcl1	227120	phospholipase C-like 1 [Source:MGI Symbol;Acc:MGI:3036262]	891.716	1002.7	1074.62	986.989	1062.96	1191.45	989.679	1080.46
ENSMUSG00000102145	17.4594	0.288704	0.471271	0.612608	0.540135	1	5027	Gm38056		predicted gene, 38056 [Source:MGI Symbol;Acc:MGI:5611284]	25.5027	32.4685	13.3048	17.4882	19.4944	21.5452	23.7587	19.5092
ENSMUSG00000038331	242.339	0.451166	1.29104	0.349459	0.726745	1	6788	Satb2	212712	special AT-rich sequence binding protein 2 [Source:MGI Symbol;Acc:MGI:2679336]	107.287	468.883	114.626	189.091	269.843	46.3221	230.266	168.419
ENSMUSG00000087022	74.854	0.112671	1.47236	0.0765241	0.939002	1	5779	9130024F11Rik		RIKEN cDNA 9130024F11 gene [Source:MGI Symbol;Acc:MGI:1926150]	29.0203	150.883	30.7034	80.8828	92.3418	21.5452	70.2023	64.9233
ENSMUSG00000101429	5.40088	-0.349886	0.771559	-0.45348	0.650203	1	3301	BC055402		cDNA sequence BC055402 [Source:MGI Symbol;Acc:MGI:3039597]	7.91464	4.77478	3.07034	6.55807	5.1301	8.61807	5.25325	6.76875
ENSMUSG00000038323	461.95	-0.0604977	0.133921	-0.451744	0.651454	1	3235	1700066M21Rik	73467	RIKEN cDNA 1700066M21 gene [Source:MGI Symbol;Acc:MGI:1920717]	378.144	438.325	370.487	437.205	427.851	372.732	395.652	412.596
ENSMUSG00000048495	148.148	0.101327	0.183687	0.551626	0.581205	1	2808	Tyw5	68736	tRNA-yW synthesizing protein 5 [Source:MGI Symbol;Acc:MGI:1915986]	140.705	168.072	149.423	148.65	143.643	134.657	152.733	142.317
ENSMUSG00000025971	271.925	0.0286908	0.139883	0.205105	0.83749	1	7878	Maip1	68115	matrix AAA peptidase interacting protein 1 [Source:MGI Symbol;Acc:MGI:1915365]	246.233	284.577	279.401	262.323	281.13	249.924	270.07	264.459
ENSMUSG00000038305	282.044	0.050168	0.205265	0.244407	0.806916	1	8041	Spats2l	67198	spermatogenesis associated, serine-rich 2-like [Source:MGI Symbol;Acc:MGI:1914448]	247.113	271.208	278.377	280.904	251.375	236.997	265.566	256.425
ENSMUSG00000054770	241.336	0.0850818	0.186524	0.456143	0.648287	1	12973	Kctd18	51960	potassium channel tetramerisation domain containing 18 [Source:MGI Symbol;Acc:MGI:3603813]	245.354	260.703	277.354	271.067	217.516	249.924	261.137	246.169
ENSMUSG00000026039	10.7664	0.55108	0.717212	0.768365	0.44227	1	7007	Sgo2a	68549	shugoshin 2A [Source:MGI Symbol;Acc:MGI:1098767]	9.67345	9.54956	13.3048	2.18602	12.3122	7.54081	10.8426	7.34636
ENSMUSG00000063558	104.142	-0.344802	0.266838	-1.29218	0.196296	1	8690	Aox1	11761	aldehyde oxidase 1 [Source:MGI Symbol;Acc:MGI:88035]	97.6139	113.64	123.837	132.254	105.68	187.443	111.697	141.793
ENSMUSG00000064294	10.8161	-1.10603	0.768	-1.44015	0.149825	1	7033	Aox3	71724	aldehyde oxidase 3 [Source:MGI Symbol;Acc:MGI:1918974]	8.79404	12.4144	2.04689	12.0231	8.20816	30.1632	7.75179	16.7982
ENSMUSG00000103839	76.2129	-0.173195	0.253208	-0.684001	0.493975	1	2623	Gm37607		predicted gene, 37607 [Source:MGI Symbol;Acc:MGI:5610835]	65.0759	73.5316	73.6881	86.3479	62.5873	90.4897	70.7652	79.8083
ENSMUSG00000051223	3034.95	-0.0935118	0.0898573	-1.04067	0.298029	1	4033	Bzw1	66882	basic leucine zipper and W2 domains 1 [Source:MGI Symbol;Acc:MGI:1914132]	2733.19	2782.74	2738.74	2965.34	3068.83	2772.86	2751.56	2935.68
ENSMUSG00000026034	1414.35	-0.0770692	0.154748	-0.49803	0.618463	1	8132	Clk1	12747	CDC-like kinase 1 [Source:MGI Symbol;Acc:MGI:107403]	1635.69	1426.7	1217.9	1490.87	1474.39	1551.25	1426.77	1505.5
ENSMUSG00000026035	150.287	-0.0162956	0.21159	-0.0770148	0.938612	1	4291	Ppil3	70225	peptidylprolyl isomerase (cyclophilin)-like 3 [Source:MGI Symbol;Acc:MGI:1917475]	130.152	128.919	126.907	116.952	163.137	109.88	128.659	129.99
ENSMUSG00000026036	243.421	0.0591151	0.198724	0.297473	0.766105	1	7763	Nif3l1	65102	Ngg1 interacting factor 3-like 1 (S. pombe) [Source:MGI Symbol;Acc:MGI:1929485]	228.645	207.225	271.213	214.23	246.245	217.606	235.695	226.027
ENSMUSG00000026037	354.172	-0.0596433	0.130166	-0.458211	0.646801	1	3857	Orc2	18393	origin recognition complex, subunit 2 [Source:MGI Symbol;Acc:MGI:1328306]	379.023	356.199	325.456	338.833	382.706	384.581	353.559	368.707
ENSMUSG00000094245	4.63517	-0.533893	0.834169	-0.64003	0.522153	1	107	Gm23966		predicted gene, 23966 [Source:MGI Symbol;Acc:MGI:5453743]	6.15583	5.72974	5.11723	9.8371	4.10408	10.7726	5.6676	8.23792
ENSMUSG00000085054	10.1317	-0.908671	0.514331	-1.7667	0.0772778	1	4616	Gm15834		predicted gene 15834 [Source:MGI Symbol;Acc:MGI:3802168]	9.67345	8.5946	7.16412	16.3952	15.3903	16.1589	8.47739	15.9815
ENSMUSG00000038174	1844	0.242925	0.148537	1.63544	0.101956	1	12041	Fam126b	213056	family with sequence similarity 126, member B [Source:MGI Symbol;Acc:MGI:1098784]	2163.33	1746.61	1942.5	1570.66	1904.29	1470.46	1950.82	1648.47
ENSMUSG00000026032	649.886	0.00108145	0.150586	0.00718162	0.99427	1	763	Ndufb3	66495	NADH dehydrogenase (ubiquinone) 1 beta subcomplex 3 [Source:MGI Symbol;Acc:MGI:1913745]	638.447	589.208	540.379	566.18	579.702	621.578	589.345	589.153
ENSMUSG00000102059	11.292	0.439357	0.563166	0.780156	0.435299	1	936	Gm20257		predicted gene, 20257 [Source:MGI Symbol;Acc:MGI:5012442]	18.4675	17.1892	10.2345	7.65108	13.3383	12.9271	15.2971	11.3055
ENSMUSG00000026031	476.525	-0.258572	0.16615	-1.55625	0.119648	1	12669	Cflar	12633	CASP8 and FADD-like apoptosis regulator [Source:MGI Symbol;Acc:MGI:1336166]	448.496	524.271	529.121	627.388	490.438	678.673	500.629	598.833
ENSMUSG00000026029	51.6881	-0.314681	0.30234	-1.04082	0.29796	1	2893	Casp8	12370	caspase 8 [Source:MGI Symbol;Acc:MGI:1261423]	56.2819	46.7928	53.2192	69.9527	47.1969	77.5626	52.098	64.9041
ENSMUSG00000026028	6573.11	-0.177473	0.155129	-1.14403	0.252611	1	7088	Trak2	70827	trafficking protein, kinesin binding 2 [Source:MGI Symbol;Acc:MGI:1918077]	7066.01	6815.52	6511.16	7602.99	7184.2	8275.5	6797.56	7687.56
ENSMUSG00000026027	394.597	0.0485922	0.161261	0.301325	0.763166	1	7256	Stradb	227154	STE20-related kinase adaptor beta [Source:MGI Symbol;Acc:MGI:2144047]	349.123	435.46	365.37	381.461	369.367	360.882	383.318	370.57
ENSMUSG00000038079	275.73	-0.248885	0.192913	-1.29014	0.197003	1	2389	Tmem237	381259	transmembrane protein 237 [Source:MGI Symbol;Acc:MGI:2138365]	256.786	264.523	231.299	257.951	254.453	382.427	250.869	298.277
ENSMUSG00000097573	14.238	0.242916	0.643302	0.377608	0.705722	1	2309	G730003C15Rik		RIKEN cDNA G730003C15 gene [Source:MGI Symbol;Acc:MGI:3641700]	10.5528	17.1892	11.2579	5.46506	11.2862	16.1589	13	10.9701
ENSMUSG00000079550	9.9953	-0.632846	0.636855	-0.993705	0.320367	1	7063	Mpp4	227157	membrane protein, palmitoylated 4 (MAGUK p55 subfamily member 4) [Source:MGI Symbol;Acc:MGI:2386681]	7.03523	5.72974	9.21101	12.0231	14.3643	7.54081	7.32533	11.3094
ENSMUSG00000026024	444.064	0.0405916	0.141599	0.286665	0.774369	1	9496	Als2	74018	alsin Rho guanine nucleotide exchange factor [Source:MGI Symbol;Acc:MGI:1921268]	381.661	427.82	464.644	396.763	443.241	397.508	424.709	412.504
ENSMUSG00000026023	10.3656	-0.341195	0.71228	-0.479018	0.631926	1	2507	Cdk15	271697	cyclin-dependent kinase 15 [Source:MGI Symbol;Acc:MGI:3583944]	7.91464	5.72974	8.18757	9.8371	10.2602	7.54081	7.27731	9.21271
ENSMUSG00000041075	135.858	-0.238693	0.375523	-0.635627	0.525019	1	4532	Fzd7	14369	frizzled class receptor 7 [Source:MGI Symbol;Acc:MGI:108570]	131.911	119.37	129.978	113.673	103.628	232.688	127.086	149.996
ENSMUSG00000097819	3.46172	-1.15269	1.34193	-0.858983	0.39035	1	3587	Gm26813		predicted gene, 26813 [Source:MGI Symbol;Acc:MGI:5477307]	0.879404	2.86487	4.09378	9.8371	1.02602	6.46355	2.61269	5.77556
ENSMUSG00000047361	204.651	-0.241946	0.207491	-1.16606	0.243591	1	5484	Gm973	381260	predicted gene 973 [Source:MGI Symbol;Acc:MGI:2685819]	220.73	205.316	155.564	195.649	222.646	270.392	193.87	229.562
ENSMUSG00000026021	1244.52	-0.12166	0.0990457	-1.22833	0.219325	1	2076	Sumo1	22218	small ubiquitin-like modifier 1 [Source:MGI Symbol;Acc:MGI:1197010]	1142.35	1087.69	1065.41	1194.66	1160.43	1231.31	1098.48	1195.47
ENSMUSG00000103821	13.8772	0.110863	0.468037	0.236868	0.812759	1	1872	D430013B06Rik		RIKEN cDNA D430013B06 gene [Source:MGI Symbol;Acc:MGI:3026994]	12.3117	18.1442	13.3048	13.1161	12.3122	15.0816	14.5869	13.5033
ENSMUSG00000026020	767.61	0.0188533	0.184204	0.10235	0.918479	1	10758	Nop58	55989	NOP58 ribonucleoprotein [Source:MGI Symbol;Acc:MGI:1933184]	783.549	732.451	762.467	848.177	745.917	654.973	759.489	749.689
ENSMUSG00000067336	4061.99	0.0319469	0.114777	0.27834	0.780751	1	17983	Bmpr2	12168	bone morphogenetic protein receptor, type II (serine/threonine kinase) [Source:MGI Symbol;Acc:MGI:1095407]	3937.97	3922.96	4293.35	3663.77	4395.47	3827.5	4051.43	3962.25
ENSMUSG00000041040	1140.8	0.0644043	0.107548	0.598842	0.549278	1	7290	Fam117b	72750	family with sequence similarity 117, member B [Source:MGI Symbol;Acc:MGI:1920000]	1090.46	1094.38	1241.44	1018.69	1151.2	1105.27	1142.09	1091.72
ENSMUSG00000103696	8.0405	1.36076	0.737154	1.84596	0.0648979	1	5415	Gm37531		predicted gene, 37531 [Source:MGI Symbol;Acc:MGI:5610759]	10.5528	14.3243	16.3751	4.37205	3.07806	8.61807	13.7508	5.35606
ENSMUSG00000026018	582.746	0.0995341	0.165443	0.601623	0.547425	1	5356	Ica1l	70375	islet cell autoantigen 1-like [Source:MGI Symbol;Acc:MGI:1917625]	603.271	555.784	639.654	600.063	531.479	547.247	599.57	559.596
ENSMUSG00000026019	438.517	-0.000712412	0.1747	-0.00407793	0.996746	1	11955	Wdr12	57750	WD repeat domain 12 [Source:MGI Symbol;Acc:MGI:1927241]	374.626	372.433	418.589	405.507	391.94	368.423	388.549	388.623
ENSMUSG00000026017	378.522	-0.100564	0.218976	-0.459245	0.646058	1	14557	Carf	241066	calcium response factor [Source:MGI Symbol;Acc:MGI:2182269]	373.747	392.487	451.34	445.949	419.642	439.522	405.858	435.038
ENSMUSG00000073664	472.144	-0.0660084	0.155835	-0.423579	0.671873	1	28441	Nbeal1	269198	neurobeachin like 1 [Source:MGI Symbol;Acc:MGI:2444343]	556.663	466.019	505.582	506.064	596.118	497.694	509.421	533.292
ENSMUSG00000049439	207.821	-0.0786709	0.158644	-0.495897	0.619967	1	2286	Cyp20a1	77951	cytochrome P450, family 20, subfamily a, polypeptide 1 [Source:MGI Symbol;Acc:MGI:1925201]	176.76	194.811	190.361	212.044	199.048	182.057	187.311	197.716
ENSMUSG00000026782	4210.17	0.117132	0.230885	0.507318	0.611932	1	8543	Abi2	329165	abl-interactor 2 [Source:MGI Symbol;Acc:MGI:106913]	4433.96	4070.98	4395.7	3675.8	4286.71	3931.99	4300.21	3964.84
ENSMUSG00000026014	639.691	-0.0232176	0.24922	-0.0931611	0.925776	1	20498	Raph1	77300	Ras association (RalGDS/AF-6) and pleckstrin homology domains 1 [Source:MGI Symbol;Acc:MGI:1924550]	480.155	703.803	560.848	620.83	729.501	422.285	581.602	590.872
ENSMUSG00000101188	11.0684	-0.341085	0.518306	-0.658076	0.510489	1	1218	Eif4a-ps4		eukaryotic translation initiation factor 4A, pseudogene 4 [Source:MGI Symbol;Acc:MGI:1195958]	13.1911	10.5045	7.16412	13.1161	14.3643	11.8498	10.2866	13.1101
ENSMUSG00000081382	6.06978	0.129576	0.778027	0.166544	0.867729	1	525	Rpl18-ps1		ribosomal protein L18, pseudogene 1 [Source:MGI Symbol;Acc:MGI:98018]	3.51762	11.4595	6.14067	6.55807	4.10408	8.61807	7.03925	6.42674
ENSMUSG00000052062	79.2808	-0.0922623	0.227784	-0.405042	0.685446	1	13153	Pard3b	72823	par-3 family cell polarity regulator beta [Source:MGI Symbol;Acc:MGI:1919301]	94.0962	67.8019	79.8288	96.185	75.9255	86.1807	80.5756	86.0971
ENSMUSG00000025969	515.931	-0.158388	0.253139	-0.625696	0.531514	1	11842	Nrp2	18187	neuropilin 2 [Source:MGI Symbol;Acc:MGI:1100492]	469.602	534.775	684.685	841.619	556.103	486.921	563.021	628.214
ENSMUSG00000103032	7.06106	-0.527749	0.732182	-0.72079	0.471039	1	2556	Gm37121		predicted gene, 37121 [Source:MGI Symbol;Acc:MGI:5610349]	11.4323	3.81982	9.21101	12.0231	6.15612	17.2361	8.15436	11.8051
ENSMUSG00000040865	714.252	0.148632	0.176831	0.840534	0.400609	1	17713	Ino80d	227195	INO80 complex subunit D [Source:MGI Symbol;Acc:MGI:3027003]	824.881	710.487	915.984	671.109	768.489	771.317	817.117	736.972
ENSMUSG00000084799	61.7756	0.0814241	0.241319	0.337413	0.735806	1	2880	Ino80dos		INO80 complex subunit D, opposite strand [Source:MGI Symbol;Acc:MGI:3651861]	70.3523	76.3965	58.3364	71.0457	55.4051	67.8673	68.3617	64.7727
ENSMUSG00000101599	104.85	0.0477776	0.227934	0.209611	0.833971	1	9720	Gm20342		predicted gene, 20342 [Source:MGI Symbol;Acc:MGI:5012527]	134.549	123.189	108.485	126.789	88.2378	140.044	122.074	118.357
ENSMUSG00000025968	1724.51	-0.050749	0.130698	-0.388291	0.6978	1	8086	Ndufs1	227197	NADH dehydrogenase (ubiquinone) Fe-S protein 1 [Source:MGI Symbol;Acc:MGI:2443241]	1576.77	1543.21	1762.37	1681.05	1651.89	1723.61	1627.45	1685.52
ENSMUSG00000025967	1936.81	-0.110605	0.11979	-0.923324	0.355838	1	2532	Eef1b2	55949	eukaryotic translation elongation factor 1 beta 2 [Source:MGI Symbol;Acc:MGI:1929520]	2008.56	1726.56	1677.43	1936.82	1825.29	2083.42	1804.18	1948.51
ENSMUSG00000046856	9.62447	-0.158758	0.626294	-0.253488	0.799891	1	2496	Gpr1	241070	G protein-coupled receptor 1 [Source:MGI Symbol;Acc:MGI:2385324]	4.39702	12.4144	8.18757	12.0231	7.18214	8.61807	8.333	9.27445
ENSMUSG00000027520	691.45	-0.0425338	0.269751	-0.157678	0.874711	1	12659	Zdbf2	73884	zinc finger, DBF-type containing 2 [Source:MGI Symbol;Acc:MGI:1921134]	851.263	565.334	718.459	814.293	785.932	598.956	711.685	733.06
ENSMUSG00000025964	3345.97	0.236791	0.143629	1.64863	0.099223	1	17907	Adam23	23792	a disintegrin and metallopeptidase domain 23 [Source:MGI Symbol;Acc:MGI:1345162]	3500.91	3029.12	3750.93	2654.92	2864.65	3204.84	3426.99	2908.14
ENSMUSG00000087823	2.68261	0.988621	1.14255	0.865279	0.386886	1	103	Gm22281		predicted gene, 22281 [Source:MGI Symbol;Acc:MGI:5452058]	7.03523	2.86487	7.16412	5.46506	1.02602	2.15452	5.68807	2.88186
ENSMUSG00000025963	14.7084	-1.33203	0.502313	-2.65179	0.00800655	1	1719	Mdh1b	76668	malate dehydrogenase 1B, NAD (soluble) [Source:MGI Symbol;Acc:MGI:1923918]	5.27642	10.5045	10.2345	18.5812	19.4944	26.9315	8.6718	21.669
ENSMUSG00000025962	183.064	-0.0217589	0.172801	-0.125919	0.899796	1	5873	Fastkd2	75619	FAST kinase domains 2 [Source:MGI Symbol;Acc:MGI:1922869]	156.534	169.982	181.15	187.998	158.007	169.13	169.222	171.712
ENSMUSG00000025961	9.46611	0.0906234	0.657359	0.13786	0.890351	1	1758	4933402D24Rik	74426	RIKEN cDNA 4933402D24 gene [Source:MGI Symbol;Acc:MGI:1921676]	7.91464	12.4144	10.2345	8.74409	12.3122	7.54081	10.1878	9.53238
ENSMUSG00000025959	790.447	0.0404761	0.144443	0.280221	0.779308	1	8131	Klf7	93691	Kruppel-like factor 7 (ubiquitous) [Source:MGI Symbol;Acc:MGI:1935151]	838.072	890.019	795.217	876.595	841.337	735.768	841.103	817.9
ENSMUSG00000025958	932.711	-0.0183329	0.133087	-0.137751	0.890437	1	13742	Creb1	12912	cAMP responsive element binding protein 1 [Source:MGI Symbol;Acc:MGI:88494]	948.877	918.668	897.562	849.27	1034.23	916.747	921.702	933.415
ENSMUSG00000025956	170.543	0.335084	0.203625	1.64559	0.0998473	1	3005	Mettl21a	67099	methyltransferase like 21A [Source:MGI Symbol;Acc:MGI:1914349]	178.519	181.442	195.478	121.324	155.955	162.666	185.146	146.648
ENSMUSG00000070871	349.666	0.157684	0.166559	0.946716	0.343783	1	3456	Ccnyl1	227210	cyclin Y-like 1 [Source:MGI Symbol;Acc:MGI:2138614]	445.858	356.199	358.206	342.113	328.327	370.577	386.754	347.005
ENSMUSG00000045005	88.1523	0.28092	0.396301	0.708856	0.478414	1	6915	Fzd5	14367	frizzled class receptor 5 [Source:MGI Symbol;Acc:MGI:108571]	144.222	50.6127	94.157	63.3947	106.706	67.8673	96.3306	79.3227
ENSMUSG00000051344	606.845	0.162575	0.167726	0.969289	0.332401	1	10921	Plekhm3	241075	pleckstrin homology domain containing, family M, member 3 [Source:MGI Symbol;Acc:MGI:2443627]	540.834	546.235	714.365	516.994	605.352	485.844	600.478	536.063
ENSMUSG00000084416	43.9348	-0.0017103	0.312506	-0.00547286	0.995633	1	654	Rpl10a-ps1		ribosomal protein L10A, pseudogene 1 [Source:MGI Symbol;Acc:MGI:3705885]	49.2466	44.8829	37.8675	43.7205	31.8066	57.0947	43.999	44.2073
ENSMUSG00000044816	24.2515	-0.111808	0.533756	-0.209475	0.834078	1	2667	D630023F18Rik	98303	RIKEN cDNA D630023F18 gene [Source:MGI Symbol;Acc:MGI:2138198]	14.0705	18.1442	30.7034	17.4882	32.8327	17.2361	20.9727	22.519
ENSMUSG00000025950	695.732	-0.0750856	0.143266	-0.5241	0.600209	1	2771	Idh1	15926	isocitrate dehydrogenase 1 (NADP+), soluble [Source:MGI Symbol;Acc:MGI:96413]	633.171	654.145	648.865	679.853	688.46	671.132	645.393	679.815
ENSMUSG00000025949	864.326	0.0295715	0.147213	0.200876	0.840795	1	19211	Pikfyve	18711	phosphoinositide kinase, FYVE type zinc finger containing [Source:MGI Symbol;Acc:MGI:1335106]	884.681	906.253	990.695	860.2	935.731	928.597	927.21	908.176
ENSMUSG00000025946	11.405	-0.324143	1.05288	-0.307863	0.758187	1	2582	Pth2r	213527	parathyroid hormone 2 receptor [Source:MGI Symbol;Acc:MGI:2180917]	1.75881	11.4595	13.3048	19.6742	12.3122	1.07726	8.84103	11.0212
ENSMUSG00000015222	14380.9	0.111543	0.148605	0.750601	0.452893	1	16449	Map2	17756	microtubule-associated protein 2 [Source:MGI Symbol;Acc:MGI:97175]	13978.1	15136.1	14438.8	14440.9	15170.7	10700.4	14517.7	13437.3
ENSMUSG00000073656	42.7379	0.207897	0.272789	0.762117	0.44599	1	1661	Gm10558		predicted gene 10558 [Source:MGI Symbol;Acc:MGI:3642906]	61.5583	50.6127	50.1488	50.2785	38.9888	51.7084	54.1066	46.9919
ENSMUSG00000055567	3981.54	0.117348	0.142853	0.821466	0.411381	1	14425	Unc80	329178	unc-80, NALCN activator [Source:MGI Symbol;Acc:MGI:2652882]	3347.01	3948.74	4090.71	3563.22	3832.19	3100.35	3795.49	3498.58
ENSMUSG00000103375	24.3563	0.471227	0.368185	1.27986	0.200593	1	1727	Gm37181		predicted gene, 37181 [Source:MGI Symbol;Acc:MGI:5610409]	37.8144	37.2433	32.7503	25.1393	21.5464	31.2405	35.936	25.9754
ENSMUSG00000026005	477.622	-0.141461	0.171106	-0.826744	0.408382	1	3113	Rpe	66646	ribulose-5-phosphate-3-epimerase [Source:MGI Symbol;Acc:MGI:1913896]	488.949	410.631	420.636	403.321	525.323	527.857	440.072	485.5
ENSMUSG00000026004	195.517	0.042112	0.175441	0.240035	0.810303	1	6664	Kansl1l	68691	KAT8 regulatory NSL complex subunit 1-like [Source:MGI Symbol;Acc:MGI:1915941]	220.73	180.487	215.947	174.882	189.814	234.842	205.721	199.846
ENSMUSG00000102559	34.702	0.015202	0.328261	0.0463108	0.963063	1	3106	Gm37570		predicted gene, 37570 [Source:MGI Symbol;Acc:MGI:5610798]	45.729	36.2883	55.2661	57.9296	35.9107	42.0131	45.7611	45.2845
ENSMUSG00000102374	17.6216	-0.263333	0.434159	-0.606535	0.54416	1	2577	Gm38387		predicted gene, 38387 [Source:MGI Symbol;Acc:MGI:5613622]	17.5881	17.1892	20.4689	28.4183	17.4423	20.4679	18.4154	22.1095
ENSMUSG00000102776	38.2114	-0.262218	0.31125	-0.842467	0.399527	1	4597	Gm38162		predicted gene, 38162 [Source:MGI Symbol;Acc:MGI:5611390]	30.7791	44.8829	50.1488	49.1855	44.1189	57.0947	41.937	50.133
ENSMUSG00000082057	8.25318	-0.807898	0.875422	-0.922867	0.356077	1	1359	Gm15789		predicted gene 15789 [Source:MGI Symbol;Acc:MGI:3783231]	9.67345	6.68469	8.18757	20.7672	6.15612	16.1589	8.1819	14.3607
ENSMUSG00000103706	9.19661	0.258923	0.704926	0.367305	0.713392	1	2654	6820402A03Rik		RIKEN cDNA 6820402A03 gene [Source:MGI Symbol;Acc:MGI:1922992]	14.9499	7.63965	17.3986	19.6742	3.07806	10.7726	13.3294	11.175
ENSMUSG00000103756	9.79951	-0.188639	0.628106	-0.30033	0.763925	1	1139	Gm37285		predicted gene, 37285 [Source:MGI Symbol;Acc:MGI:5610513]	9.67345	8.5946	19.4455	20.7672	11.2862	10.7726	12.5712	14.2753
ENSMUSG00000103382	16.4317	-0.677575	0.503684	-1.34524	0.178548	1	2179	Gm37755		predicted gene, 37755 [Source:MGI Symbol;Acc:MGI:5610983]	9.67345	16.2343	20.4689	30.6043	18.4684	24.777	15.4589	24.6165
ENSMUSG00000026003	701.8	-0.073198	0.148075	-0.494331	0.621072	1	2005	Acadl	11363	acyl-Coenzyme A dehydrogenase, long-chain [Source:MGI Symbol;Acc:MGI:87866]	663.071	742.956	688.779	706.085	706.928	790.708	698.268	734.574
ENSMUSG00000026000	1918.98	0.080293	0.126613	0.63416	0.525977	1	6863	Lancl1	14768	LanC (bacterial lantibiotic synthetase component C)-like 1 [Source:MGI Symbol;Acc:MGI:1336997]	1879.29	1770.49	1859.6	1629.68	1802.72	1778.55	1836.46	1736.98
ENSMUSG00000062209	853.393	0.0162268	0.229407	0.0707336	0.94361	1	12355	Erbb4	13869	erb-b2 receptor tyrosine kinase 4 [Source:MGI Symbol;Acc:MGI:104771]	694.729	816.487	905.749	887.525	949.069	552.634	805.655	796.409
ENSMUSG00000104508	6.85149	-0.44869	0.626149	-0.716587	0.473629	1	1406	Gm37735		predicted gene, 37735 [Source:MGI Symbol;Acc:MGI:5610963]	7.91464	8.5946	6.14067	12.0231	7.18214	11.8498	7.54997	10.3517
ENSMUSG00000025997	98.7044	0.0118582	0.267384	0.0443488	0.964626	1	11613	Ikzf2	22779	IKAROS family zinc finger 2 [Source:MGI Symbol;Acc:MGI:1342541]	96.7345	90.7208	132.025	99.464	98.498	118.498	106.493	105.487
ENSMUSG00000053153	24.1021	-1.67754	0.647021	-2.59271	0.00952228	1	6764	Spag16	66722	sperm associated antigen 16 [Source:MGI Symbol;Acc:MGI:1913972]	18.4675	17.1892	10.2345	26.2323	36.9367	84.0262	15.2971	49.0651
ENSMUSG00000045648	84.9246	-0.0517267	0.574182	-0.0900876	0.928218	1	7689	Vwc2l	320460	von Willebrand factor C domain-containing protein 2-like [Source:MGI Symbol;Acc:MGI:2444069]	40.4526	71.6217	79.8288	92.906	82.0816	23.6997	63.9677	66.2291
ENSMUSG00000026196	16.4758	-0.591362	0.66425	-0.890271	0.37332	1	5659	Bard1	12021	BRCA1 associated RING domain 1 [Source:MGI Symbol;Acc:MGI:1328361]	15.8293	9.54956	12.2813	34.9764	13.3383	8.61807	12.5534	18.9776
ENSMUSG00000026192	406.641	-0.128864	0.185335	-0.695305	0.486864	1	7985	Atic	108147	5-aminoimidazole-4-carboxamide ribonucleotide formyltransferase/IMP cyclohydrolase [Source:MGI Symbol;Acc:MGI:1351352]	355.279	407.766	357.183	427.367	402.2	395.354	373.409	408.307
ENSMUSG00000026193	743.467	-0.120462	0.146819	-0.820485	0.41194	1	11685	Fn1	14268	fibronectin 1 [Source:MGI Symbol;Acc:MGI:95566]	714.956	845.136	908.82	840.526	953.173	888.738	822.97	894.146
ENSMUSG00000039395	63.2493	-0.310663	0.570414	-0.544627	0.58601	1	2284	Mreg	381269	melanoregulin [Source:MGI Symbol;Acc:MGI:2151839]	18.4675	54.4325	34.7972	44.8135	61.5612	26.9315	35.899	44.4354
ENSMUSG00000097131	87.0076	0.0215075	0.257168	0.0836323	0.933349	1	5335	D230017M19Rik		RIKEN cDNA D230017M19 gene [Source:MGI Symbol;Acc:MGI:2445071]	85.3022	68.7568	88.0163	75.4178	79.0036	84.0262	80.6918	79.4825
ENSMUSG00000026189	58.515	0.15408	0.28736	0.536192	0.591826	1	1516	Pecr	111175	peroxisomal trans-2-enoyl-CoA reductase [Source:MGI Symbol;Acc:MGI:2148199]	59.7995	56.3424	71.6412	66.6737	49.249	52.7857	62.5944	56.2361
ENSMUSG00000026188	190.453	-0.0639719	0.211667	-0.302229	0.762478	1	3054	Tmem169	271711	transmembrane protein 169 [Source:MGI Symbol;Acc:MGI:2442781]	147.74	174.757	189.337	178.161	204.178	151.893	170.611	178.077
ENSMUSG00000026187	335.208	-0.0801803	0.195049	-0.411078	0.681016	1	2555	Xrcc5	22596	X-ray repair complementing defective repair in Chinese hamster cells 5 [Source:MGI Symbol;Acc:MGI:104517]	284.927	288.397	304.987	316.973	312.936	298.401	292.77	309.437
ENSMUSG00000039372	496.001	0.0734911	0.249398	0.294674	0.768243	1	4553	4-Mar	381270	membrane-associated ring finger (C3HC4) 4 [Source:MGI Symbol;Acc:MGI:2683550]	495.984	465.064	474.879	482.018	444.267	438.444	478.642	454.91
ENSMUSG00000039354	521.819	-0.0924815	0.140924	-0.656252	0.511662	1	5728	Smarcal1	54380	SWI/SNF related matrix associated, actin dependent regulator of chromatin, subfamily a-like 1 [Source:MGI Symbol;Acc:MGI:1859183]	466.084	433.55	562.895	523.552	528.401	506.312	487.51	519.422
ENSMUSG00000046330	1935.53	0.025418	0.119359	0.212954	0.831363	1	1410	Rpl37a	19981	ribosomal protein L37a [Source:MGI Symbol;Acc:MGI:98068]	2116.73	2030.24	1735.76	2053.77	1798.61	1929.37	1960.91	1927.25
ENSMUSG00000039323	261.237	-1.46666	0.784814	-1.8688	0.0616506	1	1847	Igfbp2	16008	insulin-like growth factor binding protein 2 [Source:MGI Symbol;Acc:MGI:96437]	124.875	183.352	132.025	134.44	178.528	903.82	146.75	405.596
ENSMUSG00000026185	3443.46	0.388241	0.164751	2.35653	0.0184467	1	6006	Igfbp5	16011	insulin-like growth factor binding protein 5 [Source:MGI Symbol;Acc:MGI:96440]	3621.39	3750.11	3627.09	2747.83	2559.92	3096.04	3666.2	2801.26
ENSMUSG00000100301	8.2766	0.116563	0.699968	0.166527	0.867742	1	2442	6030407O03Rik		RIKEN cDNA 6030407O03 gene [Source:MGI Symbol;Acc:MGI:1924410]	5.27642	12.4144	3.07034	6.55807	5.1301	7.54081	6.9204	6.40966
ENSMUSG00000055322	1384.07	-0.0621756	0.166564	-0.373284	0.708937	1	16010	Tns1	21961	tensin 1 [Source:MGI Symbol;Acc:MGI:104552]	1491.47	1330.25	1670.26	1593.61	1268.16	1828.11	1497.33	1563.29
ENSMUSG00000026180	2.74769	-0.846907	0.997656	-0.848897	0.395939	1	3048	Cxcr2	12765	chemokine (C-X-C motif) receptor 2 [Source:MGI Symbol;Acc:MGI:105303]	3.51762	1.90991	4.09378	6.55807	4.10408	6.46355	3.17377	5.70857
ENSMUSG00000006304	2610.39	0.0397646	0.232905	0.170733	0.864434	1	2033	Arpc2	76709	actin related protein 2/3 complex, subunit 2 [Source:MGI Symbol;Acc:MGI:1923959]	2904.67	2471.43	2693.71	2481.14	2515.8	2853.66	2689.94	2616.87
ENSMUSG00000006299	1646.33	0.0261167	0.0904543	0.288729	0.772789	1	3458	Aamp	227290	angio-associated migratory protein [Source:MGI Symbol;Acc:MGI:107809]	1635.69	1542.25	1612.95	1578.31	1585.2	1541.56	1596.97	1568.36
ENSMUSG00000026179	2192.24	0.036652	0.294995	0.124246	0.90112	1	7832	Pnkd	56695	paroxysmal nonkinesiogenic dyskinesia [Source:MGI Symbol;Acc:MGI:1930773]	1579.41	1913.73	1985.48	1979.44	1911.48	1449.99	1826.21	1780.3
ENSMUSG00000103013	7.12416	0.127433	0.618223	0.206127	0.836691	1	319	Gm37503		predicted gene, 37503 [Source:MGI Symbol;Acc:MGI:5610731]	7.91464	10.5045	7.16412	7.65108	7.18214	8.61807	8.52776	7.8171
ENSMUSG00000006301	1098.28	-0.192186	0.145466	-1.32117	0.186444	1	12659	Tmbim1	69660	transmembrane BAX inhibitor motif containing 1 [Source:MGI Symbol;Acc:MGI:1916910]	1060.56	1034.22	1073.59	1236.2	1055.78	1328.26	1056.12	1206.74
ENSMUSG00000103403	6.48846	-1.18817	0.731329	-1.62468	0.104231	1	2866	Gm37931		predicted gene, 37931 [Source:MGI Symbol;Acc:MGI:5611159]	6.15583	7.63965	2.04689	12.0231	7.18214	17.2361	5.28079	12.1471
ENSMUSG00000073650	34.3371	-0.612831	0.553002	-1.10819	0.267781	1	2211	Catip	241112	ciliogenesis associated TTC17 interacting protein [Source:MGI Symbol;Acc:MGI:2685062]	28.1409	34.3784	32.7503	26.2323	23.5985	95.876	31.7565	48.5689
ENSMUSG00000026177	80.2917	-0.159533	0.245708	-0.64928	0.516158	1	3705	Slc11a1	18173	solute carrier family 11 (proton-coupled divalent metal ion transporters), member 1 [Source:MGI Symbol;Acc:MGI:1345275]	118.72	91.6758	94.157	118.045	89.2638	133.58	101.517	113.63
ENSMUSG00000026176	601.703	-0.0981122	0.140337	-0.699119	0.484478	1	3334	Ctdsp1	227292	CTD (carboxy-terminal domain, RNA polymerase II, polypeptide A) small phosphatase 1 [Source:MGI Symbol;Acc:MGI:2654470]	589.201	624.541	512.746	609.9	579.702	659.282	575.496	616.295
ENSMUSG00000026175	21.5611	-0.144079	0.40027	-0.359953	0.718882	1	3551	Vil1	22349	villin 1 [Source:MGI Symbol;Acc:MGI:98930]	28.1409	28.6487	26.6096	27.3253	42.0668	22.6224	27.7997	30.6715
ENSMUSG00000033364	411.349	0.111955	0.165211	0.677645	0.497997	1	11081	Usp37	319651	ubiquitin specific peptidase 37 [Source:MGI Symbol;Acc:MGI:2442483]	485.431	398.217	466.691	362.88	406.304	480.457	450.113	416.547
ENSMUSG00000026174	387.219	0.0566506	0.130953	0.432602	0.665304	1	3826	Cnot9	58184	CCR4-NOT transcription complex, subunit 9 [Source:MGI Symbol;Acc:MGI:1928902]	415.079	362.883	371.511	347.578	398.096	359.804	383.158	368.493
ENSMUSG00000026173	234.046	-0.177955	0.246829	-0.720965	0.470931	1	7045	Plcd4	18802	phospholipase C, delta 4 [Source:MGI Symbol;Acc:MGI:107469]	245.354	257.838	244.604	249.207	258.557	338.259	249.265	282.008
ENSMUSG00000026135	335.911	0.254905	0.124883	2.04115	0.0412364	1	11355	Zfp142	77264	zinc finger protein 142 [Source:MGI Symbol;Acc:MGI:1924514]	414.199	383.892	422.683	350.857	319.092	353.341	406.925	341.097
ENSMUSG00000026172	246.168	-0.114043	0.148969	-0.76555	0.443944	1	2192	Bcs1l	66821	BCS1-like (yeast) [Source:MGI Symbol;Acc:MGI:1914071]	221.61	200.541	228.228	219.695	259.583	224.07	216.793	234.449
ENSMUSG00000026171	403.525	-0.160036	0.210805	-0.759166	0.447753	1	2181	Rnf25	57751	ring finger protein 25 [Source:MGI Symbol;Acc:MGI:1890215]	399.249	401.082	351.042	498.413	387.836	400.74	383.791	428.996
ENSMUSG00000033276	53.2572	-0.539308	0.310803	-1.73521	0.0827039	1	6437	Stk36	269209	serine/threonine kinase 36 [Source:MGI Symbol;Acc:MGI:1920831]	54.5231	60.1622	42.9847	68.8597	60.5352	100.185	52.5567	76.5267
ENSMUSG00000033257	316.494	-0.0187195	0.1626	-0.115126	0.908346	1	11527	Ttll4	67534	tubulin tyrosine ligase-like family, member 4 [Source:MGI Symbol;Acc:MGI:1914784]	415.958	313.226	320.339	347.578	335.509	381.35	349.841	354.812
ENSMUSG00000026170	153.904	-0.0169384	0.289924	-0.0584237	0.953411	1	2173	Cyp27a1	104086	cytochrome P450, family 27, subfamily a, polypeptide 1 [Source:MGI Symbol;Acc:MGI:88594]	115.202	173.802	114.626	130.068	120.044	158.357	134.543	136.157
ENSMUSG00000026167	29.013	0.426583	0.519889	0.820526	0.411916	1	2468	Wnt10a	22409	wingless-type MMTV integration site family, member 10A [Source:MGI Symbol;Acc:MGI:108071]	34.2968	39.1532	32.7503	19.6742	45.1449	14.0044	35.4001	26.2745
ENSMUSG00000090071	3794.29	0.114201	0.223325	0.511367	0.609094	1	2799	Cdk5r2	12570	cyclin-dependent kinase 5, regulatory subunit 2 (p39) [Source:MGI Symbol;Acc:MGI:1330828]	3724.28	4019.41	3717.15	3410.2	3525.41	3652.98	3820.28	3529.53
ENSMUSG00000047021	93.559	-0.998556	0.54213	-1.84191	0.0654882	1	7817	Cfap65	241116	cilia and flagella associated protein 65 [Source:MGI Symbol;Acc:MGI:2444274]	102.89	84.0361	70.6178	79.7898	88.2378	346.877	85.8481	171.635
ENSMUSG00000006538	5.04576	0.878588	0.793944	1.10661	0.268461	1	3048	Ihh	16147	Indian hedgehog [Source:MGI Symbol;Acc:MGI:96533]	8.79404	8.5946	4.09378	6.55807	3.07806	2.15452	7.16081	3.93022
ENSMUSG00000026162	25.0829	0.188407	0.408834	0.460839	0.644914	1	1118	Nhej1	75570	nonhomologous end-joining factor 1 [Source:MGI Symbol;Acc:MGI:1922820]	20.2263	24.8289	15.3517	10.9301	19.4944	22.6224	20.1356	17.6823
ENSMUSG00000033159	468.534	0.0889883	0.194725	0.456994	0.647676	1	5635	Cnppd1	69171	cyclin Pas1/PHO80 domain containing 1 [Source:MGI Symbol;Acc:MGI:1916421]	589.201	418.271	485.113	444.856	447.345	511.698	497.528	467.966
ENSMUSG00000049339	2310.7	0.140946	0.0965229	1.46024	0.144224	1	2999	Retreg2	227298	reticulophagy regulator family member 2 [Source:MGI Symbol;Acc:MGI:2388278]	2534.44	2290.94	2199.38	2199.14	2043.83	2129.74	2341.59	2124.24
ENSMUSG00000026197	142.628	0.102151	0.178604	0.571942	0.567361	1	1772	Zfand2b	68818	zinc finger, AN1 type domain 2B [Source:MGI Symbol;Acc:MGI:1916068]	146.86	145.153	149.423	125.696	126.201	159.434	147.146	137.11
ENSMUSG00000026198	11.2475	-0.115994	0.519906	-0.223106	0.823453	1	5315	Abcb6	74104	ATP-binding cassette, sub-family B (MDR/TAP), member 6 [Source:MGI Symbol;Acc:MGI:1921354]	18.4675	12.4144	13.3048	19.6742	13.3383	15.0816	14.7289	16.0314
ENSMUSG00000033124	621.266	0.167982	0.164536	1.02095	0.307279	1	5762	Atg9a	245860	autophagy related 9A [Source:MGI Symbol;Acc:MGI:2138446]	578.648	637.911	749.162	538.855	603.3	606.497	655.24	582.884
ENSMUSG00000026199	246.22	0.0500549	0.14148	0.353794	0.723493	1	5142	Ankzf1	52231	ankyrin repeat and zinc finger domain containing 1 [Source:MGI Symbol;Acc:MGI:1098746]	270.856	272.162	257.908	280.904	239.063	254.233	266.976	258.067
ENSMUSG00000026200	83.1562	-0.223679	0.241103	-0.927732	0.353546	1	5905	Glb1l	74577	galactosidase, beta 1-like [Source:MGI Symbol;Acc:MGI:1921827]	80.0258	83.0812	96.2039	116.952	74.8995	110.958	86.4369	100.936
ENSMUSG00000026201	508.072	0.0131005	0.149167	0.0878246	0.930016	1	4518	Stk16	20872	serine/threonine kinase 16 [Source:MGI Symbol;Acc:MGI:1313271]	535.557	454.559	490.231	497.32	484.282	485.844	493.449	489.149
ENSMUSG00000026202	3719.26	-0.00452563	0.133314	-0.0339473	0.972919	1	3701	Tuba4a	22145	tubulin, alpha 4A [Source:MGI Symbol;Acc:MGI:1095410]	3325.03	3731.01	3030.42	3432.06	3739.84	2946.3	3362.15	3372.73
ENSMUSG00000026203	1493.59	-0.0237667	0.158686	-0.149771	0.880945	1	4249	Dnajb2	56812	DnaJ heat shock protein family (Hsp40) member B2 [Source:MGI Symbol;Acc:MGI:1928739]	1411.44	1359.86	1185.15	1378.29	1316.38	1328.26	1318.82	1340.98
ENSMUSG00000026204	5662.93	0.104639	0.145767	0.717849	0.47285	1	4249	Ptprn	19275	protein tyrosine phosphatase, receptor type, N [Source:MGI Symbol;Acc:MGI:102765]	6165.5	5909.27	5415.05	5496.75	5553.85	5216.09	5829.94	5422.23
ENSMUSG00000033061	533.278	-0.402532	0.714805	-0.563136	0.573343	1	1032	Resp18	19711	regulated endocrine-specific protein 18 [Source:MGI Symbol;Acc:MGI:1098222]	214.575	404.901	333.643	647.063	392.966	219.761	317.706	419.93
ENSMUSG00000026209	431.008	0.0266175	0.164695	0.161617	0.871608	1	4289	Dnpep	13437	aspartyl aminopeptidase [Source:MGI Symbol;Acc:MGI:1278328]	459.928	415.406	405.285	357.415	443.241	456.758	426.873	419.138
ENSMUSG00000026208	80.6532	0.0609904	0.236972	0.257374	0.79689	1	3754	Des	13346	desmin [Source:MGI Symbol;Acc:MGI:94885]	102.011	104.09	109.509	120.231	75.9255	106.649	105.203	100.935
ENSMUSG00000026207	1966.92	0.241154	0.335944	0.71784	0.472856	1	12741	Speg	11790	SPEG complex locus [Source:MGI Symbol;Acc:MGI:109282]	2651.4	2120.96	2261.82	1919.33	1832.47	2199.76	2344.73	1983.85
ENSMUSG00000033021	307.712	-0.132523	0.162841	-0.813816	0.41575	1	2395	Gmppa	69080	GDP-mannose pyrophosphorylase A [Source:MGI Symbol;Acc:MGI:1916330]	323.621	261.658	304.987	358.508	310.884	307.019	296.755	325.47
ENSMUSG00000033007	720.901	0.140875	0.301662	0.466998	0.640502	1	2727	Asic4	241118	acid-sensing (proton-gated) ion channel family member 4 [Source:MGI Symbol;Acc:MGI:2652846]	872.369	595.893	884.257	571.645	757.203	804.712	784.173	711.187
ENSMUSG00000102605	7.41805	0.29995	0.790086	0.379643	0.704211	1	2192	Gm37264		predicted gene, 37264 [Source:MGI Symbol;Acc:MGI:5610492]	10.5528	4.77478	12.2813	7.65108	6.15612	8.61807	9.20299	7.47509
ENSMUSG00000032997	785.86	0.165725	0.102541	1.61618	0.106055	1	3856	Chpf	74241	chondroitin polymerizing factor [Source:MGI Symbol;Acc:MGI:106576]	833.675	828.902	820.803	732.318	721.292	760.545	827.793	738.052
ENSMUSG00000026211	179.131	-0.28105	0.18894	-1.48751	0.136881	1	8467	Obsl1	98733	obscurin-like 1 [Source:MGI Symbol;Acc:MGI:2138628]	186.434	154.703	170.915	248.114	200.074	174.516	170.684	207.568
ENSMUSG00000051703	402.065	0.167023	0.231575	0.721249	0.470757	1	2504	Tmem198	319998	transmembrane protein 198 [Source:MGI Symbol;Acc:MGI:2443133]	483.672	406.811	426.777	368.345	425.799	379.195	439.087	391.113
ENSMUSG00000032968	147.4	0.0203081	0.184276	0.110205	0.912247	1	1475	Inha	16322	inhibin alpha [Source:MGI Symbol;Acc:MGI:96569]	182.037	169.027	140.212	172.696	144.669	168.052	163.759	161.806
ENSMUSG00000026213	335.045	-0.060989	0.14652	-0.41625	0.677227	1	5743	Stk11ip	71728	serine/threonine kinase 11 interacting protein [Source:MGI Symbol;Acc:MGI:1918978]	311.309	347.604	294.752	337.74	316.014	341.491	317.888	331.749
ENSMUSG00000006576	1741.73	0.0020212	0.114516	0.01765	0.985918	1	8599	Slc4a3	20536	solute carrier family 4 (anion exchanger), member 3 [Source:MGI Symbol;Acc:MGI:109350]	1737.7	1735.16	1819.69	1873.42	1727.82	1683.76	1764.18	1761.67
ENSMUSG00000026235	3082.67	0.0871501	0.370698	0.235097	0.814133	1	8054	Epha4	13838	Eph receptor A4 [Source:MGI Symbol;Acc:MGI:98277]	3040.98	2802.8	3098.99	2578.41	2906.72	2933.38	2980.92	2806.17
ENSMUSG00000032908	521.623	-0.11694	0.246791	-0.473845	0.635611	1	4002	Sgpp2	433323	sphingosine-1-phosphate phosphotase 2 [Source:MGI Symbol;Acc:MGI:3589109]	344.726	389.622	574.153	415.344	480.178	522.471	436.167	472.664
ENSMUSG00000026245	564.625	-0.10722	0.178105	-0.602004	0.547172	1	2620	Farsb	23874	phenylalanyl-tRNA synthetase, beta subunit [Source:MGI Symbol;Acc:MGI:1346035]	509.175	486.073	492.277	604.435	504.802	493.385	495.842	534.207
ENSMUSG00000104018	10.2153	0.318482	0.587712	0.541901	0.587887	1	1479	4833412K13Rik		RIKEN cDNA 4833412K13 gene [Source:MGI Symbol;Acc:MGI:1921857]	8.79404	21.009	10.2345	13.1161	7.18214	11.8498	13.3458	10.716
ENSMUSG00000090486	52.171	-0.29417	0.802059	-0.366768	0.713792	1	3310	BC035947		cDNA sequence BC035947 [Source:MGI Symbol;Acc:MGI:2652858]	9.67345	24.8289	32.7503	46.9995	26.6765	8.61807	22.4175	27.4314
ENSMUSG00000032883	2856.96	0.0264065	0.110945	0.238014	0.81187	1	4357	Acsl3	74205	acyl-CoA synthetase long-chain family member 3 [Source:MGI Symbol;Acc:MGI:1921455]	2738.46	2705.39	2969.02	2748.92	2547.61	2963.54	2804.29	2753.36
ENSMUSG00000079470	498.642	-0.0266088	0.210644	-0.126321	0.899478	1	7679	Utp14b	195434	UTP14B small subunit processome component [Source:MGI Symbol;Acc:MGI:2445092]	657.794	424.955	637.607	533.389	522.244	696.986	573.452	584.207
ENSMUSG00000047330	26.1738	-0.323739	0.395902	-0.817725	0.413514	1	2657	Kcne4	57814	potassium voltage-gated channel, Isk-related subfamily, gene 4 [Source:MGI Symbol;Acc:MGI:1891125]	16.7087	28.6487	19.4455	22.9532	23.5985	34.4723	21.6009	27.008
ENSMUSG00000050711	3824.03	0.194255	0.290504	0.668685	0.503697	1	2515	Scg2	20254	secretogranin II [Source:MGI Symbol;Acc:MGI:103033]	4519.26	2990.92	3563.64	3602.57	3328.41	2748.09	3691.27	3226.35
ENSMUSG00000054702	25.1889	0.112641	0.420081	0.268142	0.78859	1	2878	Ap1s3	252903	adaptor-related protein complex AP-1, sigma 3 [Source:MGI Symbol;Acc:MGI:1891304]	12.3117	25.7838	18.422	13.1161	19.4944	19.3907	18.8392	17.3337
ENSMUSG00000073643	1108.11	-0.0349476	0.156914	-0.222718	0.823755	1	6488	Wdfy1	69368	WD repeat and FYVE domain containing 1 [Source:MGI Symbol;Acc:MGI:1916618]	1004.28	1031.35	1010.14	1074.43	1074.24	971.687	1015.26	1040.12
ENSMUSG00000026248	301.621	0.101072	0.155739	0.648984	0.516349	1	1644	Mrpl44	69163	mitochondrial ribosomal protein L44 [Source:MGI Symbol;Acc:MGI:1916413]	298.997	263.568	276.33	259.044	261.635	261.774	279.632	260.818
ENSMUSG00000026249	3937.07	-0.0703085	0.164918	-0.426324	0.669872	1	8287	Serpine2	20720	serine (or cysteine) peptidase inhibitor, clade E, member 2 [Source:MGI Symbol;Acc:MGI:101780]	3700.53	3511.37	3991.44	3882.38	4144.1	3735.93	3734.45	3920.8
ENSMUSG00000004364	2345.34	-0.063043	0.106686	-0.590923	0.554572	1	4873	Cul3	26554	cullin 3 [Source:MGI Symbol;Acc:MGI:1347360]	2043.74	2169.66	2404.07	2228.65	2422.43	2260.09	2205.82	2303.72
ENSMUSG00000038608	1416.28	-0.0395815	0.130908	-0.30236	0.762377	1	18267	Dock10	210293	dedicator of cytokinesis 10 [Source:MGI Symbol;Acc:MGI:2146320]	1449.26	1353.17	1434.87	1495.24	1446.69	1413.36	1412.43	1451.76
ENSMUSG00000103192	6.93172	0.177149	0.793266	0.223316	0.82329	1	3556	Gm37645		predicted gene, 37645 [Source:MGI Symbol;Acc:MGI:5610873]	7.03523	9.54956	10.2345	15.3022	3.07806	5.38629	8.93975	7.92217
ENSMUSG00000104488	8.2686	0.0156466	0.598552	0.0261408	0.979145	1	1856	Gm38062		predicted gene, 38062 [Source:MGI Symbol;Acc:MGI:5611290]	13.1911	9.54956	6.14067	12.0231	9.23418	7.54081	9.6271	9.59937
ENSMUSG00000102721	33.3762	0.21757	0.327699	0.663933	0.506733	1	1833	A630081D01Rik		RIKEN cDNA A630081D01 gene [Source:MGI Symbol;Acc:MGI:2138649]	40.4526	42.973	38.8909	25.1393	37.9628	42.0131	40.7722	35.0384
ENSMUSG00000054976	575.889	0.223382	0.206205	1.0833	0.278676	1	12508	Nyap2	241134	neuronal tyrosine-phophorylated phosphoinositide 3-kinase adaptor 2 [Source:MGI Symbol;Acc:MGI:2443135]	554.904	561.514	605.88	479.832	569.441	425.517	574.099	491.597
ENSMUSG00000055980	85.0316	0.0351178	0.313232	0.112114	0.910733	1	9144	Irs1	16367	insulin receptor substrate 1 [Source:MGI Symbol;Acc:MGI:99454]	63.3171	114.595	75.735	88.5339	74.8995	84.0262	84.5489	82.4865
ENSMUSG00000026142	160.794	-0.290564	0.180304	-1.61152	0.107066	1	6966	Rhbdd1	76867	rhomboid domain containing 1 [Source:MGI Symbol;Acc:MGI:1924117]	123.996	148.018	159.658	172.696	173.397	180.979	143.891	175.691
ENSMUSG00000067158	18.6784	-1.03913	0.640927	-1.62129	0.104955	1	10612	Col4a4	12829	collagen, type IV, alpha 4 [Source:MGI Symbol;Acc:MGI:104687]	14.9499	16.2343	9.21101	8.74409	18.4684	56.0175	13.465	27.7433
ENSMUSG00000079465	11.0815	-1.15782	0.713329	-1.62312	0.104563	1	9967	Col4a3	12828	collagen, type IV, alpha 3 [Source:MGI Symbol;Acc:MGI:104688]	6.15583	7.63965	10.2345	6.55807	10.2602	36.6268	8.00998	17.815
ENSMUSG00000026150	2185.93	-0.0164851	0.134655	-0.122425	0.902563	1	9757	Mff	75734	mitochondrial fission factor [Source:MGI Symbol;Acc:MGI:1922984]	1806.3	2099.95	2073.5	2047.21	2126.94	1873.35	1993.25	2015.83
ENSMUSG00000101450	10.4962	0.916292	0.559245	1.63845	0.101329	1	1017	Gm28941		predicted gene 28941 [Source:MGI Symbol;Acc:MGI:5579647]	18.4675	11.4595	16.3751	12.0231	6.15612	6.46355	15.434	8.21427
ENSMUSG00000026159	1277.96	0.0320594	0.0968989	0.330854	0.740755	1	8384	Agfg1	15463	ArfGAP with FG repeats 1 [Source:MGI Symbol;Acc:MGI:1333754]	1268.1	1301.61	1228.13	1209.96	1300.99	1203.3	1265.95	1238.09
ENSMUSG00000038496	60.2933	-0.330435	0.278458	-1.18666	0.235362	1	3065	Slc19a3	80721	solute carrier family 19, member 3 [Source:MGI Symbol;Acc:MGI:1931307]	41.332	57.2974	57.313	71.0457	75.9255	48.4766	51.9808	65.1493
ENSMUSG00000053161	10.4175	-0.753128	0.942581	-0.799006	0.424287	1	2140	Daw1	71227	dynein assembly factor with WDR repeat domains 1 [Source:MGI Symbol;Acc:MGI:1923089]	14.9499	7.63965	9.21101	9.8371	5.1301	38.7813	10.6002	17.9162
ENSMUSG00000026163	931.845	-0.0936636	0.362249	-0.258562	0.795973	1	9602	Sphkap	77629	SPHK1 interactor, AKAP domain containing [Source:MGI Symbol;Acc:MGI:1924879]	387.817	839.406	899.609	849.27	999.344	420.131	708.944	756.248
ENSMUSG00000045658	455.368	-0.0268893	0.204152	-0.131712	0.895212	1	8172	Pid1	98496	phosphotyrosine interaction domain containing 1 [Source:MGI Symbol;Acc:MGI:2138391]	401.008	492.757	377.651	422.995	481.204	391.045	423.806	431.748
ENSMUSG00000036766	2032.38	-0.0571993	0.358494	-0.159554	0.873232	1	4784	Dner	227325	delta/notch-like EGF repeat containing [Source:MGI Symbol;Acc:MGI:2152889]	1071.11	2090.4	1882.12	2306.25	1875.57	1065.41	1681.21	1749.08
ENSMUSG00000026219	2636.25	0.0548663	0.0982751	0.558292	0.576645	1	16601	Trip12	14897	thyroid hormone receptor interactor 12 [Source:MGI Symbol;Acc:MGI:1309481]	2771	2535.41	2969.02	2685.53	2682.02	2598.35	2758.48	2655.3
ENSMUSG00000073633	42.5237	-0.347296	0.416111	-0.834623	0.40393	1	2148	Fbxo36	66153	F-box protein 36 [Source:MGI Symbol;Acc:MGI:1289192]	45.729	27.6937	42.9847	26.2323	64.6393	57.0947	38.8025	49.3221
ENSMUSG00000026220	59.4669	0.365543	0.271562	1.34608	0.178278	1	3352	Slc16a14	71781	solute carrier family 16 (monocarboxylic acid transporters), member 14 [Source:MGI Symbol;Acc:MGI:1919031]	76.5082	65.892	72.6646	63.3947	62.5873	40.9358	71.6883	55.6392
ENSMUSG00000070034	25.651	-0.099312	0.385433	-0.257664	0.796666	1	6781	Sp110	109032	Sp110 nuclear body protein [Source:MGI Symbol;Acc:MGI:1923364]	28.1409	24.8289	22.5158	24.0462	22.5725	34.4723	25.1619	27.0303
ENSMUSG00000070031	10.0474	-0.450423	0.597992	-0.753227	0.451314	1	3328	Sp140	434484	Sp140 nuclear body protein [Source:MGI Symbol;Acc:MGI:3702467]	11.4323	11.4595	4.09378	8.74409	14.3643	14.0044	8.99517	12.3709
ENSMUSG00000026222	66.1655	-0.144541	0.305056	-0.473818	0.63563	1	7556	Sp100	20684	nuclear antigen Sp100 [Source:MGI Symbol;Acc:MGI:109561]	43.9702	63.0271	67.5474	60.1156	69.7694	62.481	58.1816	64.122
ENSMUSG00000052760	20.2384	-0.38928	0.43331	-0.898387	0.36898	1	2709	A630001G21Rik	319997	RIKEN cDNA A630001G21 gene [Source:MGI Symbol;Acc:MGI:2443131]	14.0705	32.4685	18.422	22.9532	33.8587	28.0087	21.6537	28.2735
ENSMUSG00000036707	3274.08	-0.0437117	0.115817	-0.377419	0.705862	1	7077	Cab39	12283	calcium binding protein 39 [Source:MGI Symbol;Acc:MGI:107438]	2944.24	2915.48	3060.1	3025.46	3262.75	2905.37	2973.28	3064.52
ENSMUSG00000026223	11035.6	0.0957342	0.207537	0.461288	0.644592	1	2491	Itm2c	64294	integral membrane protein 2C [Source:MGI Symbol;Acc:MGI:1927594]	11883.4	11488.1	12267	11136.7	11163.1	11050.5	11879.5	11116.8
ENSMUSG00000026224	39.333	-0.221718	0.325319	-0.68154	0.49553	1	3343	4933407L21Rik		RIKEN cDNA 4933407L21 gene [Source:MGI Symbol;Acc:MGI:1918391]	40.4526	33.4235	34.7972	49.1855	37.9628	39.8586	36.2244	42.3356
ENSMUSG00000099767	7.56584	0.930412	0.683724	1.3608	0.173577	1	3994	Gm28884		predicted gene 28884 [Source:MGI Symbol;Acc:MGI:5579590]	8.79404	12.4144	15.3517	6.55807	8.20816	4.30904	12.1867	6.35842
ENSMUSG00000049608	26.0295	0.184754	0.498763	0.370425	0.711066	1	3721	Gpr55	227326	G protein-coupled receptor 55 [Source:MGI Symbol;Acc:MGI:2685064]	29.8997	22.9189	38.8909	21.8602	33.8587	24.777	30.5699	26.832
ENSMUSG00000100108	6.26516	-0.78217	0.932084	-0.839163	0.401378	1	582	Gm28100		predicted gene 28100 [Source:MGI Symbol;Acc:MGI:5578806]	3.51762	4.77478	4.09378	5.46506	7.18214	8.61807	4.12873	7.08842
ENSMUSG00000099342	7.62587	-1.16345	0.729654	-1.59453	0.110818	1	1484	Gm18180		predicted gene, 18180 [Source:MGI Symbol;Acc:MGI:5010365]	4.39702	3.81982	3.07034	5.46506	12.3122	7.54081	3.76239	8.43937
ENSMUSG00000026226	13.4955	0.38698	0.528636	0.732035	0.464147	1	2666	Spata3	70060	spermatogenesis associated 3 [Source:MGI Symbol;Acc:MGI:1917310]	26.3821	16.2343	11.2579	10.9301	15.3903	15.0816	17.9581	13.8007
ENSMUSG00000026227	225.317	0.0279448	0.255875	0.109213	0.913034	1	3331	2810459M11Rik	72792	RIKEN cDNA 2810459M11 gene [Source:MGI Symbol;Acc:MGI:1920042]	273.495	290.307	183.197	252.486	278.052	202.525	248.999	244.354
ENSMUSG00000026229	1693.78	0.0131582	0.131188	0.100301	0.920106	1	7265	Psmd1	70247	proteasome (prosome, macropain) 26S subunit, non-ATPase, 1 [Source:MGI Symbol;Acc:MGI:1917497]	1516.09	1584.27	1741.9	1607.82	1711.4	1478	1614.09	1599.07
ENSMUSG00000026228	3.63091	0.318693	0.914906	0.348335	0.727589	1	2131	Htr2b	15559	5-hydroxytryptamine (serotonin) receptor 2B [Source:MGI Symbol;Acc:MGI:109323]	8.79404	5.72974	4.09378	8.74409	3.07806	3.23178	6.20585	5.01798
ENSMUSG00000103272	8.12911	-0.351609	0.627891	-0.559984	0.57549	1	2679	Gm37914		predicted gene, 37914 [Source:MGI Symbol;Acc:MGI:5611142]	7.91464	9.54956	10.2345	16.3952	9.23418	9.69533	9.23288	11.7749
ENSMUSG00000062590	420.957	0.00723583	0.111587	0.0648447	0.948298	1	13006	Armc9	78795	armadillo repeat containing 9 [Source:MGI Symbol;Acc:MGI:1926045]	445.858	478.433	465.668	445.949	465.813	470.762	463.32	460.841
ENSMUSG00000079445	16.8342	-0.428984	0.66827	-0.641932	0.520917	1	4137	B3gnt7	227327	UDP-GlcNAc:betaGal beta-1,3-N-acetylglucosaminyltransferase 7 [Source:MGI Symbol;Acc:MGI:2384394]	11.4323	23.8739	12.2813	28.4183	19.4944	16.1589	15.8625	21.3572
ENSMUSG00000026234	6021	-0.0170482	0.0909718	-0.187401	0.851346	1	10188	Ncl	17975	nucleolin [Source:MGI Symbol;Acc:MGI:97286]	6102.18	5677.21	6057.78	5637.75	6056.6	6354.75	5945.72	6016.37
ENSMUSG00000073627	33.6116	0.226847	0.363719	0.623687	0.532833	1	6437	C130036L24Rik		RIKEN cDNA C130036L24 gene [Source:MGI Symbol;Acc:MGI:2441877]	41.332	25.7838	30.7034	22.9532	35.9107	24.777	32.6064	27.8803
ENSMUSG00000026238	6037.62	-0.0374279	0.0956865	-0.391152	0.695685	1	1462	Ptma	19231	prothymosin alpha [Source:MGI Symbol;Acc:MGI:97803]	6319.4	5676.26	5511.26	5915.38	6002.22	6050.96	5835.64	5989.52
ENSMUSG00000026239	648.314	-0.0325071	0.133518	-0.243465	0.807645	1	2178	Pde6d	18582	phosphodiesterase 6D, cGMP-specific, rod, delta [Source:MGI Symbol;Acc:MGI:1270843]	629.653	614.037	614.067	565.087	642.289	692.677	619.253	633.351
ENSMUSG00000026240	254.991	0.093368	0.213994	0.436311	0.662611	1	5515	Cops7b	26895	COP9 signalosome subunit 7B [Source:MGI Symbol;Acc:MGI:1349388]	341.209	232.054	234.369	241.555	302.676	213.297	269.211	252.51
ENSMUSG00000103609	2.07216	1.20127	1.51202	0.794482	0.426915	1	2254	Gm37022		predicted gene, 37022 [Source:MGI Symbol;Acc:MGI:5610250]	5.27642	0.954956	6.14067	1.09301	0	4.30904	4.12402	1.80068
ENSMUSG00000026241	26.2105	0.378531	0.470072	0.805263	0.420668	1	1042	Nppc	18159	natriuretic peptide type C [Source:MGI Symbol;Acc:MGI:97369]	19.3469	21.964	26.6096	13.1161	17.4423	21.5452	22.6402	17.3679
ENSMUSG00000053333	358.494	0.0117875	0.16436	0.0717177	0.942827	1	8901	Dis3l2	208718	DIS3 like 3'-5' exoribonuclease 2 [Source:MGI Symbol;Acc:MGI:2442555]	326.259	339.964	362.3	324.624	339.613	355.495	342.841	339.911
ENSMUSG00000102649	17.1201	0.246553	0.440517	0.55969	0.575691	1	1560	Gm38021		predicted gene, 38021 [Source:MGI Symbol;Acc:MGI:5611249]	18.4675	21.964	26.6096	15.3022	20.5204	20.4679	22.347	18.7635
ENSMUSG00000084106	14.0013	-0.851217	0.494536	-1.72124	0.0852064	1	891	Gm6136		predicted pseudogene 6136 [Source:MGI Symbol;Acc:MGI:3646897]	10.5528	5.72974	10.2345	14.2091	16.4163	17.2361	8.83901	15.9539
ENSMUSG00000102571	8.32701	-0.291948	0.611949	-0.477079	0.633306	1	2665	Gm37967		predicted gene, 37967 [Source:MGI Symbol;Acc:MGI:5611195]	7.91464	12.4144	10.2345	16.3952	11.2862	9.69533	10.1878	12.4589
ENSMUSG00000103984	8.8945	-0.0581605	0.687792	-0.0845611	0.93261	1	2928	Gm37447		predicted gene, 37447 [Source:MGI Symbol;Acc:MGI:5610675]	15.8293	8.5946	5.11723	15.3022	8.20816	7.54081	9.84704	10.3504
ENSMUSG00000099839	6.72754	-0.296057	0.918146	-0.322451	0.747111	1	1340	Gm29374		predicted gene 29374 [Source:MGI Symbol;Acc:MGI:5580080]	5.27642	10.5045	5.11723	13.1161	7.18214	5.38629	6.96606	8.56152
ENSMUSG00000026247	418.78	-0.0726895	0.415416	-0.17498	0.861095	1	3500	Ecel1	13599	endothelin converting enzyme-like 1 [Source:MGI Symbol;Acc:MGI:1343461]	335.053	370.523	582.341	623.016	481.204	249.924	429.306	451.381
ENSMUSG00000036480	21.5863	-0.226112	0.594922	-0.380071	0.703893	1	2180	Prss56	69453	protease, serine 56 [Source:MGI Symbol;Acc:MGI:1916703]	36.935	28.6487	11.2579	19.6742	33.8587	36.6268	25.6139	30.0532
ENSMUSG00000026254	703.326	0.116772	0.135575	0.86131	0.389067	1	7497	Eif4e2	26987	eukaryotic translation initiation factor 4E member 2 [Source:MGI Symbol;Acc:MGI:1914440]	760.685	661.785	681.615	660.179	719.24	561.252	701.361	646.89
ENSMUSG00000026255	705.881	-0.108166	0.171978	-0.628954	0.529379	1	2125	Efhd1	98363	EF hand domain containing 1 [Source:MGI Symbol;Acc:MGI:1921607]	634.93	602.577	629.419	621.923	677.174	713.145	622.309	670.747
ENSMUSG00000048000	1066.56	0.130468	0.106431	1.22584	0.220259	1	14216	Gigyf2	227331	GRB10 interacting GYF protein 2 [Source:MGI Symbol;Acc:MGI:2138584]	1157.3	1071.46	1050.06	994.64	1067.06	933.983	1092.94	998.562
ENSMUSG00000026258	6.74751	0.019402	0.975216	0.0198951	0.984127	1	722	3110079O15Rik	73234	RIKEN cDNA 3110079O15 gene [Source:MGI Symbol;Acc:MGI:1920484]	0.879404	9.54956	8.18757	8.74409	3.07806	6.46355	6.20551	6.09523
ENSMUSG00000026259	5799.25	0.233212	0.585437	0.398356	0.690368	1	3905	Ngef	53972	neuronal guanine nucleotide exchange factor [Source:MGI Symbol;Acc:MGI:1858414]	6901.56	5577.9	5817.27	4851.88	5144.47	5569.43	6098.91	5188.59
ENSMUSG00000079434	82.7621	0.0840034	0.484614	0.173341	0.862383	1	2590	Neu2	23956	neuraminidase 2 [Source:MGI Symbol;Acc:MGI:1344417]	73.8699	86.901	85.9694	69.9527	61.5612	101.262	82.2468	77.5921
ENSMUSG00000026288	196.975	-0.147191	0.280295	-0.525127	0.599495	1	7602	Inpp5d	16331	inositol polyphosphate-5-phosphatase D [Source:MGI Symbol;Acc:MGI:107357]	170.604	227.28	159.658	203.3	205.204	208.988	185.847	205.831
ENSMUSG00000026289	701.265	0.0739692	0.1401	0.527974	0.597518	1	9628	Atg16l1	77040	autophagy related 16-like 1 (S. cerevisiae) [Source:MGI Symbol;Acc:MGI:1924290]	770.358	668.469	711.295	638.319	692.564	712.068	716.707	680.984
ENSMUSG00000056055	20.9749	0.292784	0.451771	0.64808	0.516933	1	8904	Sag	20215	S-antigen, retina and pineal gland (arrestin) [Source:MGI Symbol;Acc:MGI:98227]	24.6233	39.1532	22.5158	21.8602	17.4423	31.2405	28.7641	23.5144
ENSMUSG00000070738	975.264	0.0993331	0.180324	0.550859	0.58173	1	6850	Dgkd	227333	diacylglycerol kinase, delta [Source:MGI Symbol;Acc:MGI:2138334]	982.294	1039.95	1006.05	968.408	925.471	932.906	1009.43	942.262
ENSMUSG00000103591	5.45799	-0.522198	0.803854	-0.649617	0.515939	1	2993	Gm38365		predicted gene, 38365 [Source:MGI Symbol;Acc:MGI:5611593]	7.91464	3.81982	6.14067	7.65108	3.07806	15.0816	5.95838	8.60359
ENSMUSG00000005501	251.96	-0.177234	0.153485	-1.15473	0.248202	1	11871	Usp40	227334	ubiquitin specific peptidase 40 [Source:MGI Symbol;Acc:MGI:2443184]	251.51	276.937	282.471	313.694	261.635	341.491	270.306	305.607
ENSMUSG00000090124	4.91697	-1.16693	0.809177	-1.44212	0.149269	1	4219	Ugt1a7c	394432	UDP glucuronosyltransferase 1 family, polypeptide A7C [Source:MGI Symbol;Acc:MGI:3032636]	2.63821	3.81982	4.09378	9.8371	4.10408	9.69533	3.51727	7.87884
ENSMUSG00000081984	21.39	-0.0291286	0.40055	-0.0727216	0.942028	1	1051	Dnajb3	15504	DnaJ heat shock protein family (Hsp40) member B3 [Source:MGI Symbol;Acc:MGI:1306822]	21.1057	23.8739	19.4455	15.3022	27.7026	22.6224	21.475	21.8757
ENSMUSG00000079429	43.2092	-0.45638	0.364927	-1.25061	0.211078	1	8492	Mroh2a	100040766	maestro heat-like repeat family member 2A [Source:MGI Symbol;Acc:MGI:3705228]	36.0556	41.0631	25.5861	40.4414	55.4051	45.2449	34.2349	47.0305
ENSMUSG00000044783	677.603	-0.258674	0.224003	-1.15478	0.248181	1	8331	Hjurp	212427|381280	Holliday junction recognition protein [Source:MGI Symbol;Acc:MGI:2685821]|Holliday junction recognition protein [Source:MGI Symbol;Acc:MGI:2685821]	597.115	596.848	618.161	778.224	777.724	611.883	604.041	722.61
ENSMUSG00000049866	788.978	-0.0970519	0.365331	-0.265655	0.790505	1	5492	Arl4c	320982	ADP-ribosylation factor-like 4C [Source:MGI Symbol;Acc:MGI:2445172]	505.657	633.136	612.021	772.759	693.59	406.127	583.605	624.158
ENSMUSG00000036206	347.958	0.0378787	0.143388	0.264169	0.79165	1	5112	Sh3bp4	98402	SH3-domain binding protein 4 [Source:MGI Symbol;Acc:MGI:2138297]	343.847	377.208	340.807	332.275	326.275	375.963	353.954	344.838
ENSMUSG00000055013	3638.05	0.0522752	0.105211	0.496862	0.619287	1	17559	Agap1	347722	ArfGAP with GTPase domain, ankyrin repeat and PH domain 1 [Source:MGI Symbol;Acc:MGI:2653690]	3378.67	3691.86	4112.21	3580.7	3517.2	3685.3	3727.58	3594.4
ENSMUSG00000104114	5.26951	-0.772026	0.830672	-0.929399	0.352683	1	2384	Gm37297		predicted gene, 37297 [Source:MGI Symbol;Acc:MGI:5610525]	6.15583	7.63965	3.07034	6.55807	4.10408	18.3134	5.62194	9.65852
ENSMUSG00000034486	19.9385	-0.676843	0.785058	-0.862157	0.388601	1	2177	Gbx2	14472	gastrulation brain homeobox 2 [Source:MGI Symbol;Acc:MGI:95668]	5.27642	35.3334	6.14067	16.3952	18.4684	39.8586	15.5835	24.9074
ENSMUSG00000092627	7.65007	-0.741787	0.985922	-0.752378	0.451824	1	3057	D130058E05Rik		RIKEN cDNA D130058E05 gene [Source:MGI Symbol;Acc:MGI:2444614]	0.879404	18.1442	2.04689	7.65108	9.23418	18.3134	7.02349	11.7329
ENSMUSG00000067081	45.6268	0.191076	0.414502	0.460978	0.644815	1	3952	Asb18	208372	ankyrin repeat and SOCS box-containing 18 [Source:MGI Symbol;Acc:MGI:2655109]	34.2968	36.2883	74.7115	40.4414	37.9628	48.4766	48.4322	42.2936
ENSMUSG00000026301	24.0543	-0.320994	0.856928	-0.374587	0.707967	1	4278	Iqca	74918	IQ motif containing with AAA domain [Source:MGI Symbol;Acc:MGI:1922168]	32.538	27.6937	20.4689	15.3022	33.8587	51.7084	26.9002	33.6231
ENSMUSG00000044337	184.162	-0.149419	0.251431	-0.594275	0.552328	1	3348	Ackr3	12778	atypical chemokine receptor 3 [Source:MGI Symbol;Acc:MGI:109562]	235.68	180.487	168.869	187.998	207.256	254.233	195.012	216.496
ENSMUSG00000034432	1154.77	0.0631724	0.0882227	0.716056	0.473957	1	4448	Cops8	108679	COP9 signalosome subunit 8 [Source:MGI Symbol;Acc:MGI:1915363]	1144.98	1105.84	1145.24	1108.31	1059.88	1082.65	1132.02	1083.61
ENSMUSG00000048126	68.4753	-0.781404	0.59746	-1.30788	0.190915	1	11963	Col6a3	12835	collagen, type VI, alpha 3 [Source:MGI Symbol;Acc:MGI:88461]	29.0203	95.4956	50.1488	92.906	34.8847	172.361	58.2216	100.051
ENSMUSG00000026303	24.9099	-0.0878981	0.371946	-0.236319	0.813185	1	5357	Mlph	171531	melanophilin [Source:MGI Symbol;Acc:MGI:2176380]	21.9851	25.7838	21.4924	22.9532	18.4684	32.3178	23.0871	24.5798
ENSMUSG00000026305	592.072	-0.00469073	0.140608	-0.0333603	0.973387	1	6469	Lrrfip1	16978	leucine rich repeat (in FLII) interacting protein 1 [Source:MGI Symbol;Acc:MGI:1342770]	646.362	720.037	623.278	757.457	593.04	646.355	663.226	665.617
ENSMUSG00000034353	934.353	-0.0205431	0.1788	-0.114894	0.908529	1	3022	Ramp1	51801	receptor (calcitonin) activity modifying protein 1 [Source:MGI Symbol;Acc:MGI:1858418]	1216.22	889.064	930.312	932.339	999.344	1148.36	1011.86	1026.68
ENSMUSG00000034343	610.081	-0.00777313	0.144854	-0.0536619	0.957205	1	8842	Ube2f	67921	ubiquitin-conjugating enzyme E2F (putative) [Source:MGI Symbol;Acc:MGI:1915171]	641.965	610.217	554.708	656.9	620.742	539.707	602.296	605.783
ENSMUSG00000083064	7.8516	-0.473085	0.661836	-0.714808	0.474728	1	892	Gm7785		predicted gene 7785 [Source:MGI Symbol;Acc:MGI:3645449]	3.51762	7.63965	8.18757	7.65108	8.20816	10.7726	6.44828	8.87728
ENSMUSG00000026307	213.895	0.0132541	0.267525	0.0495436	0.960486	1	4549	Scly	50880	selenocysteine lyase [Source:MGI Symbol;Acc:MGI:1355310]	187.313	223.46	197.525	218.602	180.58	203.602	202.766	200.928
ENSMUSG00000047443	4.47526	0.659338	0.956955	0.688997	0.490825	1	2815	Erfe	227358	erythroferrone [Source:MGI Symbol;Acc:MGI:3606476]	6.15583	8.5946	2.04689	3.27903	2.05204	5.38629	5.59911	3.57246
ENSMUSG00000026309	475.483	0.0370136	0.163003	0.227073	0.820367	1	5556	Ilkap	67444	integrin-linked kinase-associated serine/threonine phosphatase 2C [Source:MGI Symbol;Acc:MGI:1914694]	467.843	502.307	401.191	463.437	477.1	396.431	457.114	445.656
ENSMUSG00000067071	99.5018	-0.282331	0.286002	-0.987166	0.323561	1	1808	Hes6	55927	hairy and enhancer of split 6 [Source:MGI Symbol;Acc:MGI:1859852]	74.7493	100.27	74.7115	114.766	98.498	90.4897	83.2438	101.251
ENSMUSG00000055866	388.616	0.10887	0.182113	0.597816	0.549963	1	5856	Per2	18627	period circadian clock 2 [Source:MGI Symbol;Acc:MGI:1195265]	402.767	346.649	413.472	300.578	371.419	406.127	387.629	359.375
ENSMUSG00000034292	291.831	-0.0401935	0.213056	-0.188652	0.850366	1	3712	Traf3ip1	74019	TRAF3 interacting protein 1 [Source:MGI Symbol;Acc:MGI:1921269]	277.892	260.703	269.166	298.392	253.427	279.01	269.254	276.943
ENSMUSG00000026311	623.857	0.049064	0.104306	0.470384	0.638081	1	6432	Asb1	65247	ankyrin repeat and SOCS box-containing 1 [Source:MGI Symbol;Acc:MGI:1929735]	584.804	609.262	597.692	601.156	570.467	560.175	597.253	577.266
ENSMUSG00000100980	9.02095	-0.056807	0.924798	-0.0614264	0.95102	1	4410	Gm29100		predicted gene 29100 [Source:MGI Symbol;Acc:MGI:5579806]	2.63821	14.3243	12.2813	4.37205	22.5725	3.23178	9.74797	10.0588
ENSMUSG00000026313	612.544	0.107712	0.207125	0.520036	0.603038	1	15813	Hdac4	208727	histone deacetylase 4 [Source:MGI Symbol;Acc:MGI:3036234]	572.492	724.812	592.575	582.575	667.939	503.08	629.96	584.531
ENSMUSG00000026260	2033.28	0.0122189	0.124658	0.0980189	0.921917	1	3331	Ndufa10	67273	NADH dehydrogenase (ubiquinone) 1 alpha subcomplex 10 [Source:MGI Symbol;Acc:MGI:1914523]	1846.75	1827.79	1869.84	1958.68	1852.99	1685.91	1848.12	1832.53
ENSMUSG00000073616	699.493	-0.047295	0.129756	-0.36449	0.715492	1	1499	Cops9	66915	COP9 signalosome subunit 9 [Source:MGI Symbol;Acc:MGI:1914165]	609.427	702.848	638.63	687.504	671.017	657.128	650.302	671.883
ENSMUSG00000034220	1129.12	0.107947	0.169721	0.636027	0.524759	1	5159	Gpc1	14733	glypican 1 [Source:MGI Symbol;Acc:MGI:1194891]	1215.34	1178.42	1210.74	1073.34	1135.8	1135.43	1201.5	1114.86
ENSMUSG00000101995	6.3827	-0.558968	0.767883	-0.727934	0.466654	1	1655	Gm29480		predicted gene 29480 [Source:MGI Symbol;Acc:MGI:5580186]	6.15583	2.86487	6.14067	8.74409	8.20816	5.38629	5.05379	7.44618
ENSMUSG00000047067	240.114	-0.0535503	0.214351	-0.249825	0.802723	1	1314	Dusp28	67446	dual specificity phosphatase 28 [Source:MGI Symbol;Acc:MGI:1914696]	184.675	212	233.346	275.439	192.892	185.289	210.007	217.873
ENSMUSG00000097251	19.946	0.131984	0.488379	0.270248	0.786969	1	1787	5033417F24Rik		RIKEN cDNA 5033417F24 gene [Source:MGI Symbol;Acc:MGI:1923245]	22.8645	18.1442	13.3048	12.0231	23.5985	14.0044	18.1045	16.542
ENSMUSG00000026269	487.17	-0.0747061	0.132904	-0.562105	0.574044	1	9467	Rnpepl1	108657	arginyl aminopeptidase (aminopeptidase B)-like 1 [Source:MGI Symbol;Acc:MGI:1914170]	517.969	453.604	461.574	496.227	466.839	547.247	477.716	503.438
ENSMUSG00000100632	7.31398	-0.0852353	0.694631	-0.122706	0.90234	1	1689	9430060I03Rik		RIKEN cDNA 9430060I03 gene [Source:MGI Symbol;Acc:MGI:3702484]	6.15583	5.72974	6.14067	7.65108	8.20816	3.23178	6.00875	6.36367
ENSMUSG00000026270	341.177	0.0706301	0.176767	0.399566	0.689476	1	4346	Capn10	23830	calpain 10 [Source:MGI Symbol;Acc:MGI:1344392]	341.209	282.667	348.995	307.136	331.405	287.628	324.29	308.723
ENSMUSG00000026271	19.8681	-0.732847	0.441442	-1.66012	0.0968898	1	4839	Gpr35	64095	G protein-coupled receptor 35 [Source:MGI Symbol;Acc:MGI:1929509]	19.3469	13.3694	24.5627	43.7205	28.7286	22.6224	19.093	31.6905
ENSMUSG00000014602	15612.3	0.10524	0.131736	0.798872	0.424364	1	9330	Kif1a	16560	kinesin family member 1A [Source:MGI Symbol;Acc:MGI:108391]	14561.2	17169.2	16750.7	16908.9	14638.2	13522.8	16160.4	15023.3
ENSMUSG00000084989	21.1209	-0.488998	0.695163	-0.703429	0.481788	1	7132	Crocc2	381284	ciliary rootlet coiled-coil, rootletin family member 2 [Source:MGI Symbol;Acc:MGI:3045962]	28.1409	25.7838	17.3986	10.9301	23.5985	65.7128	23.7744	33.4138
ENSMUSG00000047793	180.598	-0.387744	0.238422	-1.62629	0.103887	1	9491	Sned1	208777	sushi, nidogen and EGF-like domains 1 [Source:MGI Symbol;Acc:MGI:3045960]	154.775	178.577	164.775	221.881	193.918	235.92	166.042	217.24
ENSMUSG00000026273	129.739	0.0847467	0.178634	0.474415	0.635204	1	5271	Mterf4	69821	mitochondrial transcription termination factor 4 [Source:MGI Symbol;Acc:MGI:1918355]	144.222	119.37	139.189	116.952	128.253	134.657	134.26	126.621
ENSMUSG00000026274	47.9156	0.0282899	0.280226	0.100954	0.919587	1	9060	Pask	269224	PAS domain containing serine/threonine kinase [Source:MGI Symbol;Acc:MGI:2155936]	63.3171	41.0631	60.3833	48.0925	57.4572	56.0175	54.9212	53.8557
ENSMUSG00000026275	2624.7	0.205118	0.287709	0.712937	0.475885	1	10495	Ppp1r7	66385	protein phosphatase 1, regulatory (inhibitor) subunit 7 [Source:MGI Symbol;Acc:MGI:1913635]	3050.65	2430.36	2961.85	2198.05	2540.43	2585.42	2814.29	2441.3
ENSMUSG00000034107	12.0198	-0.11684	0.707576	-0.165128	0.868843	1	3984	Ano7	404545	anoctamin 7 [Source:MGI Symbol;Acc:MGI:3052714]	10.5528	6.68469	13.3048	14.2091	10.2602	8.61807	10.1808	11.0291
ENSMUSG00000034088	2629.3	-0.00358392	0.0887726	-0.040372	0.967797	1	11320	Hdlbp	110611	high density lipoprotein (HDL) binding protein [Source:MGI Symbol;Acc:MGI:99256]	2470.25	2552.6	2771.49	2521.58	2653.29	2637.13	2598.11	2604
ENSMUSG00000026276	21.9581	-0.13268	0.437953	-0.302954	0.761925	1	7979	2-Sep		septin 2 [Source:MGI Symbol;Acc:MGI:97298]	31.6585	27.6937	16.3751	37.1624	21.5464	24.777	25.2425	27.8286
ENSMUSG00000034066	88.4938	0.187478	0.198178	0.946007	0.344145	1	5235	Farp2	227377	FERM, RhoGEF and pleckstrin domain protein 2 [Source:MGI Symbol;Acc:MGI:2385126]	96.7345	97.4055	99.2742	77.6038	85.1597	94.7988	97.8047	85.8541
ENSMUSG00000026277	2266.52	0.106846	0.0866255	1.23343	0.217417	1	5812	Stk25	59041	serine/threonine kinase 25 (yeast) [Source:MGI Symbol;Acc:MGI:1891699]	2331.3	2312.9	2198.36	2156.51	2201.84	1996.16	2280.86	2118.17
ENSMUSG00000026278	330.793	-0.0281774	0.335188	-0.0840646	0.933005	1	1840	Bok	51800	BCL2-related ovarian killer [Source:MGI Symbol;Acc:MGI:1858494]	253.268	470.793	244.604	337.74	313.962	336.105	322.888	329.269
ENSMUSG00000026279	194.689	0.0392372	0.157971	0.248383	0.803838	1	6519	Thap4	67026	THAP domain containing 4 [Source:MGI Symbol;Acc:MGI:1914276]	207.539	181.442	186.267	195.649	181.606	183.134	191.749	186.796
ENSMUSG00000026280	711.003	0.0569281	0.147429	0.386138	0.699394	1	8278	Atg4b	66615	autophagy related 4B, cysteine peptidase [Source:MGI Symbol;Acc:MGI:1913865]	738.699	638.866	720.506	604.435	759.255	652.819	699.357	672.17
ENSMUSG00000026281	294.282	-0.061303	0.148269	-0.413459	0.679271	1	2631	Dtymk	21915	deoxythymidylate kinase [Source:MGI Symbol;Acc:MGI:108396]	328.018	295.081	265.072	319.159	328.327	280.087	296.057	309.191
ENSMUSG00000026283	259.193	0.179216	0.159547	1.12328	0.261318	1	4729	Ing5	66262	inhibitor of growth family, member 5 [Source:MGI Symbol;Acc:MGI:1922816]	264.701	237.784	309.081	229.532	244.193	242.383	270.522	238.703
ENSMUSG00000073609	130.109	0.014915	0.180427	0.0826645	0.934118	1	4281	D2hgdh	98314	D-2-hydroxyglutarate dehydrogenase [Source:MGI Symbol;Acc:MGI:2138209]	124.875	127.009	141.236	135.533	128.253	124.962	131.04	129.583
ENSMUSG00000034000	160.557	-0.144414	0.205341	-0.703289	0.481876	1	4637	Neu4	241159	sialidase 4 [Source:MGI Symbol;Acc:MGI:2661364]	149.499	152.793	121.79	150.836	162.111	156.203	141.361	156.383
ENSMUSG00000100347	20.8523	0.127634	0.400695	0.31853	0.750083	1	1173	Gm7895		predicted gene 7895 [Source:MGI Symbol;Acc:MGI:3648340]	19.3469	21.009	22.5158	19.6742	20.5204	17.2361	20.9572	19.1436
ENSMUSG00000051185	764.153	-0.05222	0.123344	-0.42337	0.672025	1	4814	Fam174a	67698	family with sequence similarity 174, member A [Source:MGI Symbol;Acc:MGI:1914948]	680.659	694.253	672.404	733.411	691.538	698.064	682.439	707.671
ENSMUSG00000103973	19.3595	-0.461132	0.467138	-0.987142	0.323573	1	2538	BC055308		cDNA sequence BC055308 [Source:MGI Symbol;Acc:MGI:3039612]	21.9851	22.9189	10.2345	15.3022	32.8327	28.0087	18.3795	25.3812
ENSMUSG00000081051	15.5192	-0.0796935	0.46656	-0.170811	0.864373	1	531	Gm15427		predicted pseudogene 15427 [Source:MGI Symbol;Acc:MGI:3642341]	17.5881	11.4595	17.3986	20.7672	13.3383	15.0816	15.482	16.3957
ENSMUSG00000040710	300.667	-0.182819	0.213733	-0.855361	0.392351	1	20091	St8sia4	20452	ST8 alpha-N-acetyl-neuraminide alpha-2,8-sialyltransferase 4 [Source:MGI Symbol;Acc:MGI:106018]	231.283	268.343	227.205	303.857	308.832	212.22	242.277	274.97
ENSMUSG00000040693	49.2767	0.0877609	0.262292	0.334592	0.737933	1	4908	Slco4c1	227394	solute carrier organic anion transporter family, member 4C1 [Source:MGI Symbol;Acc:MGI:2442784]	52.7642	48.7028	59.3599	52.4645	51.301	47.3994	53.609	50.3883
ENSMUSG00000097814	38.2438	0.477972	0.326801	1.46258	0.143583	1	4120	Panct2		pluripotency-associated noncoding transcript 2 [Source:MGI Symbol;Acc:MGI:3643517]	32.538	47.7478	36.844	20.7672	29.7546	33.395	39.0433	27.9723
ENSMUSG00000044768	868.464	0.0921135	0.119207	0.77272	0.439688	1	41324	D1Ertd622e	52392	DNA segment, Chr 1, ERATO Doi 622, expressed [Source:MGI Symbol;Acc:MGI:1277184]	844.228	932.037	836.155	833.968	820.816	796.094	870.807	816.959
ENSMUSG00000040648	445.821	-0.0322612	0.245824	-0.131237	0.895588	1	14381	Ppip5k2	227399	diphosphoinositol pentakisphosphate kinase 2 [Source:MGI Symbol;Acc:MGI:2142810]	373.747	437.37	443.152	437.205	442.215	402.895	418.09	427.438
ENSMUSG00000026333	116.479	0.102489	0.221271	0.463182	0.643234	1	6048	Gin1	252876	gypsy retrotransposon integrase 1 [Source:MGI Symbol;Acc:MGI:2182036]	118.72	124.144	116.673	83.0689	115.94	135.735	119.846	111.581
ENSMUSG00000026335	2303.14	0.0467278	0.172924	0.270222	0.78699	1	11892	Pam	18484	peptidylglycine alpha-amidating monooxygenase [Source:MGI Symbol;Acc:MGI:97475]	2071.88	1961.48	2155.38	2170.72	2057.17	1763.47	2062.91	1997.12
ENSMUSG00000089706	45.0668	0.153502	0.36968	0.415229	0.677974	1	5853	B230216N24Rik		RIKEN cDNA B230216N24 gene [Source:MGI Symbol;Acc:MGI:1925853]	74.7493	45.8379	38.8909	59.0226	48.223	36.6268	53.1594	47.9575
ENSMUSG00000100009	12.1286	0.188949	0.503773	0.375068	0.70761	1	5950	Gm7967		predicted gene 7967 [Source:MGI Symbol;Acc:MGI:3644984]	12.3117	15.2793	16.3751	17.4882	9.23418	11.8498	14.6554	12.8574
ENSMUSG00000067028	225.464	0.164738	0.1697	0.970762	0.331667	1	5205	Cntnap5b	241175	contactin associated protein-like 5B [Source:MGI Symbol;Acc:MGI:3664583]	235.68	188.126	204.689	187.998	184.684	188.52	209.499	187.067
ENSMUSG00000082431	49.9841	-0.185287	0.328226	-0.564511	0.572407	1	597	Tdpx-ps1		thioredoxin peroxidase, pseudogene 1 [Source:MGI Symbol;Acc:MGI:1321403]	46.6084	54.4325	39.9144	55.7436	63.6133	40.9358	46.9851	53.4309
ENSMUSG00000050840	274.837	-0.107486	0.222524	-0.483028	0.629076	1	4012	Cdh20	23836	cadherin 20 [Source:MGI Symbol;Acc:MGI:1346069]	216.333	244.469	210.83	228.439	269.843	225.147	223.877	241.143
ENSMUSG00000047496	258.014	-0.0710352	0.487515	-0.145709	0.884151	1	8532	Rnf152	320311	ring finger protein 152 [Source:MGI Symbol;Acc:MGI:2443787]	86.1816	271.208	164.775	204.393	188.788	155.125	174.055	182.769
ENSMUSG00000067017	11.5333	0.322568	0.598525	0.538939	0.589929	1	2858	Gm3608		predicted gene 3608 [Source:MGI Symbol;Acc:MGI:3804932]	13.1911	10.5045	12.2813	9.8371	8.20816	10.7726	11.9923	9.60595
ENSMUSG00000056536	263.839	0.111226	0.180457	0.616354	0.537661	1	13595	Pign	27392	phosphatidylinositol glycan anchor biosynthesis, class N [Source:MGI Symbol;Acc:MGI:1351629]	237.439	229.189	317.268	224.067	266.765	233.765	261.299	241.533
ENSMUSG00000026319	1042.92	0.0470175	0.104964	0.44794	0.654196	1	9500	2310035C23Rik	227446	RIKEN cDNA 2310035C23 gene [Source:MGI Symbol;Acc:MGI:1922832]	1067.6	1038.04	1166.73	1094.1	1033.2	1039.55	1090.79	1055.62
ENSMUSG00000104044	9.66229	0.177603	0.625784	0.283809	0.776557	1	4355	Gm37566		predicted gene, 37566 [Source:MGI Symbol;Acc:MGI:5610794]	14.9499	12.4144	12.2813	14.2091	13.3383	7.54081	13.2152	11.6961
ENSMUSG00000026321	95.5256	0.18984	0.211318	0.898358	0.368995	1	5985	Tnfrsf11a	21934	tumor necrosis factor receptor superfamily, member 11a, NFKB activator [Source:MGI Symbol;Acc:MGI:1314891]	104.649	131.784	109.509	99.464	107.732	95.876	115.314	101.024
ENSMUSG00000099843	14.4887	0.397645	0.474385	0.838232	0.4019	1	1417	Gm7160		predicted gene 7160 [Source:MGI Symbol;Acc:MGI:3646078]	13.1911	17.1892	17.3986	8.74409	12.3122	15.0816	15.9263	12.046
ENSMUSG00000038866	317.706	0.397551	0.16323	2.43553	0.01487	1	6774	Zcchc2	227449	zinc finger, CCHC domain containing 2 [Source:MGI Symbol;Acc:MGI:2444114]	408.923	384.847	344.901	254.672	321.144	288.705	379.557	288.174
ENSMUSG00000101583	3.81637	0.753016	0.89814	0.838418	0.401796	1	545	Gm20753		predicted gene, 20753 [Source:MGI Symbol;Acc:MGI:5434109]	2.63821	5.72974	6.14067	4.37205	2.05204	2.15452	4.83621	2.85953
ENSMUSG00000044340	1700.4	0.0757214	0.102758	0.73689	0.461189	1	6752	Phlpp1	98432	PH domain and leucine rich repeat protein phosphatase 1 [Source:MGI Symbol;Acc:MGI:2138327]	1487.95	1613.88	1635.47	1399.05	1581.1	1513.55	1579.1	1497.9
ENSMUSG00000103291	8.94118	0.20502	0.54386	0.376972	0.706194	1	4952	Gm38235		predicted gene, 38235 [Source:MGI Symbol;Acc:MGI:5611463]	12.3117	12.4144	13.3048	7.65108	11.2862	14.0044	12.677	10.9806
ENSMUSG00000057329	470.854	0.0334428	0.169146	0.197716	0.843267	1	9157	Bcl2	12043	B cell leukemia/lymphoma 2 [Source:MGI Symbol;Acc:MGI:88138]	476.637	453.604	366.394	375.996	487.36	403.972	432.212	422.443
ENSMUSG00000009905	640.58	0.109082	0.130163	0.838044	0.402006	1	8147	Kdsr	70750	3-ketodihydrosphingosine reductase [Source:MGI Symbol;Acc:MGI:1918000]	680.659	586.343	691.849	541.041	615.612	659.282	652.95	605.312
ENSMUSG00000009907	739.601	-0.0110416	0.115353	-0.0957199	0.923743	1	8905	Vps4b	20479	vacuolar protein sorting 4B [Source:MGI Symbol;Acc:MGI:1100499]	780.031	677.064	697.99	680.946	746.943	744.386	718.362	724.092
ENSMUSG00000026315	32.491	0.024353	0.783605	0.0310782	0.975207	1	4795	Serpinb8	20725	serine (or cysteine) peptidase inhibitor, clade B, member 8 [Source:MGI Symbol;Acc:MGI:894657]	14.9499	56.3424	14.3282	18.5812	47.1969	18.3134	28.5402	28.0305
ENSMUSG00000026312	424.583	0.00223629	0.19402	0.0115261	0.990804	1	10037	Cdh7	241201	cadherin 7, type 2 [Source:MGI Symbol;Acc:MGI:2442792]	444.978	340.919	484.09	396.763	443.241	427.672	423.329	422.559
ENSMUSG00000047216	285.243	0.0471993	0.264609	0.178374	0.85843	1	4280	Cdh19	227485	cadherin 19, type 2 [Source:MGI Symbol;Acc:MGI:3588198]	301.636	278.847	379.698	321.345	208.282	399.663	320.06	309.763
ENSMUSG00000102788	11.4197	0.855538	0.747131	1.1451	0.252168	1	2996	Gm38255		predicted gene, 38255 [Source:MGI Symbol;Acc:MGI:5611483]	9.67345	16.2343	28.6565	7.65108	3.07806	19.3907	18.1881	10.0399
ENSMUSG00000102160	9.92197	0.139855	0.829042	0.168695	0.866036	1	2759	Gm36944		predicted gene, 36944 [Source:MGI Symbol;Acc:MGI:5610172]	7.03523	9.54956	20.4689	17.4882	1.02602	15.0816	12.3512	11.1986
ENSMUSG00000100555	34.2046	0.218419	0.413512	0.528204	0.597358	1	1977	Gm8173		predicted gene 8173 [Source:MGI Symbol;Acc:MGI:3648321]	59.7995	57.2974	35.8206	53.5576	28.7286	49.5539	50.9725	43.9467
ENSMUSG00000038702	324.168	0.0940368	0.179646	0.523455	0.600657	1	5763	Dsel	319901	dermatan sulfate epimerase-like [Source:MGI Symbol;Acc:MGI:2442948]	334.174	336.145	262.002	325.717	273.947	274.701	310.773	291.455
ENSMUSG00000100515	11.015	-0.253888	0.567611	-0.447292	0.654664	1	2093	Gm17916		predicted gene, 17916 [Source:MGI Symbol;Acc:MGI:5010101]	10.5528	12.4144	8.18757	15.3022	14.3643	7.54081	10.3849	12.4024
ENSMUSG00000070695	778.785	0.221305	0.217307	1.0184	0.308489	1	10945	Cntnap5a	636808	contactin associated protein-like 5A [Source:MGI Symbol;Acc:MGI:3643623]	703.523	661.785	914.96	720.294	632.029	603.265	760.089	651.863
ENSMUSG00000102030	5.66738	0.658939	0.81547	0.808048	0.419063	1	4012	Gm29106		predicted gene 29106 [Source:MGI Symbol;Acc:MGI:5579812]	8.79404	4.77478	13.3048	7.65108	8.20816	1.07726	8.95787	5.6455
ENSMUSG00000026374	1921.91	-0.038009	0.108144	-0.351466	0.725239	1	9046	Tsn	22099	translin [Source:MGI Symbol;Acc:MGI:109263]	1790.47	1764.76	1894.4	1910.58	1880.7	1803.33	1816.54	1864.87
ENSMUSG00000026377	271.066	-0.245917	0.172448	-1.42604	0.153857	1	1965	Nifk	67949	nucleolar protein interacting with the FHA domain of MKI67 [Source:MGI Symbol;Acc:MGI:1915199]	277.012	224.415	245.627	306.043	257.531	323.178	249.018	295.584
ENSMUSG00000064302	1414.98	0.0459437	0.155672	0.295132	0.767893	1	21844	Clasp1	76707	CLIP associating protein 1 [Source:MGI Symbol;Acc:MGI:1923957]	1297.12	1323.57	1609.88	1275.54	1535.95	1285.17	1410.19	1365.56
ENSMUSG00000026380	160.867	-0.0705093	0.398231	-0.177056	0.859464	1	9438	Tfcp2l1	81879	transcription factor CP2-like 1 [Source:MGI Symbol;Acc:MGI:2444691]	253.268	183.352	214.924	200.021	225.725	258.542	217.181	228.096
ENSMUSG00000048402	78.4699	0.0550662	0.276055	0.199475	0.841891	1	6869	Gli2	14633	GLI-Kruppel family member GLI2 [Source:MGI Symbol;Acc:MGI:95728]	70.3523	81.1713	111.556	83.0689	75.9255	93.7215	87.6931	84.2386
ENSMUSG00000101179	7.42981	1.17518	0.866552	1.35615	0.175051	1	3888	Gm29455		predicted gene 29455 [Source:MGI Symbol;Acc:MGI:5580161]	6.15583	1.90991	11.2579	1.09301	3.07806	4.30904	6.44121	2.8267
ENSMUSG00000037035	95.2544	-0.0301817	0.298103	-0.101246	0.919355	1	4255	Inhbb	16324	inhibin beta-B [Source:MGI Symbol;Acc:MGI:96571]	100.252	95.4956	88.0163	90.7199	112.862	86.1807	94.588	96.5876
ENSMUSG00000004451	326.503	-0.139712	0.172686	-0.809055	0.418483	1	4930	Ralb	64143	v-ral simian leukemia viral oncogene B [Source:MGI Symbol;Acc:MGI:1927244]	322.741	343.784	334.667	349.764	365.263	387.813	333.731	367.613
ENSMUSG00000098923	222.829	0.00794997	0.194354	0.0409047	0.967372	1	2824	Tmem185b	226351	transmembrane protein 185B [Source:MGI Symbol;Acc:MGI:1917634]	226.007	186.216	231.299	217.509	212.386	210.065	214.507	213.32
ENSMUSG00000026383	127.605	-0.0288743	0.209224	-0.138007	0.890235	1	14758	Epb41l5	226352	erythrocyte membrane protein band 4.1 like 5 [Source:MGI Symbol;Acc:MGI:103006]	131.031	141.333	142.259	104.929	154.929	162.666	138.208	140.841
ENSMUSG00000026384	1667.86	0.033039	0.149853	0.220476	0.8255	1	11321	Ptpn4	19258	protein tyrosine phosphatase, non-receptor type 4 [Source:MGI Symbol;Acc:MGI:1099792]	1531.04	1625.34	1818.66	1369.54	1852.99	1638.51	1658.35	1620.35
ENSMUSG00000036975	106.113	-0.00747884	0.258469	-0.0289352	0.976916	1	3341	Tmem177	66343	transmembrane protein 177 [Source:MGI Symbol;Acc:MGI:1913593]	92.3374	108.865	93.1336	90.7199	127.227	77.5626	98.112	98.503
ENSMUSG00000036962	6.58477	-1.30758	1.27171	-1.0282	0.303854	1	2915	Cfap221	226356	cilia and flagella associated protein 221 [Source:MGI Symbol;Acc:MGI:2684947]	8.79404	5.72974	0	3.27903	9.23418	23.6997	4.84126	12.071
ENSMUSG00000026387	5.48813	0.71079	1.0042	0.70782	0.479057	1	2012	Sctr	319229	secretin receptor [Source:MGI Symbol;Acc:MGI:2441720]	11.4323	8.5946	4.09378	2.18602	7.18214	5.38629	8.04021	4.91815
ENSMUSG00000050777	8.72748	-1.07905	0.667065	-1.61761	0.105748	1	1311	Tmem37	170706	transmembrane protein 37 [Source:MGI Symbol;Acc:MGI:2157899]	5.27642	6.68469	4.09378	7.65108	12.3122	14.0044	5.35163	11.3226
ENSMUSG00000026385	1353.66	-0.241518	0.170549	-1.41613	0.156739	1	1422	Dbi	13167	diazepam binding inhibitor [Source:MGI Symbol;Acc:MGI:94865]	1356.92	1290.15	1144.21	1485.4	1298.94	1698.84	1263.76	1494.39
ENSMUSG00000026388	20.1296	-0.161072	0.418802	-0.384603	0.700532	1	2428	3110009E18Rik	73103	RIKEN cDNA 3110009E18 gene [Source:MGI Symbol;Acc:MGI:1920353]	16.7087	14.3243	25.5861	25.1393	15.3903	22.6224	18.8731	21.0507
ENSMUSG00000026389	96.8689	-0.43889	0.237355	-1.84909	0.0644447	1	5715	Steap3	68428	STEAP family member 3 [Source:MGI Symbol;Acc:MGI:1915678]	100.252	86.901	90.0632	120.231	117.992	137.889	92.4054	125.371
ENSMUSG00000036907	78.1719	-0.391675	0.448293	-0.873704	0.38228	1	2000	C1ql2	226359	complement component 1, q subcomponent-like 2 [Source:MGI Symbol;Acc:MGI:3032521]	11.4323	23.8739	14.3282	32.7903	23.5985	8.61807	16.5448	21.669
ENSMUSG00000097881	37.5799	-0.125051	0.292698	-0.427235	0.669208	1	3876	Celrr		cerebellum expressed regulatory RNA [Source:MGI Symbol;Acc:MGI:2685664]	31.6585	42.973	42.9847	44.8135	38.9888	44.1676	39.2054	42.6566
ENSMUSG00000003721	659.303	0.0837603	0.130698	0.640871	0.521606	1	3473	Insig2	72999	insulin induced gene 2 [Source:MGI Symbol;Acc:MGI:1920249]	557.542	578.703	703.107	563.994	574.572	595.724	613.118	578.096
ENSMUSG00000104253	8.12069	0.197241	0.703684	0.280298	0.779249	1	3058	Gm37174		predicted gene, 37174 [Source:MGI Symbol;Acc:MGI:5610402]	11.4323	7.63965	5.11723	8.74409	9.23418	3.23178	8.06304	7.07002
ENSMUSG00000026339	311.928	0.118885	0.130142	0.913499	0.36098	1	11445	Ccdc93	70829	coiled-coil domain containing 93 [Source:MGI Symbol;Acc:MGI:1918079]	331.535	311.316	291.682	286.369	286.26	288.705	311.511	287.111
ENSMUSG00000050534	8.5209	-0.606833	0.736022	-0.824478	0.409668	1	1935	Htr5b	15564	5-hydroxytryptamine (serotonin) receptor 5B [Source:MGI Symbol;Acc:MGI:96284]	1.75881	8.5946	7.16412	7.65108	14.3643	4.30904	5.83918	8.7748
ENSMUSG00000001674	358.194	-0.0747231	0.139503	-0.53564	0.592208	1	2483	Ddx18	66942	DEAD (Asp-Glu-Ala-Asp) box polypeptide 18 [Source:MGI Symbol;Acc:MGI:1914192]	372.867	338.054	333.643	342.113	363.211	395.354	348.188	366.893
ENSMUSG00000036815	1205.35	-0.00397188	0.288493	-0.0137677	0.989015	1	15784	Dpp10	269109	dipeptidylpeptidase 10 [Source:MGI Symbol;Acc:MGI:2442409]	809.052	1175.55	1259.86	1281.01	1242.51	729.304	1081.49	1084.27
ENSMUSG00000102801	5.83691	0.350279	0.945545	0.370453	0.711045	1	3495	Gm37478		predicted gene, 37478 [Source:MGI Symbol;Acc:MGI:5610706]	8.79404	11.4595	3.07034	13.1161	1.02602	4.30904	7.77462	6.1504
ENSMUSG00000102521	2.38646	1.27659	1.20583	1.05868	0.289744	1	3218	Gm37781		predicted gene, 37781 [Source:MGI Symbol;Acc:MGI:5611009]	2.63821	5.72974	7.16412	1.09301	2.05204	3.23178	5.17736	2.12561
ENSMUSG00000104205	3.84543	0.447642	0.86955	0.514797	0.606695	1	1495	Gm37396		predicted gene, 37396 [Source:MGI Symbol;Acc:MGI:5610624]	2.63821	7.63965	7.16412	2.18602	6.15612	4.30904	5.81399	4.21706
ENSMUSG00000102902	7.99958	0.390549	0.659224	0.592437	0.553558	1	3059	Gm38263		predicted gene, 38263 [Source:MGI Symbol;Acc:MGI:5611491]	11.4323	8.5946	16.3751	10.9301	9.23418	7.54081	12.134	9.23504
ENSMUSG00000103914	13.5785	-0.278074	0.638466	-0.435534	0.663175	1	3665	Gm38073		predicted gene, 38073 [Source:MGI Symbol;Acc:MGI:5611301]	18.4675	15.2793	16.3751	25.1393	18.4684	17.2361	16.7073	20.2813
ENSMUSG00000102240	7.10854	-0.827135	0.639097	-1.29423	0.195587	1	3027	Gm37717		predicted gene, 37717 [Source:MGI Symbol;Acc:MGI:5610945]	6.15583	6.68469	8.18757	12.0231	14.3643	10.7726	7.00936	12.3867
ENSMUSG00000026341	4396.87	0.0406735	0.17598	0.231125	0.817218	1	4631	Actr3	74117	ARP3 actin-related protein 3 [Source:MGI Symbol;Acc:MGI:1921367]	4925.54	4118.73	4368.07	4354.56	4195.4	4490.01	4470.78	4346.66
ENSMUSG00000026342	199.914	-0.0392124	0.229935	-0.170537	0.864588	1	2956	Slc35f5	74150	solute carrier family 35, member F5 [Source:MGI Symbol;Acc:MGI:1921400]	235.68	189.081	185.244	231.718	210.334	185.289	203.335	209.114
ENSMUSG00000026344	689.161	-0.0508371	0.276081	-0.184138	0.853905	1	7038	Lypd1	72585	Ly6/Plaur domain containing 1 [Source:MGI Symbol;Acc:MGI:1919835]	625.256	808.848	601.786	946.548	731.553	430.904	678.63	703.001
ENSMUSG00000049690	62.3388	0.0337471	0.275559	0.122468	0.902529	1	12100	Nckap5	210356	NCK-associated protein 5 [Source:MGI Symbol;Acc:MGI:2686394]	58.9201	74.4866	52.1957	77.6038	52.327	51.7084	61.8675	60.5464
ENSMUSG00000036155	1498.94	-0.0886773	0.165253	-0.536615	0.591534	1	10291	Mgat5	107895	mannoside acetylglucosaminyltransferase 5 [Source:MGI Symbol;Acc:MGI:894701]	1116.84	1572.81	1472.74	1481.03	1576.99	1367.04	1387.46	1475.02
ENSMUSG00000104378	5.57912	0.158652	0.706925	0.224426	0.822426	1	4762	Gm37510		predicted gene, 37510 [Source:MGI Symbol;Acc:MGI:5610738]	8.79404	9.54956	4.09378	6.55807	7.18214	6.46355	7.47913	6.73459
ENSMUSG00000099471	29.2551	-0.247676	0.442591	-0.559606	0.575748	1	447	Gm8451		predicted gene 8451 [Source:MGI Symbol;Acc:MGI:3644810]	27.2615	31.5135	20.4689	43.7205	20.5204	30.1632	26.4147	31.468
ENSMUSG00000026347	341.638	-0.0903036	0.383285	-0.235604	0.81374	1	4292	Tmem163	72160	transmembrane protein 163 [Source:MGI Symbol;Acc:MGI:1919410]	163.569	371.478	219.017	348.671	249.323	204.679	251.355	267.558
ENSMUSG00000026349	1089.36	0.156331	0.119991	1.30286	0.192623	1	12345	Ccnt2	72949	cyclin T2 [Source:MGI Symbol;Acc:MGI:1920199]	1318.23	1226.16	1159.56	1110.5	1120.41	1093.42	1234.65	1108.11
ENSMUSG00000051590	59.0345	-0.323596	0.330678	-0.978583	0.327786	1	4883	Map3k19	22625	mitogen-activated protein kinase kinase kinase 19 [Source:MGI Symbol;Acc:MGI:1203481]	58.9201	47.7478	80.8522	54.6506	69.7694	109.88	62.5067	78.1001
ENSMUSG00000036104	1271.73	0.100768	0.123738	0.814363	0.415437	1	11739	Rab3gap1	226407	RAB3 GTPase activating protein subunit 1 [Source:MGI Symbol;Acc:MGI:2445001]	1242.6	1250.99	1342.76	1243.85	1210.7	1122.5	1278.78	1192.35
ENSMUSG00000036086	72.9883	0.236668	0.355154	0.666383	0.505166	1	9079	Zranb3	226409	zinc finger, RAN-binding domain containing 3 [Source:MGI Symbol;Acc:MGI:1918362]	60.6789	86.901	57.313	67.7667	51.301	54.9402	68.2976	58.0026
ENSMUSG00000099760	11.1152	-0.601092	0.54877	-1.09534	0.273366	1	2243	Gm28800		predicted gene 28800 [Source:MGI Symbol;Acc:MGI:5579506]	6.15583	7.63965	10.2345	10.9301	11.2862	14.0044	8.00998	12.0736
ENSMUSG00000104164	4.66828	-0.0546754	0.972923	-0.0561971	0.955185	1	5783	Gm38248		predicted gene, 38248 [Source:MGI Symbol;Acc:MGI:5611476]	2.63821	8.5946	6.14067	5.46506	9.23418	3.23178	5.79116	5.97701
ENSMUSG00000058603	27.4223	0.0575496	0.379674	0.151576	0.879521	1	414	Rpl28-ps1		ribosomal protein L28, pseudogene 1 [Source:MGI Symbol;Acc:MGI:3705349]	36.935	27.6937	20.4689	34.9764	23.5985	23.6997	28.3659	27.4248
ENSMUSG00000056211	2109.08	0.145404	0.215355	0.675184	0.499559	1	31486	R3hdm1	226412	R3H domain containing 1 [Source:MGI Symbol;Acc:MGI:2448514]	2294.37	2534.45	2159.47	2281.11	2162.85	1874.43	2329.43	2106.13
ENSMUSG00000103497	5.61937	0.811206	0.818162	0.991498	0.321442	1	1316	Gm37407		predicted gene, 37407 [Source:MGI Symbol;Acc:MGI:5610635]	9.67345	12.4144	4.09378	3.27903	2.05204	9.69533	8.72722	5.0088
ENSMUSG00000026353	1275.76	-0.150969	0.0948183	-1.59219	0.111342	1	4659	Ubxn4	67812	UBX domain protein 4 [Source:MGI Symbol;Acc:MGI:1915062]	1260.19	1194.65	1203.57	1284.29	1386.15	1391.82	1219.47	1354.09
ENSMUSG00000026355	109.616	-0.220885	0.285935	-0.772501	0.439818	1	4666	Mcm6	17219	minichromosome maintenance complex component 6 [Source:MGI Symbol;Acc:MGI:1298227]	109.926	88.8109	89.0398	97.278	125.175	113.112	95.9254	111.855
ENSMUSG00000026356	921.45	-0.12997	0.118236	-1.09924	0.271663	1	4358	Dars	226414	aspartyl-tRNA synthetase [Source:MGI Symbol;Acc:MGI:2442544]	831.037	867.1	859.694	905.013	907.002	986.769	852.61	932.928
ENSMUSG00000100078	6.03087	0.411204	0.731104	0.562443	0.573814	1	1388	Gm6170		predicted gene 6170 [Source:MGI Symbol;Acc:MGI:3643368]	7.91464	10.5045	4.09378	3.27903	6.15612	7.54081	7.50431	5.65866
ENSMUSG00000045382	29.8426	-0.605717	0.457978	-1.32259	0.185972	1	1808	Cxcr4	12767	chemokine (C-X-C motif) receptor 4 [Source:MGI Symbol;Acc:MGI:109563]	19.3469	33.4235	21.4924	20.7672	57.4572	34.4723	24.7542	37.5655
ENSMUSG00000042581	74.4682	0.0484754	0.467189	0.10376	0.91736	1	12171	Thsd7b	210417	thrombospondin, type I, domain containing 7B [Source:MGI Symbol;Acc:MGI:2443925]	43.0908	86.901	55.2661	87.4409	63.6133	28.0087	61.7526	59.6876
ENSMUSG00000086825	6.05974	-1.37963	0.760724	-1.81358	0.0697427	1	3681	Gm15675		predicted gene 15675 [Source:MGI Symbol;Acc:MGI:3783117]	4.39702	4.77478	3.07034	5.46506	8.20816	18.3134	4.08071	10.6622
ENSMUSG00000026399	60.3497	-0.580507	0.358841	-1.61773	0.105721	1	4853	Cd55	13136	CD55 molecule, decay accelerating factor for complement [Source:MGI Symbol;Acc:MGI:104850]	46.6084	45.8379	46.0551	60.1156	52.327	94.7988	46.1671	69.0805
ENSMUSG00000085526	7.88386	-0.244482	0.694648	-0.35195	0.724876	1	2547	Gm16083		predicted gene 16083 [Source:MGI Symbol;Acc:MGI:3802163]	4.39702	8.5946	4.09378	6.55807	6.15612	7.54081	5.69514	6.75167
ENSMUSG00000026409	354.387	0.031504	0.138668	0.22719	0.820276	1	7254	Pfkfb2	18640	6-phosphofructo-2-kinase/fructose-2,6-biphosphatase 2 [Source:MGI Symbol;Acc:MGI:107815]	393.973	343.784	396.074	355.229	366.289	387.813	377.944	369.777
ENSMUSG00000046404	444.337	0.152236	0.208183	0.731262	0.464619	1	6128	Yod1	226418	YOD1 deubiquitinase [Source:MGI Symbol;Acc:MGI:2442596]	503.019	459.334	490.231	398.949	429.903	478.303	484.195	435.718
ENSMUSG00000104515	9.12641	-0.296458	0.643122	-0.460967	0.644823	1	1690	Gm37163		predicted gene, 37163 [Source:MGI Symbol;Acc:MGI:5610391]	7.91464	11.4595	10.2345	18.5812	11.2862	6.46355	9.86952	12.1103
ENSMUSG00000042510	66.374	-0.205257	0.245668	-0.835504	0.403434	1	3640	AA986860	212439	expressed sequence AA986860 [Source:MGI Symbol;Acc:MGI:2138143]	65.9553	63.9821	66.524	57.9296	79.0036	89.4125	65.4871	75.4486
ENSMUSG00000016528	499.229	-0.106326	0.189885	-0.559951	0.575513	1	3041	Mapkapk2	17164	MAP kinase-activated protein kinase 2 [Source:MGI Symbol;Acc:MGI:109298]	547.869	575.838	499.442	576.017	478.126	693.755	541.05	582.632
ENSMUSG00000016526	55.786	-0.0766906	0.327986	-0.233823	0.815123	1	3178	Dyrk3	226419	dual-specificity tyrosine-(Y)-phosphorylation regulated kinase 3 [Source:MGI Symbol;Acc:MGI:1330300]	46.6084	66.8469	35.8206	49.1855	50.275	58.172	49.7586	52.5442
ENSMUSG00000026427	273.659	-0.269445	0.155521	-1.73253	0.083179	1	7374	Eif2d	16865	eukaryotic translation initiation factor 2D [Source:MGI Symbol;Acc:MGI:109342]	224.248	259.748	198.548	290.741	272.921	259.619	227.515	274.427
ENSMUSG00000026430	230.902	0.210071	0.484818	0.433297	0.664799	1	3997	Rassf5	54354	Ras association (RalGDS/AF-6) domain family member 5 [Source:MGI Symbol;Acc:MGI:1926375]	117.84	294.126	160.681	239.369	166.215	89.4125	190.883	164.999
ENSMUSG00000042349	26.2761	-0.118435	0.386502	-0.306429	0.759278	1	9018	Ikbke	56489	inhibitor of kappaB kinase epsilon [Source:MGI Symbol;Acc:MGI:1929612]	24.6233	33.4235	35.8206	39.3484	21.5464	40.9358	31.2891	33.9436
ENSMUSG00000026425	1044.33	0.186668	0.106684	1.74972	0.080166	1	12560	Srgap2	14270	SLIT-ROBO Rho GTPase activating protein 2 [Source:MGI Symbol;Acc:MGI:109605]	1030.66	1076.24	1053.13	972.78	970.615	832.721	1053.34	925.372
ENSMUSG00000104060	4.28005	0.69701	0.818787	0.851271	0.394619	1	2071	Gm37954		predicted gene, 37954 [Source:MGI Symbol;Acc:MGI:5611182]	6.15583	4.77478	8.18757	4.37205	2.05204	5.38629	6.37272	3.93679
ENSMUSG00000055184	22.1534	-0.40998	0.424676	-0.965394	0.334348	1	2191	Fam72a	108900	family with sequence similarity 72, member A [Source:MGI Symbol;Acc:MGI:1919669]	18.4675	20.0541	14.3282	21.8602	19.4944	29.086	17.6166	23.4802
ENSMUSG00000052688	80.1967	-0.605984	0.247816	-2.4453	0.0144733	1	4624	Rab7b	226421	RAB7B, member RAS oncogene family [Source:MGI Symbol;Acc:MGI:2442295]	92.3374	61.1172	64.4771	106.022	97.472	129.271	72.6439	110.922
ENSMUSG00000042251	36.28	-0.619214	0.500937	-1.23611	0.216417	1	7028	Pm20d1	212933	peptidase M20 domain containing 1 [Source:MGI Symbol;Acc:MGI:2442939]	19.3469	32.4685	21.4924	30.6043	43.0929	38.7813	24.4359	37.4928
ENSMUSG00000013275	1620.33	-0.0522878	0.1735	-0.301371	0.763132	1	4912	Slc41a1	98396	solute carrier family 41, member 1 [Source:MGI Symbol;Acc:MGI:2444823]	1722.75	1527.93	1965.02	1701.82	1544.16	2162.06	1738.57	1802.68
ENSMUSG00000026433	49.8547	-0.37246	0.278483	-1.33746	0.181072	1	1468	Rab29	226422	RAB29, member RAS oncogene family [Source:MGI Symbol;Acc:MGI:2385107]	38.6938	48.7028	30.7034	44.8135	53.3531	54.9402	39.3666	51.0356
ENSMUSG00000026434	3525.37	0.0831841	0.147936	0.562299	0.573912	1	6779	Nucks1	98415	nuclear casein kinase and cyclin-dependent kinase substrate 1 [Source:MGI Symbol;Acc:MGI:1934811]	3398.9	3376.72	3654.72	3300.89	3292.5	3252.24	3476.78	3281.88
ENSMUSG00000103569	3.772	0.890086	1.15727	0.769125	0.441819	1	1911	Gm38067		predicted gene, 38067 [Source:MGI Symbol;Acc:MGI:5611295]	7.03523	4.77478	6.14067	3.27903	0	6.46355	5.98356	3.24753
ENSMUSG00000026435	43.8484	0.0652113	0.387651	0.168222	0.866409	1	3563	Slc45a3	212980	solute carrier family 45, member 3 [Source:MGI Symbol;Acc:MGI:1922082]	36.0556	37.2433	47.0785	24.0462	36.9367	53.8629	40.1258	38.282
ENSMUSG00000026436	597.282	0.0704256	0.145131	0.485257	0.627494	1	6407	Elk4	13714	ELK4, member of ETS oncogene family [Source:MGI Symbol;Acc:MGI:102853]	604.151	675.154	594.622	609.9	542.765	632.351	624.642	595.005
ENSMUSG00000059149	376.284	0.0558663	0.246079	0.227025	0.820404	1	7187	Mfsd4a	213006	major facilitator superfamily domain containing 4A [Source:MGI Symbol;Acc:MGI:2442786]	284.927	436.415	361.276	366.159	377.576	297.323	360.873	347.019
ENSMUSG00000103966	6.49574	-1.20648	0.750279	-1.60805	0.107825	1	5959	Gm37120		predicted gene, 37120 [Source:MGI Symbol;Acc:MGI:5610348]	1.75881	4.77478	5.11723	8.74409	10.2602	7.54081	3.88361	8.84837
ENSMUSG00000026437	452.959	-0.115033	0.294019	-0.391245	0.695616	1	4764	Cdk18	18557	cyclin-dependent kinase 18 [Source:MGI Symbol;Acc:MGI:97518]	306.033	450.739	385.839	455.786	446.319	335.027	380.87	412.377
ENSMUSG00000079330	13.2035	0.0184671	0.739228	0.0249816	0.98007	1	5526	Lemd1	213409	LEM domain containing 1 [Source:MGI Symbol;Acc:MGI:1922403]	5.27642	18.1442	13.3048	14.2091	14.3643	7.54081	12.2418	12.0381
ENSMUSG00000118219	25.6066	0.254844	0.687021	0.37094	0.710682	1	5271				12.3117	42.0181	16.3751	17.4882	28.7286	12.9271	23.5683	19.7146
ENSMUSG00000042115	265.918	0.00658544	0.433567	0.015189	0.987881	1	4269	Klhdc8a	213417	kelch domain containing 8A [Source:MGI Symbol;Acc:MGI:2442630]	126.634	182.397	232.322	208.765	190.84	138.966	180.451	179.524
ENSMUSG00000009772	58.5651	0.0145412	0.526613	0.0276128	0.977971	1	3920	Nuak2	74137	NUAK family, SNF1-like kinase, 2 [Source:MGI Symbol;Acc:MGI:1921387]	62.4377	85.946	104.391	61.2086	33.8587	155.125	84.2584	83.3975
ENSMUSG00000100658	3.74248	1.41007	0.922354	1.52877	0.126322	1	5447	F730311O21Rik		RIKEN cDNA F730311O21 gene [Source:MGI Symbol;Acc:MGI:3643355]	11.4323	6.68469	7.16412	1.09301	4.10408	4.30904	8.42702	3.16871
ENSMUSG00000042066	3487.29	0.194208	0.118611	1.63735	0.101558	1	5692	Tmcc2	68875	transmembrane and coiled-coil domains 2 [Source:MGI Symbol;Acc:MGI:1916125]	3753.3	3323.25	3563.64	2887.74	3314.05	3098.2	3546.73	3099.99
ENSMUSG00000042046	1202.78	0.0675948	0.123589	0.54693	0.584427	1	9345	Dstyk	213452	dual serine/threonine and tyrosine protein kinase [Source:MGI Symbol;Acc:MGI:1925064]	1225.01	1129.71	1342.76	1108.31	1263.03	1155.9	1232.49	1175.75
ENSMUSG00000097760	11.0135	-0.254241	0.612216	-0.415279	0.677938	1	2222	6030442K20Rik		RIKEN cDNA 6030442K20 gene [Source:MGI Symbol;Acc:MGI:1925126]	15.8293	10.5045	12.2813	25.1393	8.20816	12.9271	12.8717	15.4248
ENSMUSG00000026439	745.885	0.00528759	0.118389	0.044663	0.964376	1	3930	Rbbp5	213464	retinoblastoma binding protein 5, histone lysine methyltransferase complex subunit [Source:MGI Symbol;Acc:MGI:1918367]	785.308	692.343	732.787	721.387	777.724	703.45	736.813	734.187
ENSMUSG00000048174	106.476	0.058172	0.215917	0.269418	0.787608	1	2018	Tmem81	74626	transmembrane protein 81 [Source:MGI Symbol;Acc:MGI:1921876]	81.7846	109.82	104.391	77.6038	103.628	102.34	98.6653	94.5238
ENSMUSG00000053024	3442.34	0.0105569	0.159886	0.0660275	0.947356	1	9304	Cntn2	21367	contactin 2 [Source:MGI Symbol;Acc:MGI:104518]	2924.02	3138.94	3345.64	3193.78	2887.22	3258.71	3136.2	3113.24
ENSMUSG00000026442	5568.67	-0.100987	0.11602	-0.870433	0.384064	1	14145	Nfasc	269116	neurofascin [Source:MGI Symbol;Acc:MGI:104753]	5112.86	5452.8	5545.03	5838.87	5651.32	5788.11	5370.23	5759.43
ENSMUSG00000101126	2.99533	0.0782229	1.12789	0.0693535	0.944708	1	1877	Gm10538		predicted gene 10538 [Source:MGI Symbol;Acc:MGI:3642693]	2.63821	5.72974	5.11723	6.55807	6.15612	0	4.49506	4.23806
ENSMUSG00000026443	1604.64	0.148704	0.230928	0.643942	0.519613	1	3595	Lrrn2	16980	leucine rich repeat protein 2, neuronal [Source:MGI Symbol;Acc:MGI:106037]	1934.69	1592.87	1917.94	1559.73	1661.13	1691.3	1815.16	1637.38
ENSMUSG00000054387	1086.24	0.171167	0.108676	1.57503	0.11525	1	14798	Mdm4	17248	transformed mouse 3T3 cell double minute 4 [Source:MGI Symbol;Acc:MGI:107934]	1231.17	1191.79	1215.85	1137.82	983.954	1110.65	1212.93	1077.48
ENSMUSG00000026447	829.193	0.165584	0.149459	1.10789	0.267911	1	9237	Pik3c2b	240752	phosphatidylinositol-4-phosphate 3-kinase catalytic subunit type 2 beta [Source:MGI Symbol;Acc:MGI:2685045]	1041.21	826.037	875.046	762.922	772.593	910.284	914.099	815.266
ENSMUSG00000102425	5.9745	-0.140402	0.791302	-0.177431	0.85917	1	3107	Gm26616		predicted gene, 26616 [Source:MGI Symbol;Acc:MGI:5477110]	5.27642	1.90991	12.2813	5.46506	7.18214	8.61807	6.48923	7.08842
ENSMUSG00000046062	1292.81	0.070165	0.114585	0.612341	0.540312	1	5594	Ppp1r15b	108954	protein phosphatase 1, regulatory (inhibitor) subunit 15b [Source:MGI Symbol;Acc:MGI:2444211]	1378.03	1254.81	1425.66	1228.54	1297.92	1339.03	1352.83	1288.5
ENSMUSG00000041757	1459.15	0.129624	0.201334	0.643827	0.519687	1	12530	Plekha6	240753	pleckstrin homology domain containing, family A member 6 [Source:MGI Symbol;Acc:MGI:2388662]	1500.26	1561.35	1807.41	1488.68	1441.56	1520.01	1623.01	1483.42
ENSMUSG00000101693	17.4838	-0.0091079	0.527767	-0.0172574	0.986231	1	3429	Gm19461		predicted gene, 19461 [Source:MGI Symbol;Acc:MGI:5011646]	7.91464	19.0991	12.2813	12.0231	12.3122	15.0816	13.0984	13.139
ENSMUSG00000070644	35.6389	-0.0991728	0.484698	-0.204608	0.837879	1	4566	Etnk2	214253	ethanolamine kinase 2 [Source:MGI Symbol;Acc:MGI:2443760]	21.9851	51.5676	42.9847	51.3715	44.1189	29.086	38.8458	41.5255
ENSMUSG00000070643	166.91	-0.272748	0.261012	-1.04496	0.29604	1	4312	Sox13	20668	SRY (sex determining region Y)-box 13 [Source:MGI Symbol;Acc:MGI:98361]	166.207	201.496	123.837	241.555	206.23	146.507	163.847	198.098
ENSMUSG00000090553	281.218	-0.149763	0.170584	-0.877943	0.379974	1	1372	Snrpe	20643	small nuclear ribonucleoprotein E [Source:MGI Symbol;Acc:MGI:98346]	286.686	254.973	209.806	286.369	277.026	271.469	250.488	278.288
ENSMUSG00000102976	159.695	0.00604708	0.174482	0.0346574	0.972353	1	6031	Zc3h11a	70579	zinc finger CCCH type containing 11A [Source:MGI Symbol;Acc:MGI:1917829]	183.795	153.748	195.478	171.603	164.163	194.984	177.674	176.917
ENSMUSG00000094410	46.3466	0.247502	0.318337	0.777486	0.436872	1	10156	Gm38394		predicted gene, 38394 [Source:MGI Symbol;Acc:MGI:5614057]	78.267	51.5676	54.2426	39.3484	49.249	66.79	61.3591	51.7958
ENSMUSG00000026463	2094.16	0.0229643	0.349867	0.0656371	0.947667	1	12248	Atp2b4	381290	ATPase, Ca++ transporting, plasma membrane 4 [Source:MGI Symbol;Acc:MGI:88111]	1601.39	3162.81	2076.57	2829.81	2657.39	1245.31	2280.26	2244.17
ENSMUSG00000010311	7.58194	-0.705329	1.20455	-0.585555	0.558174	1	2575	Optc	269120	opticin [Source:MGI Symbol;Acc:MGI:2151113]	0	5.72974	8.18757	14.2091	6.15612	2.15452	4.6391	7.5066
ENSMUSG00000041577	221.77	-0.744303	0.293222	-2.53836	0.0111374	1	3615	Prelp	116847	proline arginine-rich end leucine-rich repeat [Source:MGI Symbol;Acc:MGI:2151110]	193.469	188.126	169.892	222.974	261.635	439.522	183.829	308.044
ENSMUSG00000041559	45.4772	-0.102775	0.450241	-0.228266	0.819439	1	3306	Fmod	14264	fibromodulin [Source:MGI Symbol;Acc:MGI:1328364]	28.1409	40.1082	47.0785	29.5113	35.9107	58.172	38.4425	41.198
ENSMUSG00000020423	402.031	-0.157465	0.383761	-0.41032	0.681571	1	2743	Btg2	12227	B cell translocation gene 2, anti-proliferative [Source:MGI Symbol;Acc:MGI:108384]	462.567	453.604	526.051	597.877	361.159	649.587	480.741	536.208
ENSMUSG00000026450	3.89365	0.459625	0.860713	0.534005	0.593338	1	1815	Chit1	71884	chitinase 1 (chitotriosidase) [Source:MGI Symbol;Acc:MGI:1919134]	5.27642	6.68469	7.16412	3.27903	3.07806	7.54081	6.37508	4.63264
ENSMUSG00000064246	197.513	-0.712524	0.302289	-2.35709	0.0184186	1	2804	Chil1	12654	chitinase-like 1 [Source:MGI Symbol;Acc:MGI:1340899]	172.363	169.027	156.587	324.624	204.178	287.628	165.993	272.144
ENSMUSG00000042451	6.32535	-0.0327322	0.720852	-0.0454077	0.963782	1	2329	Mybph	53311	myosin binding protein H [Source:MGI Symbol;Acc:MGI:1858196]	5.27642	7.63965	9.21101	10.9301	3.07806	8.61807	7.37569	7.54208
ENSMUSG00000042429	2896.52	0.0843404	0.138493	0.608987	0.542533	1	5785	Adora1	11539	adenosine A1 receptor [Source:MGI Symbol;Acc:MGI:99401]	2900.27	3028.17	2859.51	2598.09	2856.44	2834.27	2929.32	2762.93
ENSMUSG00000026458	1165.25	0.0101408	0.150785	0.0672532	0.94638	1	6572	Ppfia4	68507	protein tyrosine phosphatase, receptor type, f polypeptide (PTPRF), interacting protein (liprin), alpha 4 [Source:MGI Symbol;Acc:MGI:1915757]	1160.81	1108.7	1248.6	1271.17	1102.97	1119.27	1172.71	1164.47
ENSMUSG00000042305	925.867	-0.0431284	0.120686	-0.357359	0.720823	1	3564	Tmem183a	57439	transmembrane protein 183A [Source:MGI Symbol;Acc:MGI:1914729]	842.469	839.406	850.483	866.758	949.069	792.862	844.12	869.563
ENSMUSG00000026456	171.53	0.01736	0.240289	0.0722464	0.942406	1	4437	Cyb5r1	72017	cytochrome b5 reductase 1 [Source:MGI Symbol;Acc:MGI:1919267]	154.775	175.712	135.095	175.975	152.877	131.426	155.194	153.426
ENSMUSG00000026457	1281.23	-0.0524819	0.118587	-0.442559	0.658084	1	5025	Adipor1	72674	adiponectin receptor 1 [Source:MGI Symbol;Acc:MGI:1919924]	1234.68	1229.98	1237.35	1152.03	1266.11	1420.9	1234	1279.68
ENSMUSG00000026455	504.447	0.0663737	0.122821	0.540411	0.588913	1	11395	Klhl12	240756	kelch-like 12 [Source:MGI Symbol;Acc:MGI:2385619]	498.622	471.748	520.934	476.553	488.386	458.912	497.101	474.617
ENSMUSG00000042229	461.138	-0.087732	0.164679	-0.532745	0.59421	1	2861	Rabif	98710	RAB interacting factor [Source:MGI Symbol;Acc:MGI:2138605]	370.229	447.874	364.347	401.135	455.553	399.663	394.15	418.784
ENSMUSG00000042207	1045.4	0.208417	0.164727	1.26523	0.205788	1	16555	Kdm5b	75605	lysine (K)-specific demethylase 5B [Source:MGI Symbol;Acc:MGI:1922855]	1290.97	1089.6	1171.85	898.455	1052.7	1123.58	1184.14	1024.91
ENSMUSG00000026452	1716.5	0.0784176	0.452043	0.173474	0.862279	1	7638	Syt2	20980	synaptotagmin II [Source:MGI Symbol;Acc:MGI:99666]	914.58	983.605	1691.76	1161.87	1027.05	1210.84	1196.65	1133.25
ENSMUSG00000073557	1425.46	0.106502	0.21417	0.497279	0.618992	1	14983	Ppp1r12b	329251	protein phosphatase 1, regulatory (inhibitor) subunit 12B [Source:MGI Symbol;Acc:MGI:1916417]	1409.68	1657.8	1498.32	1437.31	1591.36	1211.92	1521.94	1413.53
ENSMUSG00000103976	16.6609	0.329632	0.47672	0.691459	0.489277	1	7634	Gm37677		predicted gene, 37677 [Source:MGI Symbol;Acc:MGI:5610905]	22.8645	23.8739	20.4689	21.8602	10.2602	21.5452	22.4024	17.8885
ENSMUSG00000026429	10.228	0.944155	0.674943	1.39887	0.161853	1	4836	Ube2t	67196	ubiquitin-conjugating enzyme E2T [Source:MGI Symbol;Acc:MGI:1914446]	12.3117	16.2343	14.3282	6.55807	10.2602	5.38629	14.2914	7.40152
ENSMUSG00000042793	36.8589	0.0436276	0.42248	0.103265	0.917752	1	6851	Lgr6	329252	leucine-rich repeat-containing G protein-coupled receptor 6 [Source:MGI Symbol;Acc:MGI:2441805]	27.2615	41.0631	33.7737	40.4414	36.9367	21.5452	34.0328	32.9744
ENSMUSG00000097993	193.951	-0.0403774	1.12141	-0.036006	0.971278	1	6987	Ptprv	13924	protein tyrosine phosphatase, receptor type, V [Source:MGI Symbol;Acc:MGI:108027]	313.068	215.82	183.197	220.788	218.542	293.014	237.362	244.115
ENSMUSG00000097988	6.89497	-0.0281411	0.726138	-0.0387544	0.969086	1	915	Gm10535		predicted gene 10535 [Source:MGI Symbol;Acc:MGI:3642442]	12.3117	9.54956	5.11723	7.65108	9.23418	10.7726	8.99282	9.21928
ENSMUSG00000031506	122.398	-0.0925812	0.976455	-0.0948135	0.924463	1	6102	Ptpn7	320139	protein tyrosine phosphatase, non-receptor type 7 [Source:MGI Symbol;Acc:MGI:2156893]	108.167	111.73	137.142	131.161	115.94	133.58	119.013	126.894
ENSMUSG00000026426	2739.34	0.0504748	0.1106	0.456372	0.648122	1	2299	Arl8a	68724	ADP-ribosylation factor-like 8A [Source:MGI Symbol;Acc:MGI:1915974]	2382.31	2846.72	2677.33	2630.88	2658.42	2344.12	2635.45	2544.47
ENSMUSG00000087721	6.2615	-0.166127	0.860271	-0.19311	0.846873	1	101	Gm26280		predicted gene, 26280 [Source:MGI Symbol;Acc:MGI:5456057]	5.27642	11.4595	7.16412	6.55807	4.10408	16.1589	7.96667	8.94034
ENSMUSG00000085311	7.54241	-0.831419	0.785563	-1.05837	0.289885	1	603	Gm15445		predicted gene 15445 [Source:MGI Symbol;Acc:MGI:3707341]	9.67345	8.5946	2.04689	9.8371	5.1301	21.5452	6.77165	12.1708
ENSMUSG00000026424	2594.49	-0.214637	0.163823	-1.31017	0.190138	1	2269	Gpr37l1	171469	G protein-coupled receptor 37-like 1 [Source:MGI Symbol;Acc:MGI:1928503]	2346.25	2735.95	2161.52	2637.44	3094.48	2673.76	2414.57	2801.89
ENSMUSG00000097680	15.5172	0.704952	0.467266	1.50867	0.131382	1	2782	Gm26642		predicted gene, 26642 [Source:MGI Symbol;Acc:MGI:5477136]	18.4675	24.8289	24.5627	10.9301	12.3122	18.3134	22.6197	13.8519
ENSMUSG00000041926	478.352	-0.00711399	0.127217	-0.0559203	0.955405	1	6977	Rnpep	215615	arginyl aminopeptidase (aminopeptidase B) [Source:MGI Symbol;Acc:MGI:2384902]	543.472	474.613	506.606	500.599	491.464	540.784	508.23	510.949
ENSMUSG00000062580	1426.93	-0.0234935	0.129672	-0.181177	0.856229	1	7893	Timm17a	21854	translocase of inner mitochondrial membrane 17a [Source:MGI Symbol;Acc:MGI:1343131]	1341.97	1310.2	1326.39	1407.8	1356.4	1279.78	1326.19	1347.99
ENSMUSG00000048096	72.1663	0.123482	0.254174	0.485817	0.627097	1	3948	Lmod1	93689	leiomodin 1 (smooth muscle) [Source:MGI Symbol;Acc:MGI:2135671]	66.8347	74.4866	62.4302	45.9065	65.6653	75.4081	67.9172	62.3266
ENSMUSG00000041889	1397.36	-0.0650618	0.207084	-0.314181	0.753384	1	2418	Shisa4	77552	shisa family member 4 [Source:MGI Symbol;Acc:MGI:1924802]	1128.28	1501.19	1087.92	1378.29	1347.16	1163.44	1239.13	1296.3
ENSMUSG00000041879	1866.34	0.0286898	0.117973	0.243191	0.807858	1	8233	Ipo9	226432	importin 9 [Source:MGI Symbol;Acc:MGI:1918944]	1731.55	1875.53	1857.55	1848.28	1797.59	1710.69	1821.54	1785.52
ENSMUSG00000009418	1709.62	-0.0413635	0.133143	-0.31067	0.756051	1	17303	Nav1	215690	neuron navigator 1 [Source:MGI Symbol;Acc:MGI:2183683]	1609.31	1819.19	1753.16	2005.68	1727.82	1598.65	1727.22	1777.38
ENSMUSG00000102474	2.86656	-0.336373	1.38173	-0.243443	0.807662	1	1023	2610012C04Rik		RIKEN cDNA 2610012C04 gene [Source:MGI Symbol;Acc:MGI:1917549]	5.27642	5.72974	0	4.37205	1.02602	8.61807	3.66872	4.67205
ENSMUSG00000104524	19.9615	0.199712	0.511328	0.390576	0.696111	1	2251	Gm37333		predicted gene, 37333 [Source:MGI Symbol;Acc:MGI:5610561]	30.7791	30.5586	15.3517	14.2091	22.5725	30.1632	25.5631	22.3149
ENSMUSG00000054412	12.5341	-0.153138	0.630001	-0.243075	0.807947	1	2616	Gm4793		predicted gene 4793 [Source:MGI Symbol;Acc:MGI:3646955]	7.91464	10.5045	15.3517	15.3022	10.2602	11.8498	11.2569	12.4707
ENSMUSG00000090399	4.01726	0.707846	0.97559	0.725557	0.468111	1	1645	Gm38399		predicted gene, 38399 [Source:MGI Symbol;Acc:MGI:5620007]	3.51762	7.63965	6.14067	2.18602	6.15612	2.15452	5.76598	3.49889
ENSMUSG00000026421	6505.69	-0.0914229	0.146359	-0.62465	0.532201	1	1956	Csrp1	13007	cysteine and glycine-rich protein 1 [Source:MGI Symbol;Acc:MGI:88549]	5973.79	6137.5	6016.84	6467.35	5657.48	7189.63	6042.71	6438.15
ENSMUSG00000041801	500.611	-0.184518	0.364872	-0.505705	0.613064	1	1559	Phlda3	27280	pleckstrin homology like domain, family A, member 3 [Source:MGI Symbol;Acc:MGI:1351485]	459.049	413.496	361.276	466.716	462.735	472.917	411.274	467.456
ENSMUSG00000026418	126.104	-0.372187	0.194715	-1.91144	0.0559476	1	3600	Tnni1	21952	troponin I, skeletal, slow 1 [Source:MGI Symbol;Acc:MGI:105073]	86.1816	120.324	98.2508	125.696	127.227	141.121	101.586	131.348
ENSMUSG00000041782	36.8175	-0.0190514	0.347564	-0.0548141	0.956287	1	3400	Lad1	16763	ladinin [Source:MGI Symbol;Acc:MGI:109343]	39.5732	36.2883	37.8675	45.9065	31.8066	37.7041	37.9097	38.4724
ENSMUSG00000026414	47.3774	0.309457	0.36495	0.847943	0.39647	1	7752	Tnnt2	21956	troponin T2, cardiac [Source:MGI Symbol;Acc:MGI:104597]	70.3523	39.1532	56.2895	46.9995	50.275	36.6268	55.265	44.6338
ENSMUSG00000026413	9.74507	-0.655844	0.997543	-0.65746	0.510885	1	5024	Pkp1	18772	plakophilin 1 [Source:MGI Symbol;Acc:MGI:1328359]	6.15583	17.1892	1.02345	19.6742	11.2862	7.54081	8.12283	12.8337
ENSMUSG00000051985	42.5096	1.34647	0.840772	1.60147	0.109273	1	8996	Igfn1	226438	immunoglobulin-like and fibronectin type III domain containing 1 [Source:MGI Symbol;Acc:MGI:3045352]	21.1057	45.8379	162.728	32.7903	36.9367	20.4679	76.5572	30.065
ENSMUSG00000026411	523.785	-0.070594	0.153059	-0.461222	0.644639	1	2726	Tmem9	66241	transmembrane protein 9 [Source:MGI Symbol;Acc:MGI:1913491]	448.496	477.478	508.653	537.762	498.646	469.685	478.209	502.031
ENSMUSG00000026407	5.59089	-2.08645	0.913654	-2.28363	0.0223931	1	6550	Cacna1s	12292	calcium channel, voltage-dependent, L type, alpha 1S subunit [Source:MGI Symbol;Acc:MGI:88294]	0.879404	2.86487	1.02345	6.55807	8.20816	5.38629	1.58924	6.71751
ENSMUSG00000041642	965.785	0.0814197	0.178477	0.456192	0.648252	1	12184	Kif21b	16565	kinesin family member 21B [Source:MGI Symbol;Acc:MGI:109234]	1089.58	1148.81	1009.12	1149.85	1034.23	885.507	1082.5	1023.19
ENSMUSG00000087230	7.69349	-0.499567	0.684609	-0.729711	0.465567	1	3230	Mroh3	76422	maestro heat-like repeat family member 3 [Source:MGI Symbol;Acc:MGI:1923672]	6.15583	11.4595	5.11723	14.2091	5.1301	12.9271	7.57751	10.7555
ENSMUSG00000041605	38.2692	-0.233249	0.294684	-0.791521	0.42864	1	4977	5730559C18Rik	67313	RIKEN cDNA 5730559C18 gene [Source:MGI Symbol;Acc:MGI:1921579]	36.0556	44.8829	37.8675	50.2785	44.1189	45.2449	39.602	46.5474
ENSMUSG00000097433	85.8041	0.136921	0.23004	0.595206	0.551706	1	1477	Gm26781		predicted gene, 26781 [Source:MGI Symbol;Acc:MGI:5477275]	82.664	89.7659	90.0632	87.4409	79.0036	72.1763	87.4977	79.5403
ENSMUSG00000041570	2564.71	0.152239	0.137983	1.10332	0.26989	1	9195	Camsap2	67886	calmodulin regulated spectrin-associated protein family, member 2 [Source:MGI Symbol;Acc:MGI:1922434]	2712.08	2603.21	2885.09	2362	2703.56	2312.87	2733.46	2459.48
ENSMUSG00000026404	127.939	-0.143451	0.217381	-0.659906	0.509314	1	2953	Ddx59	67997	DEAD (Asp-Glu-Ala-Asp) box polypeptide 59 [Source:MGI Symbol;Acc:MGI:1915247]	87.9404	110.775	144.306	116.952	129.279	131.426	114.34	125.885
ENSMUSG00000041498	8.81798	-0.272581	0.716905	-0.380218	0.703783	1	10358	Kif14	381293	kinesin family member 14 [Source:MGI Symbol;Acc:MGI:1098226]	14.0705	9.54956	4.09378	7.65108	19.4944	6.46355	9.23794	11.203
ENSMUSG00000041483	1099.23	0.0868841	0.144844	0.599848	0.548608	1	4937	Zfp281	226442	zinc finger protein 281 [Source:MGI Symbol;Acc:MGI:3029290]	1220.61	1122.07	1198.45	957.478	1094.76	1281.94	1180.38	1111.39
ENSMUSG00000097113	19.077	-0.000666012	0.392855	-0.00169531	0.998647	1	1558	Gm19705		predicted gene, 19705 [Source:MGI Symbol;Acc:MGI:5011890]	22.8645	17.1892	19.4455	18.5812	18.4684	22.6224	19.8331	19.8907
ENSMUSG00000098243	5.19609	-0.758155	0.834548	-0.908462	0.363634	1	1453	Gm4258		predicted gene 4258 [Source:MGI Symbol;Acc:MGI:3782435]	4.39702	5.72974	3.07034	5.46506	6.15612	10.7726	4.39903	7.46459
ENSMUSG00000104118	9.52808	-0.180204	0.620388	-0.290469	0.771457	1	3868	Gm37298		predicted gene, 37298 [Source:MGI Symbol;Acc:MGI:5610526]	12.3117	10.5045	6.14067	10.9301	11.2862	10.7726	9.65228	10.9963
ENSMUSG00000103038	10.7677	0.114493	0.621496	0.184222	0.853839	1	1992	Gm37124		predicted gene, 37124 [Source:MGI Symbol;Acc:MGI:5610352]	7.03523	9.54956	19.4455	10.9301	10.2602	11.8498	12.0101	11.0134
ENSMUSG00000102277	14.1687	0.145835	0.476621	0.305977	0.759622	1	3023	A130050O07Rik		RIKEN cDNA A130050O07 gene [Source:MGI Symbol;Acc:MGI:2443458]	24.6233	17.1892	13.3048	19.6742	16.4163	14.0044	18.3724	16.6983
ENSMUSG00000104145	18.6032	-0.0226996	0.47456	-0.0478329	0.961849	1	2158	D130019J16Rik		RIKEN cDNA D130019J16 gene [Source:MGI Symbol;Acc:MGI:2443523]	25.5027	26.7388	13.3048	17.4882	27.7026	21.5452	21.8488	22.2453
ENSMUSG00000103427	6.42153	-0.246712	0.706269	-0.349317	0.726851	1	5222	Gm37534		predicted gene, 37534 [Source:MGI Symbol;Acc:MGI:5610762]	8.79404	6.68469	5.11723	13.1161	7.18214	4.30904	6.86532	8.20244
ENSMUSG00000098206	17.2114	0.232219	0.458423	0.50656	0.612463	1	3388	A430106G13Rik		RIKEN cDNA A430106G13 gene [Source:MGI Symbol;Acc:MGI:2443823]	18.4675	24.8289	19.4455	19.6742	13.3383	20.4679	20.9139	17.8268
ENSMUSG00000104197	6.60238	1.00657	0.805699	1.24931	0.211551	1	1142	Gm37632		predicted gene, 37632 [Source:MGI Symbol;Acc:MGI:5610860]	5.27642	9.54956	15.3517	8.74409	5.1301	1.07726	10.0592	4.98382
ENSMUSG00000026395	102.474	-0.299093	0.22067	-1.35538	0.175295	1	18313	Ptprc	19264	protein tyrosine phosphatase, receptor type, C [Source:MGI Symbol;Acc:MGI:97810]	127.514	127.964	92.1101	150.836	134.409	143.275	115.863	142.84
ENSMUSG00000026393	1234.03	-0.122736	0.162626	-0.754718	0.450418	1	7376	Nek7	59125	NIMA (never in mitosis gene a)-related expressed kinase 7 [Source:MGI Symbol;Acc:MGI:1890645]	1147.62	1180.33	1097.13	1135.64	1213.78	1379.97	1141.69	1243.13
ENSMUSG00000019230	98.1757	-0.491626	1.42628	-0.344691	0.730327	1	9494	Lhx9	16876	LIM homeobox protein 9 [Source:MGI Symbol;Acc:MGI:1316721]	0.879404	59.2073	17.3986	26.2323	5.1301	77.5626	25.8284	36.3083
ENSMUSG00000079283	75.6062	-0.0305802	0.316908	-0.0964956	0.923127	1	1750	2310009B15Rik	69549	RIKEN cDNA 2310009B15 gene [Source:MGI Symbol;Acc:MGI:1916799]	67.7141	63.0271	77.7819	66.6737	71.8214	74.3309	69.5077	70.942
ENSMUSG00000056268	211.68	-0.00158099	0.16648	-0.00949662	0.992423	1	19408	Dennd1b	329260	DENN/MADD domain containing 1B [Source:MGI Symbol;Acc:MGI:2447812]	217.213	209.135	229.252	206.579	207.256	242.383	218.533	218.74
ENSMUSG00000104436	6.57997	1.20028	0.814172	1.47424	0.140418	1	3342	Gm37423		predicted gene, 37423 [Source:MGI Symbol;Acc:MGI:5610651]	12.3117	4.77478	17.3986	6.55807	3.07806	5.38629	11.495	5.00747
ENSMUSG00000105936	9.10155	0.476754	0.627996	0.759167	0.447752	1	2472	Gm43544		predicted gene 43544 [Source:MGI Symbol;Acc:MGI:5663681]	12.3117	13.3694	5.11723	5.46506	10.2602	6.46355	10.2661	7.39627
ENSMUSG00000102243	5.46828	-0.0578395	0.773433	-0.0747828	0.940388	1	2631	Gm37718		predicted gene, 37718 [Source:MGI Symbol;Acc:MGI:5610946]	7.91464	9.54956	6.14067	13.1161	6.15612	5.38629	7.86829	8.21952
ENSMUSG00000063681	23.1918	-1.18881	0.549345	-2.16405	0.0304608	1	14432	Crb1	170788	crumbs family member 1, photoreceptor morphogenesis associated [Source:MGI Symbol;Acc:MGI:2136343]	7.03523	19.0991	8.18757	29.5113	16.4163	32.3178	11.4406	26.0818
ENSMUSG00000033964	516.442	-0.018769	0.133225	-0.140882	0.887963	1	8400	Zbtb41	226470	zinc finger and BTB domain containing 41 [Source:MGI Symbol;Acc:MGI:2444487]	512.693	535.73	515.817	509.343	562.259	512.775	521.413	528.126
ENSMUSG00000033952	20.3884	-0.392007	0.599292	-0.654117	0.513036	1	11590	Aspm	12316	abnormal spindle microtubule assembly [Source:MGI Symbol;Acc:MGI:1334448]	35.1762	16.2343	16.3751	14.2091	54.3791	20.4679	22.5952	29.6854
ENSMUSG00000026365	395.326	-0.135553	0.159401	-0.850395	0.395106	1	8383	Cfh	12628	complement component factor h [Source:MGI Symbol;Acc:MGI:88385]	352.641	396.307	425.753	394.577	437.085	457.835	391.567	429.832
ENSMUSG00000052726	221.521	0.0675344	0.424337	0.159153	0.873549	1	6895	Kcnt2	240776	potassium channel, subfamily T, member 2 [Source:MGI Symbol;Acc:MGI:3036273]	128.393	287.442	161.704	224.067	205.204	121.73	192.513	183.667
ENSMUSG00000026361	984.943	0.00431416	0.120166	0.0359015	0.971361	1	17613	Cdc73	214498	cell division cycle 73, Paf1/RNA polymerase II complex component [Source:MGI Symbol;Acc:MGI:2384876]	895.233	1027.53	1077.69	981.524	1024.99	983.537	1000.15	996.685
ENSMUSG00000033849	413.048	0.184225	0.439626	0.419049	0.67518	1	9288	B3galt2	26878	UDP-Gal:betaGlcNAc beta 1,3-galactosyltransferase, polypeptide 2 [Source:MGI Symbol;Acc:MGI:1349461]	172.363	541.46	282.471	351.95	387.836	136.812	332.098	292.199
ENSMUSG00000018196	881.407	-0.0261345	0.107317	-0.243526	0.807598	1	8772	Glrx2	69367	glutaredoxin 2 (thioltransferase) [Source:MGI Symbol;Acc:MGI:1916617]	867.092	867.1	789.077	871.13	908.028	790.708	841.09	856.622
ENSMUSG00000018199	1571.26	-0.00917157	0.107285	-0.085488	0.931873	1	9541	Trove2	20822	TROVE domain family, member 2 [Source:MGI Symbol;Acc:MGI:106652]	1489.71	1478.27	1504.47	1473.38	1643.68	1383.2	1490.82	1500.09
ENSMUSG00000018189	455.967	-0.0460193	0.246039	-0.18704	0.851629	1	2921	Uchl5	56207	ubiquitin carboxyl-terminal esterase L5 [Source:MGI Symbol;Acc:MGI:1914848]	353.52	406.811	359.229	388.019	417.59	350.109	373.187	385.239
ENSMUSG00000100455	129.618	0.201032	0.210354	0.955687	0.339231	1	3666	Gm29170		predicted gene 29170 [Source:MGI Symbol;Acc:MGI:5579876]	125.755	116.505	127.931	97.278	121.07	103.417	123.397	107.255
ENSMUSG00000026360	1206.41	0.22354	0.213317	1.04792	0.294674	1	3627	Rgs2	19735	regulator of G-protein signaling 2 [Source:MGI Symbol;Acc:MGI:1098271]	1360.44	990.289	937.476	926.874	1027.05	862.884	1096.07	938.935
ENSMUSG00000051079	4.69174	0.203163	0.820013	0.247756	0.804323	1	1655	Rgs13	246709	regulator of G-protein signaling 13 [Source:MGI Symbol;Acc:MGI:2180585]	2.63821	7.63965	8.18757	5.46506	7.18214	3.23178	6.15514	5.29299
ENSMUSG00000026358	5.92918	-0.757648	0.893386	-0.848063	0.396403	1	6947	Rgs1	50778	regulator of G-protein signaling 1 [Source:MGI Symbol;Acc:MGI:1354694]	8.79404	6.68469	4.09378	6.55807	4.10408	22.6224	6.52417	11.0949
ENSMUSG00000026357	5.84276	0.0878825	1.00462	0.0874782	0.930291	1	2031	Rgs18	64214	regulator of G-protein signaling 18 [Source:MGI Symbol;Acc:MGI:1927498]	17.5881	7.63965	2.04689	8.74409	2.05204	15.0816	9.09154	8.62592
ENSMUSG00000099964	17.3355	0.503049	0.599693	0.838845	0.401556	1	2516	Gm29514		predicted gene 29514 [Source:MGI Symbol;Acc:MGI:5580220]	11.4323	26.7388	7.16412	16.3952	9.23418	6.46355	15.1117	10.6976
ENSMUSG00000102403	4.38894	-1.0141	0.912861	-1.1109	0.266611	1	4709	Gm38187		predicted gene, 38187 [Source:MGI Symbol;Acc:MGI:5611415]	3.51762	2.86487	3.07034	8.74409	8.20816	2.15452	3.15094	6.36892
ENSMUSG00000035131	262.132	0.141701	0.247409	0.572739	0.566821	1	7003	Brinp3	215378	bone morphogenetic protein/retinoic acid inducible neural specific 3 [Source:MGI Symbol;Acc:MGI:2443035]	169.725	253.063	256.885	257.951	192.892	164.821	226.558	205.221
ENSMUSG00000087627	7.26846	0.625022	0.733323	0.852315	0.394039	1	4376	A230059L01Rik		RIKEN cDNA A230059L01 gene [Source:MGI Symbol;Acc:MGI:2443688]	7.91464	10.5045	6.14067	2.18602	5.1301	8.61807	8.18661	5.3114
ENSMUSG00000056220	90.7584	-0.305606	0.213851	-1.42906	0.152986	1	6391	Pla2g4a	18783	phospholipase A2, group IVA (cytosolic, calcium-dependent) [Source:MGI Symbol;Acc:MGI:1195256]	86.1816	78.3064	81.8757	91.8129	94.3939	118.498	82.1212	101.568
ENSMUSG00000097028	4.77748	-0.465328	0.861537	-0.540114	0.589118	1	4330	Ptgs2os		prostaglandin-endoperoxide synthase 2, opposite strand [Source:MGI Symbol;Acc:MGI:2443180]	2.63821	6.68469	6.14067	7.65108	9.23418	4.30904	5.15453	7.06477
ENSMUSG00000032487	350.305	0.128881	0.691267	0.186442	0.852098	1	4580	Ptgs2	19225	prostaglandin-endoperoxide synthase 2 [Source:MGI Symbol;Acc:MGI:97798]	505.657	477.478	685.709	549.785	358.081	618.347	556.281	508.737
ENSMUSG00000006010	847.532	-0.0462339	0.118472	-0.390252	0.69635	1	4100	BC003331	226499	cDNA sequence BC003331 [Source:MGI Symbol;Acc:MGI:2385108]	824.002	746.776	822.85	840.526	791.062	840.262	797.876	823.95
ENSMUSG00000006005	1642.95	0.013859	0.130462	0.10623	0.9154	1	10496	Tpr	108989	translocated promoter region, nuclear basket protein [Source:MGI Symbol;Acc:MGI:1922066]	1681.42	1469.68	1797.17	1528.03	1807.85	1564.18	1649.42	1633.35
ENSMUSG00000006014	27.7321	-0.38378	0.371481	-1.03311	0.301554	1	4280	Prg4	96875	proteoglycan 4 (megakaryocyte stimulating factor, articular superficial zone protein) [Source:MGI Symbol;Acc:MGI:1891344]	22.8645	17.1892	23.5393	25.1393	29.7546	28.0087	21.1977	27.6342
ENSMUSG00000066842	56.8753	-0.50778	0.286269	-1.77379	0.0760987	1	21191	Hmcn1	545370	hemicentin 1 [Source:MGI Symbol;Acc:MGI:2685047]	32.538	36.2883	46.0551	48.0925	56.4311	58.172	38.2938	54.2319
ENSMUSG00000100954	26.2208	-0.152407	0.436862	-0.348867	0.727189	1	2843	Gm10138		predicted gene 10138 [Source:MGI Symbol;Acc:MGI:3708522]	19.3469	25.7838	26.6096	12.0231	30.7806	36.6268	23.9134	26.4768
ENSMUSG00000023150	3577.92	0.00995957	0.274685	0.0362582	0.971076	1	5435	Ivns1abp	117198	influenza virus NS1A binding protein [Source:MGI Symbol;Acc:MGI:2152389]	3961.72	3307.97	3431.61	3205.8	3347.91	4074.19	3567.1	3542.63
ENSMUSG00000052748	242.097	-0.0120552	0.22542	-0.0534789	0.95735	1	12865	Swt1	66875	SWT1 RNA endoribonuclease homolog (S. cerevisiae) [Source:MGI Symbol;Acc:MGI:1914125]	320.982	216.775	237.439	228.439	230.855	323.178	258.399	260.824
ENSMUSG00000053286	382.414	0.125554	0.140667	0.892561	0.372092	1	8211	Trmt1l	98685	tRNA methyltransferase 1 like [Source:MGI Symbol;Acc:MGI:1916185]	421.235	396.307	381.745	315.88	378.602	405.049	399.762	366.51
ENSMUSG00000103928	33.1555	0.517745	0.38331	1.35072	0.176784	1	2437	Gm37893		predicted gene, 37893 [Source:MGI Symbol;Acc:MGI:5611121]	51.0054	49.6577	35.8206	20.7672	37.9628	36.6268	45.4946	31.7856
ENSMUSG00000026484	517.829	0.0274372	0.185718	0.147736	0.882551	1	4127	Rnf2	19821	ring finger protein 2 [Source:MGI Symbol;Acc:MGI:1101759]	634.05	481.298	496.371	521.366	595.092	465.376	537.24	527.278
ENSMUSG00000103238	4.68864	-0.0159289	0.811732	-0.0196234	0.984344	1	3029	Gm36527		predicted gene, 36527 [Source:MGI Symbol;Acc:MGI:5595686]	6.15583	5.72974	7.16412	9.8371	5.1301	4.30904	6.3499	6.42541
ENSMUSG00000026483	72.1346	-0.116174	0.23688	-0.490433	0.623827	1	7380	Fam129a	63913	family with sequence similarity 129, member A [Source:MGI Symbol;Acc:MGI:2137237]	68.5935	89.7659	82.8991	95.092	81.0556	85.1034	80.4195	87.0837
ENSMUSG00000100594	24.9997	-0.364501	0.386083	-0.9441	0.345119	1	1381	2810414N06Rik		RIKEN cDNA 2810414N06 gene [Source:MGI Symbol;Acc:MGI:1919065]	16.7087	17.1892	22.5158	19.6742	23.5985	29.086	18.8046	24.1196
ENSMUSG00000043019	727.069	-0.0334338	0.136444	-0.245037	0.806428	1	6381	Edem3	66967	ER degradation enhancer, mannosidase alpha-like 3 [Source:MGI Symbol;Acc:MGI:1914217]	681.538	648.415	697.99	629.574	786.958	658.205	675.981	691.579
ENSMUSG00000032666	1026.45	-0.0737982	0.202102	-0.365154	0.714996	1	11788	1700025G04Rik	69399	RIKEN cDNA 1700025G04 gene [Source:MGI Symbol;Acc:MGI:1916649]	823.122	982.65	935.429	1062.41	1112.21	709.914	913.734	961.509
ENSMUSG00000014980	189.154	0.23081	0.229043	1.00771	0.313592	1	4195	Tsen15	66637	tRNA splicing endonuclease subunit 15 [Source:MGI Symbol;Acc:MGI:1913887]	160.052	187.171	212.877	175.975	167.241	133.58	186.7	158.932
ENSMUSG00000032649	118.345	-0.121232	0.286684	-0.422876	0.672386	1	4245	Colgalt2	269132	collagen beta(1-O)galactosyltransferase 2 [Source:MGI Symbol;Acc:MGI:2138232]	116.081	127.964	90.0632	142.091	111.836	109.88	111.37	121.269
ENSMUSG00000026482	1478.04	0.0379936	0.13928	0.272785	0.785019	1	6907	Rgl1	19731	ral guanine nucleotide dissociation stimulator,-like 1 [Source:MGI Symbol;Acc:MGI:107484]	1655.04	1480.18	1746	1509.45	1757.57	1486.62	1627.07	1584.55
ENSMUSG00000008475	1541.3	-0.013224	0.186738	-0.0708157	0.943544	1	2276	Arpc5	67771	actin related protein 2/3 complex, subunit 5 [Source:MGI Symbol;Acc:MGI:1915021]	1766.72	1608.15	1489.11	1526.94	1645.74	1736.54	1621.33	1636.4
ENSMUSG00000026480	100.779	-0.265444	0.265589	-0.999453	0.317575	1	8478	Ncf2	17970	neutrophil cytosolic factor 2 [Source:MGI Symbol;Acc:MGI:97284]	125.755	104.09	94.157	130.068	97.472	162.666	108.001	130.069
ENSMUSG00000042772	1428.01	0.123383	0.111028	1.11128	0.266448	1	6341	Smg7	226517	Smg-7 homolog, nonsense mediated mRNA decay factor (C. elegans) [Source:MGI Symbol;Acc:MGI:2682334]	1494.99	1512.65	1703.01	1443.87	1488.76	1390.74	1570.22	1441.12
ENSMUSG00000100394	5.42319	0.0801927	0.690921	0.116066	0.9076	1	1779	Gm28791		predicted gene 28791 [Source:MGI Symbol;Acc:MGI:5579497]	9.67345	6.68469	7.16412	5.46506	8.20816	8.61807	7.84075	7.43043
ENSMUSG00000042751	2359.44	0.0813655	0.185247	0.439226	0.660498	1	5781	Nmnat2	226518	nicotinamide nucleotide adenylyltransferase 2 [Source:MGI Symbol;Acc:MGI:2444155]	1897.75	2288.07	2326.29	2304.07	2218.26	1632.05	2170.71	2051.46
ENSMUSG00000099969	3.03221	-0.747677	1.18711	-0.62983	0.528806	1	99	Gm28960		predicted gene 28960 [Source:MGI Symbol;Acc:MGI:5579666]	2.63821	4.77478	2.04689	2.18602	6.15612	7.54081	3.15329	5.29432
ENSMUSG00000026479	73.2852	0.630834	0.445878	1.41481	0.157123	1	8039	Lamc2	16782	laminin, gamma 2 [Source:MGI Symbol;Acc:MGI:99913]	116.961	87.856	101.321	54.6506	68.7434	74.3309	102.046	65.9083
ENSMUSG00000026478	717.17	-0.0877143	0.144692	-0.606215	0.544372	1	8272	Lamc1	226519	laminin, gamma 1 [Source:MGI Symbol;Acc:MGI:99914]	740.458	720.992	850.483	771.666	734.631	950.142	770.644	818.813
ENSMUSG00000103818	4.87316	-0.293242	0.815238	-0.359701	0.719071	1	3341	Gm38009		predicted gene, 38009 [Source:MGI Symbol;Acc:MGI:5611237]	4.39702	3.81982	10.2345	7.65108	5.1301	9.69533	6.15043	7.49217
ENSMUSG00000073538	7.80939	-0.656522	0.722234	-0.909016	0.363342	1	2287	E330020D12Rik		Riken cDNA E330020D12 gene [Source:MGI Symbol;Acc:MGI:3761270]	1.75881	4.77478	11.2579	6.55807	11.2862	9.69533	5.9305	9.17987
ENSMUSG00000042708	34.0719	-0.194594	0.378272	-0.514428	0.606953	1	3710	Shcbp1l	71836	Shc SH2-domain binding protein 1-like [Source:MGI Symbol;Acc:MGI:1919086]	37.8144	25.7838	41.9613	50.2785	31.8066	38.7813	35.1865	40.2888
ENSMUSG00000042699	1821.11	-0.018779	0.131972	-0.142296	0.886846	1	9603	Dhx9	13211	DEAH (Asp-Glu-Ala-His) box polypeptide 9 [Source:MGI Symbol;Acc:MGI:108177]	1836.2	1654.94	1932.27	1695.26	2073.59	1724.69	1807.8	1831.18
ENSMUSG00000042684	87.1122	-0.202091	0.298662	-0.676653	0.498626	1	2961	Npl	74091	N-acetylneuraminate pyruvate lyase [Source:MGI Symbol;Acc:MGI:1921341]	90.5786	80.2163	73.6881	90.7199	82.0816	108.803	81.4943	93.8682
ENSMUSG00000042671	2764.82	0.161217	0.20675	0.779766	0.435528	1	9640	Rgs8	67792	regulator of G-protein signaling 8 [Source:MGI Symbol;Acc:MGI:108408]	3195.75	2338.69	3127.65	2407.9	2664.58	2673.76	2887.36	2582.08
ENSMUSG00000026475	333.66	-0.109461	0.225924	-0.484503	0.628029	1	2339	Rgs16	19734	regulator of G-protein signaling 16 [Source:MGI Symbol;Acc:MGI:108407]	417.717	424.955	411.425	593.505	358.081	401.818	418.033	451.135
ENSMUSG00000066800	98.5826	-0.159257	0.321377	-0.495547	0.620214	1	6641	Rnasel	24014	ribonuclease L (2', 5'-oligoisoadenylate synthetase-dependent) [Source:MGI Symbol;Acc:MGI:1098272]	94.0962	99.3154	76.7584	97.278	135.435	68.9446	90.0567	100.552
ENSMUSG00000042641	14.408	-0.0618086	0.519219	-0.119041	0.905243	1	5219	Rgsl1	240816	regulator of G-protein signaling like 1 [Source:MGI Symbol;Acc:MGI:2685048]	16.7087	19.0991	12.2813	20.7672	10.2602	19.3907	16.0297	16.806
ENSMUSG00000045968	27.2882	0.560105	0.3908	1.43323	0.151793	1	4905	Teddm2	240817	transmembrane epididymal family member 2 [Source:MGI Symbol;Acc:MGI:1923273]	37.8144	25.7838	33.7737	25.1393	19.4944	21.5452	32.4573	22.0596
ENSMUSG00000026473	29374.5	-0.0606463	0.153715	-0.394538	0.693184	1	3323	Glul	14645	glutamate-ammonia ligase (glutamine synthetase) [Source:MGI Symbol;Acc:MGI:95739]	28725.7	30643.6	30858.9	32207.8	27841.1	34053.2	30076.1	31367.4
ENSMUSG00000100627	4.03062	-1.61886	1.02216	-1.58377	0.113246	1	5637	A830008E24Rik		RIKEN cDNA A830008E24 gene [Source:MGI Symbol;Acc:MGI:3041183]	1.75881	2.86487	2.04689	10.9301	2.05204	7.54081	2.22352	6.84099
ENSMUSG00000004110	4558.37	0.18712	0.341352	0.548174	0.583572	1	25228	Cacna1e	12290	calcium channel, voltage-dependent, R type, alpha 1E subunit [Source:MGI Symbol;Acc:MGI:106217]	5434.72	4869.32	5546.05	4531.62	4768.94	4621.44	5283.36	4640.67
ENSMUSG00000056708	1086.58	0.224726	0.310418	0.723948	0.469097	1	3276	Ier5	15939	immediate early response 5 [Source:MGI Symbol;Acc:MGI:1337072]	1458.05	1265.32	1168.78	1133.45	1058.85	1138.66	1297.38	1110.32
ENSMUSG00000026471	90.567	-0.497386	0.265497	-1.87341	0.0610113	1	5981	Mr1	15064	major histocompatibility complex, class I-related [Source:MGI Symbol;Acc:MGI:1195463]	57.1613	96.4506	80.8522	111.487	102.602	116.344	78.1547	110.144
ENSMUSG00000026470	1369.92	0.0744887	0.193325	0.385303	0.700013	1	10637	Stx6	58244	syntaxin 6 [Source:MGI Symbol;Acc:MGI:1926235]	1465.09	1356.04	1482.97	1419.82	1262.01	1405.82	1434.7	1362.55
ENSMUSG00000104181	4.08721	0.0412499	0.907428	0.0454581	0.963742	1	588	Gm8850		predicted gene 8850 [Source:MGI Symbol;Acc:MGI:3647325]	10.5528	3.81982	4.09378	7.65108	7.18214	3.23178	6.15549	6.02167
ENSMUSG00000033722	174.703	-0.153587	0.174788	-0.878701	0.379564	1	8222	BC034090	207792	cDNA sequence BC034090 [Source:MGI Symbol;Acc:MGI:2672904]	167.966	164.252	173.986	189.091	166.215	207.911	168.735	187.739
ENSMUSG00000026469	2477.83	-0.0672524	0.153937	-0.436882	0.662197	1	17880	Xpr1	19775	xenotropic and polytropic retrovirus receptor 1 [Source:MGI Symbol;Acc:MGI:97932]	2210.82	2578.38	2692.69	2804.67	2820.53	2212.69	2493.96	2612.63
ENSMUSG00000073535	3.92621	0.00074014	0.949771	0.000779283	0.999378	1	2206	Gm5532		predicted gene 5532 [Source:MGI Symbol;Acc:MGI:3646828]	7.03523	6.68469	2.04689	1.09301	7.18214	7.54081	5.25561	5.27199
ENSMUSG00000033701	641.882	0.0678051	0.127735	0.530826	0.595539	1	6453	Acbd6	72482	acyl-Coenzyme A binding domain containing 6 [Source:MGI Symbol;Acc:MGI:1919732]	568.095	643.64	627.372	608.807	627.925	517.084	613.036	584.605
ENSMUSG00000033684	334.066	-0.0531095	0.190978	-0.278093	0.780941	1	8291	Qsox1	104009	quiescin Q6 sulfhydryl oxidase 1 [Source:MGI Symbol;Acc:MGI:1330818]	325.38	335.19	330.573	358.508	327.301	342.568	330.381	342.792
ENSMUSG00000033671	721.963	0.0101448	0.150147	0.0675656	0.946131	1	16520	Cep350	74081	centrosomal protein 350 [Source:MGI Symbol;Acc:MGI:1921331]	700.885	694.253	856.624	702.806	795.166	736.845	750.587	744.939
ENSMUSG00000026466	701.316	0.0326373	0.14113	0.231256	0.817116	1	5406	Tor1aip1	208263	torsin A interacting protein 1 [Source:MGI Symbol;Acc:MGI:3582693]	604.151	737.226	755.303	685.318	652.549	710.991	698.893	682.953
ENSMUSG00000102964	8.21653	0.0345723	0.570582	0.0605913	0.951685	1	3785	9430034N14Rik		RIKEN cDNA 9430034N14 gene [Source:MGI Symbol;Acc:MGI:2444791]	9.67345	10.5045	8.18757	9.8371	7.18214	10.7726	9.45518	9.26394
ENSMUSG00000050565	849.298	0.00943091	0.119425	0.0789694	0.937057	1	9218	Tor1aip2	240832	torsin A interacting protein 2 [Source:MGI Symbol;Acc:MGI:3582695]	861.816	800.253	885.281	811.014	860.831	858.575	849.117	843.474
ENSMUSG00000015484	157.258	0.065808	0.229853	0.286305	0.774645	1	3882	Fam163a	329274	family with sequence similarity 163, member A [Source:MGI Symbol;Acc:MGI:3618859]	172.363	170.937	139.189	162.859	147.747	150.816	160.83	153.807
ENSMUSG00000060985	14.1288	-0.415615	0.727639	-0.571183	0.567876	1	6937	Tdrd5	214575	tudor domain containing 5 [Source:MGI Symbol;Acc:MGI:2684949]	5.27642	14.3243	9.21101	14.2091	13.3383	10.7726	9.60393	12.7733
ENSMUSG00000078193	54.1258	-0.0596488	0.33578	-0.177642	0.859004	1	445	Gm2000		predicted gene 2000 [Source:MGI Symbol;Acc:MGI:3780170]	62.4377	51.5676	56.2895	87.4409	45.1449	45.2449	56.7649	59.2769
ENSMUSG00000026600	604.382	0.0247427	0.1188	0.208271	0.835017	1	9791	Soat1	20652	sterol O-acyltransferase 1 [Source:MGI Symbol;Acc:MGI:104665]	627.895	606.397	616.114	593.505	612.534	612.96	616.802	606.333
ENSMUSG00000101523	13.4953	-0.705488	0.50525	-1.39631	0.16262	1	2653	Gm10031		predicted pseudogene 10031 [Source:MGI Symbol;Acc:MGI:3704198]	12.3117	9.54956	12.2813	27.3253	11.2862	17.2361	11.3809	18.6159
ENSMUSG00000026596	1253.71	0.164846	0.214356	0.769029	0.441876	1	10800	Abl2	11352	v-abl Abelson murine leukemia viral oncogene 2 (arg, Abelson-related gene) [Source:MGI Symbol;Acc:MGI:87860]	1487.95	1185.1	1521.86	1247.13	1253.8	1241	1398.31	1247.31
ENSMUSG00000104293	15.5624	-0.0615425	0.481378	-0.127847	0.89827	1	5141	Gm38043		predicted gene, 38043 [Source:MGI Symbol;Acc:MGI:5611271]	21.1057	20.0541	22.5158	28.4183	12.3122	25.8542	21.2252	22.1949
ENSMUSG00000060519	142.752	-0.132007	0.183872	-0.717926	0.472803	1	3892	Tor3a	30935	torsin family 3, member A [Source:MGI Symbol;Acc:MGI:1353652]	145.981	155.658	132.025	154.115	138.513	183.134	144.554	158.587
ENSMUSG00000033557	1510.56	-0.00663226	0.140049	-0.0473567	0.962229	1	8770	Fam20b	215015	family with sequence similarity 20, member B [Source:MGI Symbol;Acc:MGI:2443990]	1313.83	1284.42	1445.11	1414.36	1420.01	1227	1347.78	1353.79
ENSMUSG00000026594	787.977	0.130945	0.223103	0.586925	0.557254	1	12085	Ralgps2	78255	Ral GEF with PH domain and SH3 binding motif 2 [Source:MGI Symbol;Acc:MGI:1925505]	831.916	820.307	849.46	654.714	801.322	828.412	833.894	761.483
ENSMUSG00000033544	14.453	-0.0572969	0.488282	-0.117344	0.906588	1	2841	Angptl1	72713	angiopoietin-like 1 [Source:MGI Symbol;Acc:MGI:1919963]	18.4675	15.2793	16.3751	18.5812	16.4163	17.2361	16.7073	17.4112
ENSMUSG00000102960	6.62951	0.767912	0.747483	1.02733	0.304265	1	3944	Gm37943		predicted gene, 37943 [Source:MGI Symbol;Acc:MGI:5611171]	6.15583	7.63965	17.3986	6.55807	3.07806	8.61807	10.398	6.08473
ENSMUSG00000070565	1090.29	0.0755775	0.159473	0.473919	0.635557	1	13740	Rasal2	226525	RAS protein activator like 2 [Source:MGI Symbol;Acc:MGI:2443881]	888.198	1172.69	1109.42	952.013	1078.35	977.074	1056.77	1002.48
ENSMUSG00000102326	22.3784	0.113229	0.448177	0.252643	0.800544	1	2705	Gm37788		predicted gene, 37788 [Source:MGI Symbol;Acc:MGI:5611016]	27.2615	36.2883	22.5158	17.4882	29.7546	32.3178	28.6886	26.5202
ENSMUSG00000087632	10.9683	0.0529047	0.599481	0.0882509	0.929677	1	399	Gm6058		predicted gene 6058 [Source:MGI Symbol;Acc:MGI:3648617]	21.9851	14.3243	12.2813	12.0231	10.2602	24.777	16.1969	15.6868
ENSMUSG00000103808	7.03362	0.4892	0.707238	0.691704	0.489123	1	2397	Gm37060		predicted gene, 37060 [Source:MGI Symbol;Acc:MGI:5610288]	8.79404	7.63965	13.3048	5.46506	12.3122	3.23178	9.91283	7.00303
ENSMUSG00000049881	125.057	-0.230559	0.226869	-1.01627	0.309503	1	1410	2810025M15Rik	69953	RIKEN cDNA 2810025M15 gene [Source:MGI Symbol;Acc:MGI:1917203]	86.1816	106	102.345	108.208	135.435	101.262	98.1754	114.968
ENSMUSG00000033488	108.03	-0.479136	0.231261	-2.07184	0.0382805	1	2534	Cryzl2	226527	crystallin zeta like 2 [Source:MGI Symbol;Acc:MGI:2448516]	94.9756	91.6758	92.1101	122.417	126.201	140.044	92.9205	129.554
ENSMUSG00000026589	5.72524	-1.07302	0.874782	-1.22661	0.219969	1	5410	Sec16b	89867	SEC16 homolog B (S. cerevisiae) [Source:MGI Symbol;Acc:MGI:2148802]	0.879404	5.72974	3.07034	3.27903	7.18214	9.69533	3.22649	6.71884
ENSMUSG00000004031	795.165	0.173351	0.213024	0.813763	0.415781	1	8767	Brinp2	240843	bone morphogenic protein/retinoic acid inducible neural-specific 2 [Source:MGI Symbol;Acc:MGI:2443333]	680.659	936.812	931.336	715.922	845.441	698.064	849.602	753.142
ENSMUSG00000026587	2852.39	0.0543181	0.1642	0.330806	0.740791	1	9839	Astn1	11899	astrotactin 1 [Source:MGI Symbol;Acc:MGI:1098567]	2465.85	2974.69	2975.16	3000.32	2942.63	2160.98	2805.23	2701.31
ENSMUSG00000103762	9.6437	-0.287403	0.558388	-0.5147	0.606763	1	2869	Gm37861		predicted gene, 37861 [Source:MGI Symbol;Acc:MGI:5611089]	13.1911	13.3694	9.21101	13.1161	10.2602	20.4679	11.9238	14.6148
ENSMUSG00000102508	3.66653	0.889175	0.938884	0.947055	0.343611	1	2602	Gm37367		predicted gene, 37367 [Source:MGI Symbol;Acc:MGI:5610595]	9.67345	2.86487	7.16412	4.37205	3.07806	3.23178	6.56748	3.56063
ENSMUSG00000102618	4.86171	0.0495825	1.00278	0.0494453	0.960564	1	3103	Gm37848		predicted gene, 37848 [Source:MGI Symbol;Acc:MGI:5611076]	2.63821	8.5946	4.09378	0	7.18214	7.54081	5.10887	4.90765
ENSMUSG00000073530	22.6467	1.42612	0.694327	2.05396	0.0399795	1	10294	Pappa2	23850	pappalysin 2 [Source:MGI Symbol;Acc:MGI:3051647]	19.3469	38.1982	28.6565	19.6742	10.2602	2.15452	28.7339	10.6963
ENSMUSG00000040782	1041.6	-0.0305537	0.108833	-0.28074	0.77891	1	17516	Cop1	26374	COP1, E3 ubiquitin ligase [Source:MGI Symbol;Acc:MGI:1347046]	1068.48	1023.71	954.875	1014.31	1050.65	1048.17	1015.69	1037.71
ENSMUSG00000015829	2219.16	0.058914	0.169535	0.347502	0.728214	1	12867	Tnr	21960	tenascin R [Source:MGI Symbol;Acc:MGI:99516]	2023.51	2411.26	2236.23	2393.69	2212.1	1797.94	2223.67	2134.58
ENSMUSG00000073528	5.2304	-0.0702231	0.853846	-0.0822433	0.934453	1	1252	Gm10530		predicted gene 10530 [Source:MGI Symbol;Acc:MGI:3641765]	10.5528	9.54956	2.04689	8.74409	8.20816	6.46355	7.3831	7.80527
ENSMUSG00000090394	50.7491	-0.41253	0.322145	-1.28057	0.200344	1	10195	4930523C07Rik	67647	RIKEN cDNA 4930523C07 gene [Source:MGI Symbol;Acc:MGI:1914897]	60.6789	51.5676	52.1957	65.5807	50.275	103.417	54.8141	73.0908
ENSMUSG00000058267	490.243	-0.105613	0.136104	-0.775971	0.437766	1	3258	Mrps14	64659	mitochondrial ribosomal protein S14 [Source:MGI Symbol;Acc:MGI:1928141]	448.496	468.883	437.011	485.297	514.036	457.835	451.464	485.723
ENSMUSG00000014226	1339.55	-0.106477	0.198261	-0.537053	0.591231	1	2390	Cacybp	12301	calcyclin binding protein [Source:MGI Symbol;Acc:MGI:1270839]	1203.02	1144.04	1031.63	1277.73	1320.49	1039.55	1126.23	1212.59
ENSMUSG00000026721	1798.08	-0.00915132	0.142955	-0.0640153	0.948958	1	23232	Rabgap1l	29809	RAB GTPase activating protein 1-like [Source:MGI Symbol;Acc:MGI:1352507]	1453.65	1816.33	1762.37	1644.98	1878.64	1539.4	1677.45	1687.68
ENSMUSG00000103693	24.2302	-0.148231	0.412006	-0.359779	0.719012	1	4321	Gm37529		predicted gene, 37529 [Source:MGI Symbol;Acc:MGI:5610757]	21.1057	33.4235	29.6799	38.2554	19.4944	35.5495	28.0697	31.0998
ENSMUSG00000104026	41.4432	-0.224746	0.701302	-0.32047	0.748612	1	3650	Gm37212		predicted gene, 37212 [Source:MGI Symbol;Acc:MGI:5610440]	25.5027	33.4235	26.6096	28.4183	34.8847	36.6268	28.5119	33.3099
ENSMUSG00000103432	8.19346	0.124175	0.683213	0.181752	0.855777	1	3496	6720464F23Rik		RIKEN cDNA 6720464F23 gene [Source:MGI Symbol;Acc:MGI:2444677]	15.8293	10.5045	6.14067	9.8371	5.1301	15.0816	10.8248	10.0163
ENSMUSG00000103200	7.05431	0.986782	0.859762	1.14774	0.251077	1	640	Gm37328		predicted gene, 37328 [Source:MGI Symbol;Acc:MGI:5610556]	17.5881	7.63965	6.14067	2.18602	6.15612	7.54081	10.4561	5.29432
ENSMUSG00000103632	10.1582	-0.327249	0.549247	-0.595815	0.551299	1	427	Gm38329		predicted gene, 38329 [Source:MGI Symbol;Acc:MGI:5611557]	8.79404	7.63965	8.18757	13.1161	9.23418	8.61807	8.20709	10.3228
ENSMUSG00000040423	846.135	0.0126523	0.124642	0.101509	0.919146	1	11308	Rc3h1	381305	RING CCCH (C3H) domains 1 [Source:MGI Symbol;Acc:MGI:2685397]	796.74	854.686	841.272	826.317	835.181	809.021	830.899	823.506
ENSMUSG00000103343	10.7022	-0.455191	0.665171	-0.684321	0.493772	1	1831	Gm37052		predicted gene, 37052 [Source:MGI Symbol;Acc:MGI:5610280]	11.4323	12.4144	8.18757	17.4882	6.15612	20.4679	10.6781	14.7041
ENSMUSG00000103739	11.22	0.333799	0.589348	0.566387	0.571131	1	3578	Gm37653		predicted gene, 37653 [Source:MGI Symbol;Acc:MGI:5610881]	21.9851	14.3243	9.21101	18.5812	10.2602	7.54081	15.1735	12.1274
ENSMUSG00000026715	5.05743	-0.195112	1.06078	-0.183933	0.854066	1	8546	Serpinc1	11905	serine (or cysteine) peptidase inhibitor, clade C (antithrombin), member 1 [Source:MGI Symbol;Acc:MGI:88095]	5.27642	6.68469	4.09378	15.3022	1.02602	2.15452	5.35163	6.1609
ENSMUSG00000043467	206.793	0.028066	0.198059	0.141705	0.887313	1	18814	Zbtb37	240869	zinc finger and BTB domain containing 37 [Source:MGI Symbol;Acc:MGI:2444467]	231.283	177.622	266.096	193.463	226.751	241.306	225	220.507
ENSMUSG00000053332	1008.55	-0.304304	0.203185	-1.49767	0.134218	1	3760	Gas5		growth arrest specific 5 [Source:MGI Symbol;Acc:MGI:95659]	1210.94	914.848	872.999	1252.59	994.214	1457.53	999.596	1234.78
ENSMUSG00000026709	208.31	-0.0500802	0.173446	-0.288737	0.772783	1	5195	Dars2	226539	aspartyl-tRNA synthetase 2 (mitochondrial) [Source:MGI Symbol;Acc:MGI:2442510]	159.172	201.496	192.408	185.812	211.36	174.516	184.359	190.563
ENSMUSG00000026708	24.3995	-0.458417	0.444967	-1.03023	0.302903	1	5695	Cenpl	70454	centromere protein L [Source:MGI Symbol;Acc:MGI:1917704]	20.2263	13.3694	20.4689	21.8602	30.7806	21.5452	18.0215	24.7287
ENSMUSG00000026705	329.537	0.0490287	0.168034	0.291779	0.770456	1	12847	Klhl20	226541	kelch-like 20 [Source:MGI Symbol;Acc:MGI:2444855]	300.756	280.757	318.292	263.416	314.988	290.86	299.935	289.755
ENSMUSG00000044835	730.254	0.0945952	0.222526	0.425098	0.670765	1	3735	Ankrd45	73844	ankyrin repeat domain 45 [Source:MGI Symbol;Acc:MGI:1921094]	707.92	778.289	747.115	694.062	730.527	666.823	744.442	697.137
ENSMUSG00000049160	14.6801	-0.220041	0.445645	-0.493759	0.621476	1	1192	Tex50	100502590	testis expressed 50 [Source:MGI Symbol;Acc:MGI:1922183]	18.4675	17.1892	18.422	20.7672	15.3903	26.9315	18.0262	21.0297
ENSMUSG00000102817	10.6656	0.456014	0.55632	0.819697	0.412389	1	3866	Gm6185		predicted gene 6185 [Source:MGI Symbol;Acc:MGI:3648765]	12.3117	13.3694	9.21101	7.65108	10.2602	7.54081	11.6307	8.48403
ENSMUSG00000026701	3731.25	-0.022861	0.127111	-0.179851	0.85727	1	4804	Prdx6	11758	peroxiredoxin 6 [Source:MGI Symbol;Acc:MGI:894320]	4213.23	3838.92	3621.97	3616.77	4005.58	4239.01	3891.37	3953.79
ENSMUSG00000103625	4.53871	-0.469361	0.881929	-0.532199	0.594588	1	3123	Gm37357		predicted gene, 37357 [Source:MGI Symbol;Acc:MGI:5610585]	2.63821	3.81982	5.11723	2.18602	6.15612	7.54081	3.85842	5.29432
ENSMUSG00000040297	832.068	0.0377209	0.114331	0.329928	0.741454	1	8928	Suco	226551	SUN domain containing ossification factor [Source:MGI Symbol;Acc:MGI:2138346]	847.746	760.145	904.726	825.223	801.322	820.871	837.539	815.806
ENSMUSG00000026698	189.195	-0.00885092	0.18566	-0.0476727	0.961977	1	4250	Pigc	67292	phosphatidylinositol glycan anchor biosynthesis, class C [Source:MGI Symbol;Acc:MGI:1914542]	195.228	174.757	190.361	173.789	166.215	224.07	186.782	188.025
ENSMUSG00000040265	2917.45	0.0150544	0.208788	0.072104	0.942519	1	24452	Dnm3	103967	dynamin 3 [Source:MGI Symbol;Acc:MGI:1341299]	2241.6	2431.32	3107.18	2742.37	2636.87	2319.34	2593.37	2566.19
ENSMUSG00000078190	65.5006	0.115992	0.293374	0.395373	0.692568	1	7928	Dnm3os		dynamin 3, opposite strand [Source:MGI Symbol;Acc:MGI:3052332]	85.3022	95.4956	63.4536	84.1619	51.301	90.4897	81.4171	75.3175
ENSMUSG00000026694	215.129	0.22781	0.156232	1.45815	0.144798	1	9740	Mettl13	71449	methyltransferase like 13 [Source:MGI Symbol;Acc:MGI:1918699]	216.333	210.09	247.674	201.114	187.762	186.366	224.699	191.747
ENSMUSG00000026696	1470.15	0.104702	0.125311	0.835533	0.403417	1	4565	Vamp4	53330	vesicle-associated membrane protein 4 [Source:MGI Symbol;Acc:MGI:1858730]	1633.05	1450.58	1490.14	1463.54	1504.15	1286.25	1524.59	1417.98
ENSMUSG00000026697	59.3187	0.448396	0.609713	0.735421	0.462083	1	2074	Myoc	17926	myocilin [Source:MGI Symbol;Acc:MGI:1202864]	21.1057	31.5135	46.0551	9.8371	25.6505	36.6268	32.8914	24.0381
ENSMUSG00000040225	2661.09	0.081188	0.109727	0.739913	0.459353	1	16092	Prrc2c	226562	proline-rich coiled-coil 2C [Source:MGI Symbol;Acc:MGI:1913754]	2737.58	2728.31	3153.24	2748.92	2845.15	2552.03	2873.04	2715.37
ENSMUSG00000098259	4.94825	-0.79199	1.05223	-0.752678	0.451643	1	63	Gm27616		predicted gene, 27616 [Source:MGI Symbol;Acc:MGI:5530998]	0.879404	3.81982	8.18757	2.18602	13.3383	6.46355	4.2956	7.32928
ENSMUSG00000040181	138.936	-0.0520505	0.223687	-0.232693	0.816	1	6304	Fmo1	14261	flavin containing monooxygenase 1 [Source:MGI Symbol;Acc:MGI:1310002]	154.775	135.604	149.423	140.998	139.539	175.593	146.601	152.043
ENSMUSG00000040170	53.36	-0.34043	0.504862	-0.674303	0.500119	1	5609	Fmo2	55990	flavin containing monooxygenase 2 [Source:MGI Symbol;Acc:MGI:1916776]	28.1409	32.4685	90.0632	32.7903	87.2117	70.0218	50.2242	63.3413
ENSMUSG00000026586	157.072	-0.180109	0.189679	-0.949548	0.342342	1	11066	Prrx1	18933	paired related homeobox 1 [Source:MGI Symbol;Acc:MGI:97712]	160.052	156.613	127.931	156.301	200.074	147.584	148.198	167.986
ENSMUSG00000040124	161.797	-0.101135	0.176131	-0.574205	0.565829	1	2855	Gorab	98376	golgin, RAB6-interacting [Source:MGI Symbol;Acc:MGI:2138271]	137.187	153.748	140.212	173.789	150.825	137.889	143.716	154.168
ENSMUSG00000040113	18.4287	-0.190063	0.799139	-0.237834	0.81201	1	1848	Mettl11b	240879	methyltransferase like 11B [Source:MGI Symbol;Acc:MGI:2685053]	27.2615	12.4144	23.5393	14.2091	26.6765	31.2405	21.0717	24.0421
ENSMUSG00000026585	3867.53	0.0756085	0.106398	0.710622	0.477319	1	4012	Kifap3	16579	kinesin-associated protein 3 [Source:MGI Symbol;Acc:MGI:107566]	3463.97	3590.63	3774.47	3471.4	3696.75	3106.81	3609.69	3424.99
ENSMUSG00000026584	383.172	-0.0201014	0.176213	-0.114074	0.909179	1	5802	Scyl3	240880	SCY1-like 3 (S. cerevisiae) [Source:MGI Symbol;Acc:MGI:1921385]	354.4	367.658	464.644	430.646	374.497	397.508	395.567	400.884
ENSMUSG00000041406	18.0648	0.21987	0.464479	0.47337	0.63595	1	4148	BC055324	381306	cDNA sequence BC055324 [Source:MGI Symbol;Acc:MGI:3590554]	23.7439	21.964	13.3048	12.0231	22.5725	16.1589	19.6709	16.9182
ENSMUSG00000041396	64.0768	0.131534	0.252396	0.521142	0.602268	1	1513	Mettl18	69962	methyltransferase like 18 [Source:MGI Symbol;Acc:MGI:1917212]	55.4025	51.5676	71.6412	48.0925	60.5352	53.8629	59.5371	54.1635
ENSMUSG00000026582	71.3699	-0.606836	0.438334	-1.38441	0.166232	1	2912	Sele	20339	selectin, endothelial cell [Source:MGI Symbol;Acc:MGI:98278]	79.1464	95.4956	106.438	220.788	145.695	61.4038	93.6934	142.629
ENSMUSG00000026581	7.02481	-0.751794	0.699743	-1.07439	0.28265	1	5911	Sell	20343	selectin, lymphocyte [Source:MGI Symbol;Acc:MGI:98279]	10.5528	7.63965	5.11723	10.9301	10.2602	18.3134	7.76991	13.1679
ENSMUSG00000026580	25.978	-0.18149	0.364519	-0.497888	0.618563	1	4413	Selp	20344	selectin, platelet [Source:MGI Symbol;Acc:MGI:98280]	33.4174	44.8829	41.9613	51.3715	49.249	35.5495	40.0872	45.39
ENSMUSG00000040918	183.076	0.12919	0.278213	0.464358	0.642391	1	3838	Slc19a2	116914	solute carrier family 19 (thiamine transporter), member 2 [Source:MGI Symbol;Acc:MGI:1928761]	160.052	155.658	184.22	138.812	168.267	149.739	166.643	152.273
ENSMUSG00000026578	353.571	-0.0121515	0.166379	-0.0730349	0.941778	1	1909	Ccdc181	74895	coiled-coil domain containing 181 [Source:MGI Symbol;Acc:MGI:1922145]	375.506	269.298	371.511	358.508	327.301	339.337	338.771	341.715
ENSMUSG00000026577	364.24	0.025767	0.162581	0.158487	0.874073	1	5336	Blzf1	66352	basic leucine zipper nuclear factor 1 [Source:MGI Symbol;Acc:MGI:1201607]	391.335	331.37	384.816	355.229	362.185	370.577	369.173	362.664
ENSMUSG00000026575	183.687	0.152418	0.278213	0.547845	0.583798	1	5876	Nme7	171567	NME/NM23 family member 7 [Source:MGI Symbol;Acc:MGI:2449121]	213.695	178.577	203.666	162.859	181.606	191.752	198.646	178.739
ENSMUSG00000026576	14997.7	0.0669148	0.181892	0.367881	0.712962	1	3081	Atp1b1	11931	ATPase, Na+/K+ transporting, beta 1 polypeptide [Source:MGI Symbol;Acc:MGI:88108]	12194.7	13626.3	14111.3	13178.4	14422.8	10520.5	13310.7	12707.2
ENSMUSG00000104011	23.4796	0.282164	0.379436	0.743641	0.457093	1	540	Gm32391		predicted gene, 32391 [Source:MGI Symbol;Acc:MGI:5591550]	25.5027	23.8739	20.4689	24.0462	17.4423	16.1589	23.2818	19.2158
ENSMUSG00000104117	23.6414	-0.0201115	0.404085	-0.0497704	0.960305	1	4171	Gm20743		predicted gene, 20743 [Source:MGI Symbol;Acc:MGI:5434099]	24.6233	18.1442	25.5861	17.4882	18.4684	33.395	22.7845	23.1172
ENSMUSG00000103320	10.5798	0.789321	0.554695	1.42298	0.154742	1	3521	Gm37403		predicted gene, 37403 [Source:MGI Symbol;Acc:MGI:5610631]	9.67345	18.1442	16.3751	6.55807	11.2862	7.54081	14.7309	8.4617
ENSMUSG00000040848	716.314	-0.141673	0.167669	-0.844959	0.398134	1	5702	Sft2d2	108735	SFT2 domain containing 2 [Source:MGI Symbol;Acc:MGI:1917362]	667.468	730.541	738.928	751.992	755.151	849.957	712.312	785.7
ENSMUSG00000040843	580.977	0.0139028	0.134603	0.103288	0.917735	1	5473	Tiprl	226591	TIP41, TOR signalling pathway regulator-like (S. cerevisiae) [Source:MGI Symbol;Acc:MGI:1915087]	606.789	563.424	583.364	613.179	625.873	497.694	584.526	578.915
ENSMUSG00000102302	34.6739	-0.264326	0.394137	-0.670644	0.502448	1	4755	Gm38190		predicted gene, 38190 [Source:MGI Symbol;Acc:MGI:5611418]	44.8496	33.4235	31.7268	45.9065	34.8847	51.7084	36.6666	44.1665
ENSMUSG00000040836	147.754	-0.0802742	0.310039	-0.258917	0.795699	1	6962	Gpr161	240888	G protein-coupled receptor 161 [Source:MGI Symbol;Acc:MGI:2685054]	127.514	105.045	165.798	158.487	138.513	123.885	132.786	140.295
ENSMUSG00000026571	1242.67	0.0738715	0.250842	0.294494	0.768381	1	6424	Dcaf6	74106	DDB1 and CUL4 associated factor 6 [Source:MGI Symbol;Acc:MGI:1921356]	1327.02	1269.14	1206.64	1145.48	1281.5	1186.06	1267.6	1204.35
ENSMUSG00000104427	5.39405	0.264904	0.854024	0.310183	0.756422	1	1335	Gm38368		predicted gene, 38368 [Source:MGI Symbol;Acc:MGI:5611596]	4.39702	7.63965	11.2579	6.55807	3.07806	9.69533	7.76486	6.44382
ENSMUSG00000026568	695.121	-0.0510432	0.150762	-0.338567	0.734936	1	7344	Mpc2	70456	mitochondrial pyruvate carrier 2 [Source:MGI Symbol;Acc:MGI:1917706]	609.427	604.487	576.2	672.202	628.951	553.711	596.705	618.288
ENSMUSG00000026567	7.0718	-0.141481	0.647437	-0.218524	0.827021	1	8739	Adcy10	271639	adenylate cyclase 10 [Source:MGI Symbol;Acc:MGI:2660854]	6.15583	7.63965	14.3282	8.74409	12.3122	9.69533	9.37457	10.2506
ENSMUSG00000026566	404.337	-0.0300241	0.124948	-0.240294	0.810103	1	3550	Mpzl1	68481	myelin protein zero-like 1 [Source:MGI Symbol;Acc:MGI:1915731]	401.008	431.64	385.839	402.228	417.59	424.44	406.162	414.753
ENSMUSG00000040723	117.743	0.0195668	0.23632	0.0827976	0.934012	1	10131	Rcsd1	226594	RCSD domain containing 1 [Source:MGI Symbol;Acc:MGI:2676394]	110.805	124.144	127.931	90.7199	110.81	156.203	120.96	119.244
ENSMUSG00000040713	405.775	-0.140572	0.160799	-0.87421	0.382004	1	2362	Creg1	433375	cellular repressor of E1A-stimulated genes 1 [Source:MGI Symbol;Acc:MGI:1344382]	411.561	394.397	327.503	420.809	406.304	423.363	377.82	416.825
ENSMUSG00000026565	366.956	0.123736	0.141486	0.874544	0.381822	1	16597	Pou2f1	18986	POU domain, class 2, transcription factor 1 [Source:MGI Symbol;Acc:MGI:101898]	444.978	354.289	380.722	377.089	366.289	340.414	393.33	361.264
ENSMUSG00000026564	6.59428	0.405709	0.751918	0.539565	0.589497	1	4049	Dusp27	240892	dual specificity phosphatase 27 (putative) [Source:MGI Symbol;Acc:MGI:2685055]	9.67345	5.72974	4.09378	4.37205	7.18214	3.23178	6.49899	4.92866
ENSMUSG00000040612	1098.47	-0.0298669	0.242174	-0.123328	0.901847	1	8251	Ildr2	100039795	immunoglobulin-like domain containing receptor 2 [Source:MGI Symbol;Acc:MGI:1196370]	952.395	1381.82	1042.89	1229.64	1277.4	940.447	1125.7	1149.16
ENSMUSG00000091393	3.70567	0.825955	0.945443	0.873617	0.382327	1	2845	5330438I03Rik		RIKEN cDNA 5330438I03 gene [Source:MGI Symbol;Acc:MGI:2685831]	6.15583	5.72974	3.07034	2.18602	4.10408	2.15452	4.9853	2.81487
ENSMUSG00000103400	23.8469	0.380198	0.464156	0.819117	0.41272	1	2517	Gm15853		predicted gene 15853 [Source:MGI Symbol;Acc:MGI:3801970]	21.1057	21.009	32.7503	19.6742	23.5985	14.0044	24.955	19.0923
ENSMUSG00000026563	205.461	0.33865	0.174102	1.94512	0.0517603	1	4110	Tada1	27878	transcriptional adaptor 1 [Source:MGI Symbol;Acc:MGI:1196415]	269.098	210.09	227.205	178.161	208.282	172.361	235.464	186.268
ENSMUSG00000040596	1899.16	0.0932301	0.129912	0.71764	0.472979	1	9586	Pogk	71592	pogo transposable element with KRAB domain [Source:MGI Symbol;Acc:MGI:1918842]	2045.49	1931.88	1951.71	1816.58	1621.11	2121.12	1976.36	1852.94
ENSMUSG00000086925	3.64273	-0.584505	0.895361	-0.652815	0.513876	1	762	Gm6286		predicted gene 6286 [Source:MGI Symbol;Acc:MGI:3646153]	3.51762	2.86487	5.11723	7.65108	2.05204	7.54081	3.83324	5.74798
ENSMUSG00000102548	12.9918	-0.00913934	0.591303	-0.0154563	0.987668	1	934	Gm16701		predicted gene, 16701 [Source:MGI Symbol;Acc:MGI:4439625]	21.9851	6.68469	11.2579	9.8371	13.3383	17.2361	13.3092	13.4705
ENSMUSG00000097823	166.95	0.322809	0.190569	1.69392	0.0902797	1	1627	Gm16701		predicted gene, 16701 [Source:MGI Symbol;Acc:MGI:4439625]	211.936	165.207	153.517	132.254	132.357	160.512	176.887	141.708
ENSMUSG00000060568	473.058	0.187345	0.187752	0.997833	0.31836	1	6325	Fam78b	226610	family with sequence similarity 78, member B [Source:MGI Symbol;Acc:MGI:2443050]	538.195	447.874	460.551	416.437	428.877	425.517	482.207	423.61
ENSMUSG00000026558	430.775	-0.105493	0.164407	-0.641656	0.521097	1	5464	Uck2	80914	uridine-cytidine kinase 2 [Source:MGI Symbol;Acc:MGI:1931744]	393.094	419.226	423.707	427.367	493.516	408.281	412.009	443.055
ENSMUSG00000052428	657.242	-0.128014	0.14155	-0.90437	0.365799	1	4764	Tmco1	68944	transmembrane and coiled-coil domains 1 [Source:MGI Symbol;Acc:MGI:1921173]	571.613	555.784	584.388	632.854	652.549	584.952	570.595	623.451
ENSMUSG00000026687	668.714	-0.203522	0.163118	-1.2477	0.212142	1	3383	Aldh9a1	56752	aldehyde dehydrogenase 9, subfamily A1 [Source:MGI Symbol;Acc:MGI:1861622]	666.588	555.784	633.513	690.783	717.188	729.304	618.629	712.425
ENSMUSG00000026688	586.37	0.0857638	0.240235	0.357	0.721092	1	1097	Mgst3	66447	microsomal glutathione S-transferase 3 [Source:MGI Symbol;Acc:MGI:1913697]	360.556	563.424	501.488	456.879	515.062	370.577	475.156	447.506
ENSMUSG00000015843	1193.58	0.228148	0.862544	0.264506	0.79139	1	2297	Rxrg	20183	retinoid X receptor gamma [Source:MGI Symbol;Acc:MGI:98216]	1383.3	998.884	992.742	807.735	995.24	1078.34	1124.98	960.437
ENSMUSG00000052534	3936.41	0.136643	0.142855	0.956513	0.338813	1	13844	Pbx1	18514	pre B cell leukemia homeobox 1 [Source:MGI Symbol;Acc:MGI:97495]	3779.68	4216.13	3760.14	3645.19	4044.57	3003.4	3918.65	3564.39
ENSMUSG00000102594	3.31019	-0.152032	0.901421	-0.168658	0.866065	1	2275	Gm38381		predicted gene, 38381 [Source:MGI Symbol;Acc:MGI:5611609]	4.39702	2.86487	6.14067	2.18602	6.15612	6.46355	4.46752	4.93523
ENSMUSG00000026683	68.2941	-0.014711	0.413533	-0.035574	0.971622	1	6341	Nuf2	66977	NUF2, NDC80 kinetochore complex component [Source:MGI Symbol;Acc:MGI:1914227]	87.061	58.2523	58.3364	42.6274	73.8735	89.4125	67.8832	68.6378
ENSMUSG00000026678	3046.67	0.0287854	0.137861	0.208801	0.834604	1	4546	Rgs5	19737	regulator of G-protein signaling 5 [Source:MGI Symbol;Acc:MGI:1098434]	2916.1	3090.24	3189.06	3174.1	2545.56	3294.26	3065.13	3004.64
ENSMUSG00000038530	9566.73	0.192147	0.654686	0.293496	0.769143	1	3098	Rgs4	19736	regulator of G-protein signaling 4 [Source:MGI Symbol;Acc:MGI:108409]	12909.7	8095.16	9918.21	7108.95	8461.59	11496.5	10307.7	9022.35
ENSMUSG00000070532	140.655	-0.225975	0.22577	-1.0009	0.316873	1	1734	Ccdc190	78465	coiled-coil domain containing 190 [Source:MGI Symbol;Acc:MGI:1925715]	147.74	139.424	141.236	157.394	145.695	198.216	142.8	167.101
ENSMUSG00000026675	448.679	-0.175075	0.179146	-0.977276	0.328432	1	5104	Hsd17b7	15490	hydroxysteroid (17-beta) dehydrogenase 7 [Source:MGI Symbol;Acc:MGI:1330808]	432.667	432.595	520.934	531.203	491.464	541.861	462.065	521.509
ENSMUSG00000097503	8.87164	0.172111	0.65442	0.262997	0.792553	1	1135	3110045C21Rik	67303	RIKEN cDNA 3110045C21 gene [Source:MGI Symbol;Acc:MGI:1914553]	7.03523	10.5045	11.2579	4.37205	10.2602	10.7726	9.59922	8.46828
ENSMUSG00000026674	106.997	-0.177155	0.243752	-0.726784	0.467358	1	9264	Ddr2	18214	discoidin domain receptor family, member 2 [Source:MGI Symbol;Acc:MGI:1345277]	101.131	111.73	112.579	110.394	107.732	149.739	108.48	122.622
ENSMUSG00000026670	687.777	0.132817	0.127428	1.04229	0.297276	1	4011	Uap1	107652	UDP-N-acetylglucosamine pyrophosphorylase 1 [Source:MGI Symbol;Acc:MGI:1334459]	651.638	713.352	717.435	663.458	631.003	604.342	694.142	632.934
ENSMUSG00000026667	4524.39	0.0485347	0.165298	0.29362	0.769049	1	8101	Uhmk1	16589	U2AF homology motif (UHM) kinase 1 [Source:MGI Symbol;Acc:MGI:1341908]	3862.34	4316.4	4555.36	4325.05	4482.68	3504.32	4244.7	4104.02
ENSMUSG00000096964	4.04524	1.34959	1.12325	1.2015	0.229557	1	1691	Gm6345		predicted gene 6345 [Source:MGI Symbol;Acc:MGI:3647370]	4.39702	5.72974	6.14067	3.27903	3.07806	0	5.42248	2.11903
ENSMUSG00000102752	54.8959	-0.0177224	0.250637	-0.0707097	0.943629	1	3827	Gm7694	665574	predicted gene 7694 [Source:MGI Symbol;Acc:MGI:3649135]	58.9201	54.4325	58.3364	65.5807	50.275	58.172	57.2297	58.0092
ENSMUSG00000038473	724.245	0.442892	0.290347	1.52539	0.127163	1	7249	Nos1ap	70729	nitric oxide synthase 1 (neuronal) adaptor protein [Source:MGI Symbol;Acc:MGI:1917979]	810.811	1013.21	694.92	717.015	676.148	459.99	839.646	617.717
ENSMUSG00000038463	87.434	-0.0538273	0.369844	-0.14554	0.884284	1	3095	Olfml2b	320078	olfactomedin-like 2B [Source:MGI Symbol;Acc:MGI:2443310]	83.5434	78.3064	62.4302	85.2549	83.1077	64.6355	74.76	77.666
ENSMUSG00000026663	1442.08	0.132395	0.305656	0.43315	0.664906	1	9231	Atf6	226641	activating transcription factor 6 [Source:MGI Symbol;Acc:MGI:1926157]	1462.45	1456.31	1713.25	1197.94	1454.9	1572.8	1544	1408.55
ENSMUSG00000053925	18.027	0.474059	0.507098	0.934846	0.349868	1	1671	Gm9929		predicted gene 9929 [Source:MGI Symbol;Acc:MGI:3708526]	32.538	21.964	16.3751	20.7672	14.3643	16.1589	23.6257	17.0968
ENSMUSG00000026659	153.853	0.0934085	0.156194	0.598028	0.549821	1	2743	Dusp12	80915	dual specificity phosphatase 12 [Source:MGI Symbol;Acc:MGI:1890614]	165.328	164.252	164.775	159.58	147.747	156.203	164.785	154.51
ENSMUSG00000070524	12.4785	0.479943	0.56765	0.845491	0.397837	1	1284	Fcrlb	435653	Fc receptor-like B [Source:MGI Symbol;Acc:MGI:3576487]	13.1911	16.2343	15.3517	9.8371	6.15612	16.1589	14.9257	10.7174
ENSMUSG00000026656	95.3838	-0.497074	0.31382	-1.58394	0.113206	1	5790	Fcgr2b	14130	Fc receptor, IgG, low affinity IIb [Source:MGI Symbol;Acc:MGI:95499]	131.031	95.4956	92.1101	137.719	125.175	187.443	106.212	150.112
ENSMUSG00000059089	14.0754	-0.37198	0.473333	-0.785873	0.431942	1	1256	Fcgr4	246256	Fc receptor, IgG, low affinity IV [Source:MGI Symbol;Acc:MGI:2179523]	19.3469	15.2793	21.4924	20.7672	18.4684	33.395	18.7062	24.2102
ENSMUSG00000059498	317.869	-0.382075	0.21525	-1.77503	0.075893	1	1736	Fcgr3	14131	Fc receptor, IgG, low affinity III [Source:MGI Symbol;Acc:MGI:95500]	442.34	310.361	315.221	414.251	422.72	555.866	355.974	464.279
ENSMUSG00000026649	31.0625	-1.38533	0.583385	-2.37464	0.0175661	1	1774	Cfap126	75472	cilia and flagella associated protein 126 [Source:MGI Symbol;Acc:MGI:1922722]	17.5881	18.1442	23.5393	19.6742	36.9367	98.0305	19.7572	51.5472
ENSMUSG00000058076	1523.57	-0.106315	0.114233	-0.930688	0.352015	1	3250	Sdhc	66052	succinate dehydrogenase complex, subunit C, integral membrane protein [Source:MGI Symbol;Acc:MGI:1913302]	1325.26	1415.24	1415.43	1471.19	1518.51	1483.39	1385.31	1491.03
ENSMUSG00000056569	13.0787	-0.0453643	0.692329	-0.0655242	0.947757	1	2111	Mpz	17528	myelin protein zero [Source:MGI Symbol;Acc:MGI:103177]	16.7087	4.77478	9.21101	3.27903	11.2862	17.2361	10.2315	10.6005
ENSMUSG00000038370	6220.61	0.153144	0.315163	0.48592	0.627024	1	1577	Pcp4l1	66425	Purkinje cell protein 4-like 1 [Source:MGI Symbol;Acc:MGI:1913675]	7999.94	5173.95	6916.45	4624.53	5985.8	7456.79	6696.78	6022.37
ENSMUSG00000005674	245.916	0.136321	0.16305	0.836071	0.403115	1	5135	Tomm40l	641376	translocase of outer mitochondrial membrane 40-like [Source:MGI Symbol;Acc:MGI:3589112]	299.877	270.253	221.064	254.672	241.115	225.147	263.731	240.311
ENSMUSG00000005681	5.86852	0.166307	0.721884	0.230379	0.817797	1	537	Apoa2	11807	apolipoprotein A-II [Source:MGI Symbol;Acc:MGI:88050]	4.39702	6.68469	8.18757	7.65108	5.1301	4.30904	6.42309	5.69674
ENSMUSG00000058715	120.623	0.0172189	0.194112	0.0887059	0.929316	1	874	Fcer1g	14127	Fc receptor, IgE, high affinity I, gamma polypeptide [Source:MGI Symbol;Acc:MGI:95496]	157.413	165.207	143.282	139.905	160.059	160.512	155.301	153.492
ENSMUSG00000013593	2513.18	-0.0991733	0.129425	-0.766263	0.44352	1	2313	Ndufs2	226646	NADH dehydrogenase (ubiquinone) Fe-S protein 2 [Source:MGI Symbol;Acc:MGI:2385112]	2201.15	2177.3	2120.58	2345.6	2350.61	2265.48	2166.34	2320.56
ENSMUSG00000006403	1325.91	-0.0906397	0.17687	-0.512464	0.608326	1	4810	Adamts4	240913	a disintegrin-like and metallopeptidase (reprolysin type) with thrombospondin type 1 motif, 4 [Source:MGI Symbol;Acc:MGI:1339949]	1458.93	1320.7	1289.54	1607.82	1172.74	1553.41	1356.39	1444.66
ENSMUSG00000052423	308.897	0.030964	0.142483	0.217318	0.827961	1	5467	B4galt3	57370	UDP-Gal:betaGlcNAc beta 1,4-galactosyltransferase, polypeptide 3 [Source:MGI Symbol;Acc:MGI:1928767]	351.762	307.496	311.128	331.182	301.65	317.791	323.462	316.875
ENSMUSG00000062729	212.872	-0.133402	0.169185	-0.788499	0.430405	1	4515	Ppox	19044	protoporphyrinogen oxidase [Source:MGI Symbol;Acc:MGI:104968]	230.404	231.099	178.08	242.648	214.438	245.615	213.194	234.234
ENSMUSG00000053483	517.355	0.0947228	0.149612	0.633122	0.526654	1	4756	Usp21	30941	ubiquitin specific peptidase 21 [Source:MGI Symbol;Acc:MGI:1353665]	630.533	512.811	492.277	495.134	563.285	473.994	545.207	510.804
ENSMUSG00000062963	774.475	-0.100549	0.111801	-0.89936	0.368461	1	2070	Ufc1	66155	ubiquitin-fold modifier conjugating enzyme 1 [Source:MGI Symbol;Acc:MGI:1913405]	662.191	771.604	648.865	754.178	734.631	744.386	694.22	744.398
ENSMUSG00000103983	115.256	0.207761	0.193407	1.07422	0.282726	1	5577	Gm20045		predicted gene, 20045 [Source:MGI Symbol;Acc:MGI:5012230]	143.343	128.919	145.329	142.091	107.732	112.035	139.197	120.62
ENSMUSG00000013973	101.6	0.0885485	0.212706	0.416296	0.677193	1	5861	Dedd	21945	death effector domain-containing [Source:MGI Symbol;Acc:MGI:1333874]	123.996	108.865	100.298	125.696	88.2378	100.185	111.053	104.706
ENSMUSG00000013997	299.877	-0.118076	0.172739	-0.683553	0.494257	1	4932	Nit1	27045	nitrilase 1 [Source:MGI Symbol;Acc:MGI:1350916]	309.55	270.253	254.838	337.74	299.598	269.315	278.214	302.218
ENSMUSG00000006412	1454.65	-0.0156294	0.182613	-0.0855877	0.931794	1	1937	Pfdn2	18637	prefoldin 2 [Source:MGI Symbol;Acc:MGI:1276111]	1399.13	1441.98	1282.38	1523.66	1327.67	1317.49	1374.5	1389.61
ENSMUSG00000102929	9.38922	-0.299183	0.567433	-0.527257	0.598015	1	1290	Gm37154		predicted gene, 37154 [Source:MGI Symbol;Acc:MGI:5610382]	11.4323	11.4595	7.16412	8.74409	15.3903	12.9271	10.0186	12.3538
ENSMUSG00000045259	44.8523	-0.215418	0.381477	-0.564694	0.572282	1	1558	Klhdc9	68874	kelch domain containing 9 [Source:MGI Symbol;Acc:MGI:1916124]	19.3469	44.8829	41.9613	54.6506	35.9107	32.3178	35.397	40.9597
ENSMUSG00000006411	60.2869	-0.00379779	0.445383	-0.00852703	0.993197	1	3746	Nectin4	71740	nectin cell adhesion molecule 4 [Source:MGI Symbol;Acc:MGI:1918990]	27.2615	61.1172	44.0082	62.3016	36.9367	33.395	44.129	44.2111
ENSMUSG00000048865	116.368	-0.294041	0.231371	-1.27086	0.203778	1	8591	Arhgap30	226652	Rho GTPase activating protein 30 [Source:MGI Symbol;Acc:MGI:2684948]	140.705	126.054	132.025	167.231	128.253	193.907	132.928	163.13
ENSMUSG00000026641	660.747	0.0779098	0.10269	0.75869	0.448038	1	2806	Usf1	22278	upstream transcription factor 1 [Source:MGI Symbol;Acc:MGI:99542]	685.056	635.046	619.185	617.551	623.82	596.801	646.429	612.724
ENSMUSG00000103711	7.44758	-0.803713	0.700329	-1.14762	0.251125	1	867	Tstd1	226654	thiosulfate sulfurtransferase (rhodanese)-like domain containing 1 [Source:MGI Symbol;Acc:MGI:3648482]	9.67345	4.77478	3.07034	10.9301	8.20816	11.8498	5.83952	10.3294
ENSMUSG00000038235	168.538	-0.171772	0.16741	-1.02606	0.304865	1	2663	F11r	16456	F11 receptor [Source:MGI Symbol;Acc:MGI:1321398]	177.64	182.397	154.54	173.789	189.814	216.529	171.526	193.377
ENSMUSG00000060244	39.1493	-0.289341	0.310278	-0.932519	0.351068	1	1273	Alyref2	56009	Aly/REF export factor 2 [Source:MGI Symbol;Acc:MGI:1913144]	37.8144	29.6036	31.7268	42.6274	40.0148	38.7813	33.0483	40.4745
ENSMUSG00000004709	15.3413	0.0371356	0.56949	0.0652085	0.948008	1	4876	Cd244	18106	CD244 natural killer cell receptor 2B4 [Source:MGI Symbol;Acc:MGI:109294]	36.0556	10.5045	29.6799	19.6742	26.6765	28.0087	25.4133	24.7865
ENSMUSG00000004707	18.5284	-0.0759723	0.40179	-0.189085	0.850026	1	3307	Ly9	17085	lymphocyte antigen 9 [Source:MGI Symbol;Acc:MGI:96885]	24.6233	25.7838	29.6799	31.6973	23.5985	29.086	26.6957	28.1273
ENSMUSG00000038179	3.80876	-0.423053	0.936461	-0.451757	0.651444	1	4577	Slamf7	75345	SLAM family member 7 [Source:MGI Symbol;Acc:MGI:1922595]	3.51762	9.54956	2.04689	7.65108	5.1301	7.54081	5.03802	6.774
ENSMUSG00000015355	16.0358	0.151296	0.511609	0.295727	0.767439	1	1189	Cd48	12506	CD48 antigen [Source:MGI Symbol;Acc:MGI:88339]	22.8645	26.7388	13.3048	21.8602	9.23418	25.8542	20.9694	18.9829
ENSMUSG00000038147	80.3776	-0.081031	0.238431	-0.339851	0.733969	1	6272	Cd84	12523	CD84 antigen [Source:MGI Symbol;Acc:MGI:1336885]	87.9404	101.225	79.8288	98.371	84.1337	102.34	89.6648	94.9481
ENSMUSG00000015314	5.21608	0.0902848	0.768362	0.117503	0.906461	1	10832	Slamf6	30925	SLAM family member 6 [Source:MGI Symbol;Acc:MGI:1353620]	6.15583	6.68469	4.09378	7.65108	6.15612	2.15452	5.64477	5.32057
ENSMUSG00000026556	231.062	-0.259869	0.287122	-0.905081	0.365422	1	6990	Vangl2	93840	VANGL planar cell polarity 2 [Source:MGI Symbol;Acc:MGI:2135272]	155.655	218.685	181.15	262.323	244.193	158.357	185.163	221.624
ENSMUSG00000003458	779.148	0.0143378	0.1053	0.136162	0.891694	1	3975	Ncstn	59287	nicastrin [Source:MGI Symbol;Acc:MGI:1891700]	743.096	760.145	836.155	801.177	764.385	749.772	779.799	771.778
ENSMUSG00000026553	2700.96	-0.019272	0.144129	-0.133713	0.893629	1	9427	Copa	12847	coatomer protein complex subunit alpha [Source:MGI Symbol;Acc:MGI:1334462]	2352.41	2608.94	2733.62	2594.81	2792.83	2409.83	2564.99	2599.15
ENSMUSG00000003464	1159.73	-0.0781094	0.127145	-0.614332	0.538996	1	3815	Pex19	19298	peroxisomal biogenesis factor 19 [Source:MGI Symbol;Acc:MGI:1334458]	1002.52	1069.55	1167.75	1077.71	1251.75	1089.11	1079.94	1139.52
ENSMUSG00000026554	2130.02	0.0253593	0.113731	0.222976	0.823554	1	12996	Dcaf8	98193	DDB1 and CUL4 associated factor 8 [Source:MGI Symbol;Acc:MGI:91860]	1878.41	1950.02	2140.03	2000.21	1981.25	1881.97	1989.48	1954.48
ENSMUSG00000013698	8483.56	-0.1915	0.115643	-1.65596	0.0977299	1	3861	Pea15a	18611	phosphoprotein enriched in astrocytes 15A [Source:MGI Symbol;Acc:MGI:104799]	8078.21	8498.15	7716.78	8815.14	9749.25	9177.17	8097.71	9247.18
ENSMUSG00000007122	23.687	-0.200615	0.457159	-0.438831	0.660784	1	1951	Casq1	12372	calsequestrin 1 [Source:MGI Symbol;Acc:MGI:1309468]	14.9499	25.7838	22.5158	19.6742	20.5204	32.3178	21.0832	24.1708
ENSMUSG00000038034	2184.91	0.0731071	0.113742	0.642746	0.520389	1	5217	Igsf8	140559	immunoglobulin superfamily, member 8 [Source:MGI Symbol;Acc:MGI:2154090]	1998.01	2127.64	1994.7	2023.16	2063.33	1731.15	2040.11	1939.22
ENSMUSG00000007097	20633.1	-0.140564	0.198445	-0.708326	0.478743	1	7038	Atp1a2	98660	ATPase, Na+/K+ transporting, alpha 2 polypeptide [Source:MGI Symbol;Acc:MGI:88106]	17375.3	20514.4	17571.5	21801.2	19789.9	19545.8	18487.1	20379
ENSMUSG00000038026	862.486	0.243146	0.284042	0.85602	0.391987	1	4288	Kcnj9	16524	potassium inwardly-rectifying channel, subfamily J, member 9 [Source:MGI Symbol;Acc:MGI:108007]	619.1	1076.24	724.6	723.573	819.79	500.925	806.645	681.43
ENSMUSG00000102413	12.2336	0.089445	0.577044	0.155006	0.876817	1	429	Gm36937		predicted gene, 36937 [Source:MGI Symbol;Acc:MGI:5610165]	17.5881	19.0991	7.16412	12.0231	16.4163	12.9271	14.6171	13.7889
ENSMUSG00000044708	4321.76	-0.227254	0.228485	-0.994615	0.319924	1	5407	Kcnj10	16513	potassium inwardly-rectifying channel, subfamily J, member 10 [Source:MGI Symbol;Acc:MGI:1194504]	3334.7	4080.53	3781.63	4521.79	4132.81	4452.31	3732.29	4368.97
ENSMUSG00000050229	265.181	-0.0745987	0.145281	-0.513478	0.607617	1	7554	Pigm	67556	phosphatidylinositol glycan anchor biosynthesis, class M [Source:MGI Symbol;Acc:MGI:1914806]	269.098	257.838	274.283	268.881	265.739	309.173	267.073	281.264
ENSMUSG00000026548	15.9073	-0.0416008	0.475352	-0.0875158	0.930262	1	1313	Slamf9	98365	SLAM family member 9 [Source:MGI Symbol;Acc:MGI:1923692]	14.9499	11.4595	27.633	16.3952	19.4944	19.3907	18.0141	18.4267
ENSMUSG00000037995	137.16	0.101933	0.226848	0.449344	0.653183	1	6612	Igsf9	93842	immunoglobulin superfamily, member 9 [Source:MGI Symbol;Acc:MGI:2135283]	219.851	156.613	175.009	146.464	162.111	205.756	183.824	171.444
ENSMUSG00000026547	327.986	-0.0580282	0.185577	-0.312691	0.754515	1	2082	Tagln2	21346	transgelin 2 [Source:MGI Symbol;Acc:MGI:1312985]	473.119	411.586	394.027	501.692	343.717	486.921	426.244	444.11
ENSMUSG00000026546	47.1797	-0.428221	0.335498	-1.27638	0.201823	1	5717	Cfap45	71870	cilia and flagella associated protein 45 [Source:MGI Symbol;Acc:MGI:1919120]	43.9702	63.9821	37.8675	54.6506	51.301	90.4897	48.6066	65.4804
ENSMUSG00000085184	4.97587	0.387286	0.847388	0.457034	0.647646	1	2946	4933439K11Rik		RIKEN cDNA 4933439K11 gene [Source:MGI Symbol;Acc:MGI:1918569]	7.03523	3.81982	10.2345	5.46506	2.05204	8.61807	7.02984	5.37839
ENSMUSG00000053318	22.5493	0.0790005	0.426516	0.185223	0.853054	1	3079	Slamf8	74748	SLAM family member 8 [Source:MGI Symbol;Acc:MGI:1921998]	44.8496	29.6036	34.7972	42.6274	28.7286	32.3178	36.4168	34.5579
ENSMUSG00000026544	66.2204	0.0370545	0.3148	0.117708	0.906299	1	1410	Dusp23	68440	dual specificity phosphatase 23 [Source:MGI Symbol;Acc:MGI:1915690]	50.126	61.1172	52.1957	53.5576	65.6653	39.8586	54.4797	53.0271
ENSMUSG00000037872	489.395	0.102365	0.120754	0.847714	0.396597	1	1405	Ackr1	13349	atypical chemokine receptor 1 (Duffy blood group) [Source:MGI Symbol;Acc:MGI:1097689]	477.516	506.127	551.637	473.274	464.787	491.23	511.76	476.43
ENSMUSG00000005338	4665.19	0.211953	0.103254	2.05275	0.0400972	1	7248	Cadm3	94332	cell adhesion molecule 3 [Source:MGI Symbol;Acc:MGI:2137858]	4479.68	4641.09	4853.18	4013.54	4277.48	3772.56	4657.98	4021.19
ENSMUSG00000037860	78.1518	0.125878	0.305442	0.412118	0.680253	1	3501	Aim2	383619	absent in melanoma 2 [Source:MGI Symbol;Acc:MGI:2686159]	88.8198	74.4866	88.0163	89.6269	44.1189	96.9533	83.7742	76.8997
ENSMUSG00000043263	5.79563	-0.677448	0.694307	-0.975718	0.329204	1	3547	Ifi209	236312	interferon activated gene 209 [Source:MGI Symbol;Acc:MGI:2138243]	6.15583	4.77478	7.16412	13.1161	6.15612	9.69533	6.03158	9.65586
ENSMUSG00000073490	9.69369	-0.685647	0.669861	-1.02357	0.30604	1	3422	Ifi207	226691	interferon activated gene 207 [Source:MGI Symbol;Acc:MGI:2138302]	9.67345	8.5946	14.3282	9.8371	12.3122	30.1632	10.8654	17.4375
ENSMUSG00000073489	10.4338	-0.274248	0.584817	-0.468947	0.639108	1	3561	Ifi204	15951	interferon activated gene 204 [Source:MGI Symbol;Acc:MGI:96429]	16.7087	13.3694	8.18757	10.9301	23.5985	11.8498	12.7552	15.4595
ENSMUSG00000090272	19.956	0.0338117	0.490374	0.0689508	0.945029	1	3628	Mndal	100040462	myeloid nuclear differentiation antigen like [Source:MGI Symbol;Acc:MGI:3780953]	26.3821	26.7388	13.3048	20.7672	16.4163	28.0087	22.1419	21.7308
ENSMUSG00000026536	3.80299	-0.185036	0.878986	-0.210511	0.833269	1	1785	Ifi211	381308	interferon activated gene 211 [Source:MGI Symbol;Acc:MGI:3041120]	6.15583	4.77478	5.11723	9.8371	2.05204	6.46355	5.34928	6.11757
ENSMUSG00000039997	32.4264	0.109786	0.320969	0.342047	0.732316	1	6706	Ifi203	15950|102641031	interferon activated gene 203 [Source:MGI Symbol;Acc:MGI:96428]|interferon activated gene 203 [Source:MGI Symbol;Acc:MGI:96428]	43.9702	44.8829	38.8909	50.2785	32.8327	35.5495	42.5814	39.5536
ENSMUSG00000028354	1101.83	0.114914	0.121549	0.945409	0.34445	1	7960	Fmn2	54418	formin 2 [Source:MGI Symbol;Acc:MGI:1859252]	1003.4	1172.69	1148.31	1058.03	1065.01	945.833	1108.13	1022.96
ENSMUSG00000050069	438.131	0.0518017	0.188591	0.274678	0.783564	1	3745	Grem2	23893	gremlin 2, DAN family BMP antagonist [Source:MGI Symbol;Acc:MGI:1344367]	354.4	364.793	410.402	361.787	406.304	321.023	376.532	363.038
ENSMUSG00000026527	818.795	0.0732679	0.147894	0.495409	0.620312	1	6019	Rgs7	24012	regulator of G protein signaling 7 [Source:MGI Symbol;Acc:MGI:1346089]	689.453	757.28	828.991	766.201	782.854	612.96	758.575	720.672
ENSMUSG00000104343	10.2923	0.387818	0.696963	0.556439	0.577911	1	1824	5730408A14Rik		RIKEN cDNA 5730408A14 gene [Source:MGI Symbol;Acc:MGI:1917766]	16.7087	16.2343	10.2345	7.65108	8.20816	17.2361	14.3925	11.0318
ENSMUSG00000026526	848.305	-0.0231273	0.178069	-0.129879	0.896662	1	3392	Fh1	14194	fumarate hydratase 1 [Source:MGI Symbol;Acc:MGI:95530]	718.473	707.622	776.795	765.108	790.036	682.982	734.297	746.042
ENSMUSG00000039783	5.07097	0.453004	1.03024	0.439708	0.660148	1	4724	Kmo	98256	kynurenine 3-monooxygenase (kynurenine 3-hydroxylase) [Source:MGI Symbol;Acc:MGI:2138151]	7.03523	6.68469	2.04689	2.18602	7.18214	2.15452	5.25561	3.84089
ENSMUSG00000026525	37.6137	0.284153	0.356954	0.79605	0.426003	1	1913	Opn3	13603	opsin 3 [Source:MGI Symbol;Acc:MGI:1338022]	29.8997	32.4685	21.4924	25.1393	28.7286	15.0816	27.9535	22.9832
ENSMUSG00000078185	216.835	0.114472	0.245901	0.465523	0.641557	1	6975	Chml	12663	choroideremia-like [Source:MGI Symbol;Acc:MGI:101913]	150.378	191.946	171.939	174.882	163.137	136.812	171.421	158.277
ENSMUSG00000039748	10.1241	-1.07254	0.634801	-1.68957	0.0911098	1	8422	Exo1	26909	exonuclease 1 [Source:MGI Symbol;Acc:MGI:1349427]	5.27642	5.72974	6.14067	8.74409	17.4423	9.69533	5.71561	11.9606
ENSMUSG00000055214	306.025	-0.276473	0.276155	-1.00115	0.316753	1	10094	Pld5	319455	phospholipase D family, member 5 [Source:MGI Symbol;Acc:MGI:2442056]	202.263	275.027	309.081	417.53	230.855	303.787	262.124	317.391
ENSMUSG00000078184	3.8499	0.919558	0.840233	1.09441	0.273776	1	1338	Rbm8a2		RNA binding motif protein 8A2 [Source:MGI Symbol;Acc:MGI:3612447]	5.27642	5.72974	7.16412	2.18602	3.07806	4.30904	6.05676	3.19104
ENSMUSG00000104157	62.1366	0.0511564	0.368755	0.138727	0.889666	1	3557	Gm38101		predicted gene, 38101 [Source:MGI Symbol;Acc:MGI:5611329]	41.332	55.3874	81.8757	52.4645	44.1189	75.4081	59.5317	57.3305
ENSMUSG00000057335	1080.49	0.0523265	0.170736	0.306475	0.759243	1	18049	Cep170	545389	centrosomal protein 170 [Source:MGI Symbol;Acc:MGI:1918348]	1025.39	1041.86	1136.02	1103.94	1158.38	826.257	1067.76	1029.53
ENSMUSG00000104154	13.5681	0.0524084	0.516501	0.101468	0.919179	1	1895	Gm38104		predicted gene, 38104 [Source:MGI Symbol;Acc:MGI:5611332]	20.2263	17.1892	13.3048	18.5812	14.3643	16.1589	16.9068	16.3681
ENSMUSG00000026504	387.567	0.0558219	0.142046	0.392985	0.694331	1	4129	Sdccag8	76816	serologically defined colon cancer antigen 8 [Source:MGI Symbol;Acc:MGI:1924066]	382.541	366.703	372.534	337.74	385.784	355.495	373.926	359.673
ENSMUSG00000102211	5.45935	-0.318734	0.748891	-0.425608	0.670394	1	724	Gm37490		predicted gene, 37490 [Source:MGI Symbol;Acc:MGI:5610718]	10.5528	2.86487	6.14067	7.65108	6.15612	10.7726	6.51946	8.19326
ENSMUSG00000103251	6.39529	-0.429872	0.995833	-0.431671	0.665981	1	2210	Gm37519		predicted gene, 37519 [Source:MGI Symbol;Acc:MGI:5610747]	8.79404	11.4595	0	4.37205	13.3383	9.69533	6.75117	9.13521
ENSMUSG00000019699	1812.06	0.138477	0.176337	0.785295	0.43228	1	5124	Akt3	23797	thymoma viral proto-oncogene 3 [Source:MGI Symbol;Acc:MGI:1345147]	1692.85	1753.3	1957.85	1544.42	1811.95	1552.33	1801.33	1636.24
ENSMUSG00000103646	7.98456	0.0468792	0.619817	0.0756339	0.93971	1	2765	Gm37706		predicted gene, 37706 [Source:MGI Symbol;Acc:MGI:5610934]	14.9499	7.63965	10.2345	7.65108	11.2862	12.9271	10.9413	10.6215
ENSMUSG00000063659	3034.86	0.0954572	0.37511	0.254478	0.799126	1	6138	Zbtb18	30928	zinc finger and BTB domain containing 18 [Source:MGI Symbol;Acc:MGI:1353609]	2502.78	3282.18	2545.31	2323.74	3094.48	2378.59	2776.76	2598.94
ENSMUSG00000015961	1280.84	-0.0334192	0.0923871	-0.36173	0.717554	1	4531	Adss	11566	adenylosuccinate synthetase, non muscle [Source:MGI Symbol;Acc:MGI:87948]	1291.84	1180.33	1201.53	1239.47	1266.11	1255.01	1224.57	1253.53
ENSMUSG00000091476	35.9259	0.19967	0.342417	0.583119	0.559813	1	5259	Catspere2	545391	catsper channel auxiliary subunit epsilon 2 [Source:MGI Symbol;Acc:MGI:5589632]	43.9702	48.7028	45.0316	51.3715	24.6245	44.1676	45.9015	40.0545
ENSMUSG00000104097	18.3421	0.132586	0.444835	0.298056	0.76566	1	290	Gm37313		predicted gene, 37313 [Source:MGI Symbol;Acc:MGI:5610541]	22.8645	18.1442	11.2579	17.4882	13.3383	17.2361	17.4222	16.0209
ENSMUSG00000026502	436.143	0.135849	0.132023	1.02898	0.30349	1	9156	Desi2	78825	desumoylating isopeptidase 2 [Source:MGI Symbol;Acc:MGI:1926075]	516.21	424	461.574	396.763	418.616	461.067	467.262	425.482
ENSMUSG00000086350	57.1618	-0.0492111	0.268855	-0.18304	0.854767	1	2560	B230369F24Rik		RIKEN cDNA B230369F24 gene [Source:MGI Symbol;Acc:MGI:2443392]	52.7642	62.0721	47.0785	64.4877	42.0668	61.4038	53.9716	55.9861
ENSMUSG00000026500	11.0699	-0.69277	0.567376	-1.22101	0.222083	1	883	Cox20	66359	COX20 Cox2 chaperone [Source:MGI Symbol;Acc:MGI:1913609]	8.79404	5.72974	9.21101	17.4882	13.3383	7.54081	7.9116	12.7891
ENSMUSG00000039630	6695.27	0.0481031	0.0999157	0.481436	0.630206	1	11599	Hnrnpu	51810	heterogeneous nuclear ribonucleoprotein U [Source:MGI Symbol;Acc:MGI:1858195]	7305.21	6717.16	6553.12	6749.34	6903.07	6249.18	6858.5	6633.86
ENSMUSG00000104279	41.5775	-0.0689363	0.331337	-0.208055	0.835186	1	1870	Gm38300		predicted gene, 38300 [Source:MGI Symbol;Acc:MGI:5611528]	40.4526	37.2433	31.7268	46.9995	40.0148	28.0087	36.4742	38.341
ENSMUSG00000026495	492.433	-0.158285	0.219138	-0.722307	0.470106	1	4151	Efcab2	68226	EF-hand calcium binding domain 2 [Source:MGI Symbol;Acc:MGI:1915476]	392.214	466.019	470.785	516.994	485.308	480.457	443.006	494.253
ENSMUSG00000026494	293.048	0.134477	0.238498	0.563852	0.572855	1	14696	Kif26b	269152	kinesin family member 26B [Source:MGI Symbol;Acc:MGI:2447076]	252.389	231.099	320.339	259.044	261.635	211.143	267.942	243.941
ENSMUSG00000055067	551.404	0.131355	0.145024	0.905748	0.365069	1	9184	Smyd3	69726	SET and MYND domain containing 3 [Source:MGI Symbol;Acc:MGI:1916976]	452.014	511.856	568.012	503.878	484.282	409.358	510.628	465.839
ENSMUSG00000096474	8.66736	0.487341	0.693318	0.702912	0.482111	1	480	Gm5561		predicted gene 5561 [Source:MGI Symbol;Acc:MGI:3804971]	9.67345	16.2343	11.2579	7.65108	12.3122	6.46355	12.3885	8.80896
ENSMUSG00000026492	323.277	0.00559786	0.16774	0.0333722	0.973378	1	2804	Tfb2m	15278	transcription factor B2, mitochondrial [Source:MGI Symbol;Acc:MGI:107937]	317.465	282.667	334.667	289.648	292.416	349.032	311.6	310.365
ENSMUSG00000038949	1456.17	0.0186918	0.23092	0.0809449	0.935486	1	8859	Cnst	226744	consortin, connexin sorting protein [Source:MGI Symbol;Acc:MGI:2445141]	1542.47	1340.76	1562.8	1167.34	1591.36	1629.89	1482.01	1462.86
ENSMUSG00000038936	1180.25	-0.140613	0.208605	-0.674066	0.500269	1	7562	Sccpdh	109232	saccharopine dehydrogenase (putative) [Source:MGI Symbol;Acc:MGI:1924486]	835.434	1053.32	936.453	1030.71	1101.95	981.383	941.734	1038.01
ENSMUSG00000026491	889.904	0.0643401	0.219465	0.293168	0.769394	1	15116	Ahctf1	226747	AT hook containing transcription factor 1 [Source:MGI Symbol;Acc:MGI:1915033]	1039.46	827.947	1112.49	830.689	1010.63	1008.31	993.296	949.878
ENSMUSG00000026490	4223.35	0.0706783	0.102285	0.690996	0.489568	1	21522	Cdc42bpa	226751	CDC42 binding protein kinase alpha [Source:MGI Symbol;Acc:MGI:2441841]	4067.24	4230.46	4666.91	4045.23	4318.52	3979.39	4321.54	4114.38
ENSMUSG00000102194	5.67082	-0.355061	0.767509	-0.462615	0.643641	1	2539	Gm38169		predicted gene, 38169 [Source:MGI Symbol;Acc:MGI:5611397]	8.79404	4.77478	2.04689	6.55807	6.15612	7.54081	5.20524	6.75167
ENSMUSG00000026489	460.736	0.180167	0.187932	0.958684	0.337718	1	5293	Coq8a	67426	coenzyme Q8A [Source:MGI Symbol;Acc:MGI:1914676]	421.235	426.865	497.395	359.601	384.758	442.753	448.498	395.704
ENSMUSG00000010609	177.406	-0.0939783	0.197173	-0.476627	0.633627	1	4332	Psen2	19165	presenilin 2 [Source:MGI Symbol;Acc:MGI:109284]	154.775	159.478	147.376	154.115	164.163	174.516	153.876	164.265
ENSMUSG00000055676	42.9268	-0.244853	0.451351	-0.542487	0.587483	1	1328	Gm5069		predicted pseudogene 5069 [Source:MGI Symbol;Acc:MGI:3644516]	29.8997	43.928	25.5861	43.7205	48.223	25.8542	33.138	39.2659
ENSMUSG00000038855	1002.05	-0.334911	0.348914	-0.959865	0.337123	1	10463	Itpkb	320404	inositol 1,4,5-trisphosphate 3-kinase B [Source:MGI Symbol;Acc:MGI:109235]	798.499	1102.97	940.547	1240.57	885.456	1458.61	947.34	1194.88
ENSMUSG00000104388	14.9543	0.146397	0.469194	0.312017	0.755027	1	7350	Gm37033		predicted gene, 37033 [Source:MGI Symbol;Acc:MGI:5610261]	17.5881	22.9189	23.5393	21.8602	12.3122	23.6997	21.3488	19.2907
ENSMUSG00000053963	3157.57	0.0967958	0.444196	0.217913	0.827497	1	7375	Stum	381310	mechanosensory transduction mediator [Source:MGI Symbol;Acc:MGI:2138735]	3444.63	3758.71	3329.27	2980.64	3843.47	3024.94	3510.87	3283.02
ENSMUSG00000104210	12.5843	0.818843	0.495493	1.65258	0.0984162	1	3733	Gm37984		predicted gene, 37984 [Source:MGI Symbol;Acc:MGI:5611212]	28.1409	21.964	19.4455	15.3022	9.23418	15.0816	23.1835	13.206
ENSMUSG00000026496	897.722	0.0827323	0.201392	0.410802	0.681217	1	5293	Parp1	11545	poly (ADP-ribose) polymerase family, member 1 [Source:MGI Symbol;Acc:MGI:1340806]	1059.68	848.001	878.116	759.643	972.667	898.434	928.6	876.915
ENSMUSG00000058729	65.1563	-0.132188	0.329379	-0.401325	0.688181	1	7244	Lin9	72568	lin-9 homolog (C. elegans) [Source:MGI Symbol;Acc:MGI:1919818]	43.9702	73.5316	68.5709	49.1855	85.1597	68.9446	62.0242	67.7633
ENSMUSG00000026499	598.208	-0.00940244	0.151109	-0.0622228	0.950385	1	6780	Acbd3	170760	acyl-Coenzyme A binding domain containing 3 [Source:MGI Symbol;Acc:MGI:2181074]	499.502	583.478	559.825	516.994	598.17	537.552	547.601	550.905
ENSMUSG00000103649	37.592	-0.449478	0.496115	-0.905995	0.364938	1	887	Gm37768		predicted gene, 37768 [Source:MGI Symbol;Acc:MGI:5610996]	24.6233	31.5135	22.5158	39.3484	38.9888	29.086	26.2176	35.8077
ENSMUSG00000060743	825.635	0.0353048	0.15728	0.224471	0.822391	1	3504	H3f3a	15078	H3 histone, family 3A [Source:MGI Symbol;Acc:MGI:1097686]	947.998	706.667	853.554	745.434	809.53	893.048	836.073	816.004
ENSMUSG00000097347	40.6401	0.0898462	0.340335	0.263993	0.791785	1	2550	Gm17275		predicted gene, 17275 [Source:MGI Symbol;Acc:MGI:4936909]	65.0759	44.8829	33.7737	50.2785	35.9107	49.5539	47.9108	45.2477
ENSMUSG00000073485	16.4612	0.109441	0.569495	0.192172	0.847607	1	3044	H3f3aos		H3 histone, family 3A, opposite strand [Source:MGI Symbol;Acc:MGI:3802006]	14.9499	10.5045	17.3986	18.5812	6.15612	15.0816	14.2843	13.273
ENSMUSG00000038806	433.467	0.179339	0.134888	1.32954	0.18367	1	3471	Sde2	208768	SDE2 telomere maintenance homolog (S. pombe) [Source:MGI Symbol;Acc:MGI:2384788]	477.516	410.631	475.902	389.112	411.434	403.972	454.683	401.506
ENSMUSG00000026520	306.97	0.0600324	0.138547	0.433301	0.664796	1	2958	Pycr2	69051	pyrroline-5-carboxylate reductase family, member 2 [Source:MGI Symbol;Acc:MGI:1277956]	306.912	322.775	271.213	288.555	281.13	295.169	300.3	288.285
ENSMUSG00000038793	13.2389	-0.193764	0.52887	-0.366373	0.714087	1	1758	Lefty1	13590	left right determination factor 1 [Source:MGI Symbol;Acc:MGI:107405]	12.3117	9.54956	13.3048	7.65108	20.5204	11.8498	11.722	13.3404
ENSMUSG00000026519	966.654	-0.123955	0.168732	-0.734624	0.462569	1	4492	Tmem63a	208795	transmembrane protein 63a [Source:MGI Symbol;Acc:MGI:2384789]	781.79	910.073	847.413	957.478	755.151	1054.64	846.425	922.422
ENSMUSG00000085563	9.91909	-0.346849	0.62783	-0.552457	0.580635	1	643	2210411M09Rik		RIKEN cDNA 2210411M09 gene [Source:MGI Symbol;Acc:MGI:1917426]	10.5528	17.1892	4.09378	15.3022	8.20816	17.2361	10.6119	13.5822
ENSMUSG00000038776	474.078	-0.143031	0.189006	-0.756754	0.449197	1	1950	Ephx1	13849	epoxide hydrolase 1, microsomal [Source:MGI Symbol;Acc:MGI:95405]	468.722	426.865	497.395	389.112	533.531	615.115	464.327	512.586
ENSMUSG00000026516	547.263	0.0215273	0.126651	0.169973	0.865031	1	13488	Nvl	67459	nuclear VCP-like [Source:MGI Symbol;Acc:MGI:1914709]	597.995	580.613	550.614	615.365	565.337	523.548	576.407	568.083
ENSMUSG00000062169	665.855	0.0230347	0.118633	0.194167	0.846045	1	3783	Cnih4	98417	cornichon family AMPA receptor auxiliary protein 4 [Source:MGI Symbol;Acc:MGI:1925828]	680.659	656.055	678.545	624.109	626.899	732.536	671.753	661.181
ENSMUSG00000038733	2681.93	0.0294271	0.125886	0.233759	0.815172	1	8297	Wdr26	226757	WD repeat domain 26 [Source:MGI Symbol;Acc:MGI:1923825]	2877.41	2799.93	2708.04	2716.13	2810.27	2689.92	2795.13	2738.77
ENSMUSG00000054135	14.4038	0.136344	0.476508	0.286132	0.774777	1	2513	A430110L20Rik		RIKEN cDNA A430110L20 gene [Source:MGI Symbol;Acc:MGI:3036249]	20.2263	17.1892	10.2345	16.3952	16.4163	10.7726	15.8833	14.528
ENSMUSG00000081214	36.1285	0.161309	0.362759	0.444671	0.656557	1	333	Rpl35a-ps2		ribosomal protein L35A, pseudogene 2 [Source:MGI Symbol;Acc:MGI:3705461]	33.4174	41.0631	42.9847	49.1855	23.5985	32.3178	39.1551	35.0339
ENSMUSG00000026514	368.359	-0.0570704	0.381691	-0.14952	0.881143	1	2751	Cnih3	72978	cornichon family AMPA receptor auxiliary protein 3 [Source:MGI Symbol;Acc:MGI:1920228]	214.575	514.721	236.416	381.461	423.746	199.293	321.904	334.833
ENSMUSG00000050625	14.3437	0.350551	0.545471	0.642657	0.520446	1	1819	Ccdc121	403180	coiled-coil domain containing 121 [Source:MGI Symbol;Acc:MGI:2685601]	19.3469	11.4595	15.3517	7.65108	8.20816	20.4679	15.386	12.1091
ENSMUSG00000047369	20.4764	0.13778	0.42095	0.327308	0.743435	1	16235	Dnah14	240960	dynein, axonemal, heavy chain 14 [Source:MGI Symbol;Acc:MGI:2444525]	14.9499	28.6487	23.5393	20.7672	16.4163	23.6997	22.3793	20.2944
ENSMUSG00000004880	206.566	0.149633	0.168179	0.889722	0.373615	1	4761	Lbr	98386	lamin B receptor [Source:MGI Symbol;Acc:MGI:2138281]	209.298	230.144	240.51	203.3	194.944	214.374	226.651	204.206
ENSMUSG00000022995	2547.83	0.0205307	0.171271	0.119873	0.904584	1	21452	Enah	13800	ENAH actin regulator [Source:MGI Symbol;Acc:MGI:108360]	2504.54	2591.75	2805.26	2683.34	2654.32	2451.84	2633.85	2596.5
ENSMUSG00000026511	1004.12	0.0456232	0.127925	0.356639	0.721362	1	5541	Srp9	27058	signal recognition particle 9 [Source:MGI Symbol;Acc:MGI:1350930]	945.359	992.199	901.656	970.594	931.627	848.88	946.405	917.034
ENSMUSG00000038633	1556.35	-0.000753926	0.110977	-0.00679352	0.99458	1	2591	Degs1	13244	delta(4)-desaturase, sphingolipid 1 [Source:MGI Symbol;Acc:MGI:1097711]	1511.7	1477.32	1545.4	1407.8	1549.29	1579.26	1511.47	1512.12
ENSMUSG00000100147	300.157	-0.0277348	0.16811	-0.16498	0.86896	1	2846	1700047M11Rik	67330	RIKEN cDNA 1700047M11 gene [Source:MGI Symbol;Acc:MGI:1914580]	288.445	334.235	251.768	311.508	257.531	323.178	291.482	297.406
ENSMUSG00000047539	701.861	-0.0115089	0.131342	-0.0876259	0.930174	1	5318	Fbxo28	67948	F-box protein 28 [Source:MGI Symbol;Acc:MGI:1261890]	584.804	656.055	659.099	674.388	667.939	572.024	633.319	638.117
ENSMUSG00000026510	605.213	0.0127735	0.141374	0.0903525	0.928007	1	4418	Trp53bp2	209456	transformation related protein 53 binding protein 2 [Source:MGI Symbol;Acc:MGI:2138319]	554.025	587.298	660.123	600.063	539.687	645.278	600.482	595.009
ENSMUSG00000026509	1406.01	-0.0916859	0.127457	-0.719348	0.471927	1	6345	Capn2	12334	calpain 2 [Source:MGI Symbol;Acc:MGI:88264]	1434.31	1414.29	1410.31	1365.17	1542.11	1630.97	1419.64	1512.75
ENSMUSG00000102234	7.91779	0.290632	0.647564	0.448808	0.65357	1	1985	Gm37885		predicted gene, 37885 [Source:MGI Symbol;Acc:MGI:5611113]	8.79404	9.54956	10.2345	5.46506	10.2602	7.54081	9.52602	7.75536
ENSMUSG00000104415	75.4246	0.317733	0.286396	1.10942	0.26725	1	4142	Gm37069		predicted gene, 37069 [Source:MGI Symbol;Acc:MGI:5610297]	60.6789	100.27	79.8288	68.8597	59.5092	64.6355	80.2593	64.3348
ENSMUSG00000038576	1430.25	0.0544328	0.188674	0.288501	0.772963	1	3858	Susd4	96935	sushi domain containing 4 [Source:MGI Symbol;Acc:MGI:2138351]	1160.81	1560.4	1412.36	1518.19	1441.56	1020.16	1377.86	1326.64
ENSMUSG00000079164	5.81512	0.0267438	0.715818	0.0373611	0.970197	1	4790	Tlr5	53791	toll-like receptor 5 [Source:MGI Symbol;Acc:MGI:1858171]	8.79404	6.68469	5.11723	8.74409	4.10408	7.54081	6.86532	6.79633
ENSMUSG00000030768	84.4142	-0.157199	0.222169	-0.707567	0.479214	1	5224	Disp1	68897	dispatched RND transporter family member 1 [Source:MGI Symbol;Acc:MGI:1916147]	81.7846	73.5316	76.7584	100.557	83.1077	75.4081	77.3582	86.3576
ENSMUSG00000046836	1060.04	0.0447601	0.135935	0.329277	0.741946	1	5010	Brox	71678	BRO1 domain and CAAX motif containing [Source:MGI Symbol;Acc:MGI:1918928]	983.174	1001.75	1146.26	972.78	1107.08	954.451	1043.73	1011.44
ENSMUSG00000042901	816.343	-0.0982873	0.188708	-0.520843	0.602476	1	6175	Aida	108909	axin interactor, dorsalization associated [Source:MGI Symbol;Acc:MGI:1919737]	662.191	741.046	759.397	808.828	847.493	658.205	720.878	771.509
ENSMUSG00000056050	1176.01	0.00690631	0.116375	0.0593452	0.952677	1	4431	Mia3	338366	melanoma inhibitory activity 3 [Source:MGI Symbol;Acc:MGI:2443183]	1087.82	1140.22	1217.9	1174.99	1212.76	1040.63	1148.65	1142.79
ENSMUSG00000072258	136.708	0.0393708	0.190963	0.20617	0.836658	1	2409	Taf1a	21339	TATA-box binding protein associated factor, RNA polymerase I, A [Source:MGI Symbol;Acc:MGI:109578]	153.896	148.973	129.978	133.347	137.487	150.816	144.282	140.55
ENSMUSG00000104212	5.76406	-0.203988	0.843672	-0.241786	0.808946	1	383	Gm37986		predicted gene, 37986 [Source:MGI Symbol;Acc:MGI:5611214]	10.5528	7.63965	1.02345	7.65108	7.18214	7.54081	6.40531	7.45801
ENSMUSG00000039384	149.024	-0.165924	0.246771	-0.672382	0.501341	1	3042	Dusp10	63953	dual specificity phosphatase 10 [Source:MGI Symbol;Acc:MGI:1927070]	109.926	154.703	125.884	177.068	122.096	138.966	130.171	146.044
ENSMUSG00000039377	13.7965	-0.799711	0.630974	-1.26742	0.205004	1	2278	Hlx	15284	H2.0-like homeobox [Source:MGI Symbol;Acc:MGI:96109]	7.03523	17.1892	8.18757	15.3022	19.4944	21.5452	10.804	18.7806
ENSMUSG00000073481	579.34	-0.191471	0.14105	-1.35746	0.174634	1	6629	2-Mar	67247	mitochondrial amidoxime reducing component 2 [Source:MGI Symbol;Acc:MGI:1914497]	544.351	599.712	497.395	586.947	686.408	601.11	547.153	624.822
ENSMUSG00000039349	522.117	-0.227482	0.351047	-0.64801	0.516978	1	3035	C130074G19Rik	226777	RIKEN cDNA C130074G19 gene [Source:MGI Symbol;Acc:MGI:2444831]	267.339	744.866	438.035	670.016	563.285	464.299	483.413	565.867
ENSMUSG00000026620	1277.11	0.0605953	0.13658	0.443661	0.657288	1	4356	Mark1	226778	MAP/microtubule affinity regulating kinase 1 [Source:MGI Symbol;Acc:MGI:2664902]	1205.66	1174.6	1372.44	1232.92	1273.29	1091.26	1250.9	1199.16
ENSMUSG00000039318	736.34	0.179322	0.126366	1.41907	0.155879	1	10800	Rab3gap2	98732	RAB3 GTPase activating protein subunit 2 [Source:MGI Symbol;Acc:MGI:1916043]	845.987	720.037	865.835	733.411	693.59	720.686	810.62	715.896
ENSMUSG00000026618	619.213	-0.00893573	0.114794	-0.0778415	0.937954	1	8885	Iars2	381314	isoleucine-tRNA synthetase 2, mitochondrial [Source:MGI Symbol;Acc:MGI:1919586]	535.557	606.397	578.247	554.157	617.664	558.02	573.4	576.614
ENSMUSG00000102526	7.91493	-0.145151	0.679034	-0.213761	0.830734	1	2408	Gm37785		predicted gene, 37785 [Source:MGI Symbol;Acc:MGI:5611013]	4.39702	5.72974	11.2579	8.74409	8.20816	6.46355	7.12822	7.80527
ENSMUSG00000026617	904.6	-0.00438238	0.101486	-0.0431822	0.965556	1	2308	Bpnt1	23827	bisphosphate 3'-nucleotidase 1 [Source:MGI Symbol;Acc:MGI:1338800]	831.916	827.947	874.023	841.619	876.222	823.026	844.629	846.955
ENSMUSG00000097261	3.44898	0.466519	0.933025	0.500006	0.617071	1	1866	4930532G15Rik		RIKEN cDNA 4930532G15 gene [Source:MGI Symbol;Acc:MGI:1922432]	6.15583	5.72974	4.09378	2.18602	7.18214	2.15452	5.32645	3.84089
ENSMUSG00000026615	1783.43	-0.04446	0.0869053	-0.511591	0.608937	1	18102	Eprs	107508	glutamyl-prolyl-tRNA synthetase [Source:MGI Symbol;Acc:MGI:97838]	1766.72	1712.24	1729.62	1747.73	1761.68	1862.58	1736.19	1790.66
ENSMUSG00000097615	64.9605	0.110301	0.279077	0.395235	0.692669	1	2761	Gm2061		predicted gene 2061 [Source:MGI Symbol;Acc:MGI:3780228]	61.5583	69.7118	50.1488	64.4877	56.4311	47.3994	60.473	56.1061
ENSMUSG00000026614	331.902	-0.0472532	0.155775	-0.303343	0.761628	1	5836	Slc30a10	226781	solute carrier family 30, member 10 [Source:MGI Symbol;Acc:MGI:2685058]	339.45	279.802	316.245	343.206	321.144	302.71	311.832	322.353
ENSMUSG00000102185	7.60062	-0.0789221	0.684016	-0.11538	0.908144	1	1065	5033404E19Rik		RIKEN cDNA 5033404E19 gene [Source:MGI Symbol;Acc:MGI:2149700]	6.15583	3.81982	6.14067	6.55807	6.15612	4.30904	5.37211	5.67441
ENSMUSG00000039246	52.6083	0.2486	0.26732	0.929972	0.352385	1	1578	Lyplal1	226791	lysophospholipase-like 1 [Source:MGI Symbol;Acc:MGI:2385115]	43.9702	49.6577	53.2192	37.1624	45.1449	40.9358	48.949	41.081
ENSMUSG00000039239	242.29	-0.355016	0.251882	-1.40945	0.158701	1	5791	Tgfb2	21808	transforming growth factor, beta 2 [Source:MGI Symbol;Acc:MGI:98726]	193.469	254.018	187.291	281.997	212.386	317.791	211.593	270.725
ENSMUSG00000001305	98.9184	0.237515	0.207271	1.14592	0.251829	1	3239	Rrp15	67223	ribosomal RNA processing 15 homolog (S. cerevisiae) [Source:MGI Symbol;Acc:MGI:1914473]	114.323	111.73	107.462	81.9758	96.4459	104.494	111.171	94.3053
ENSMUSG00000026611	10.3196	-0.495424	0.633314	-0.782272	0.434054	1	2870	Spata17	74717	spermatogenesis associated 17 [Source:MGI Symbol;Acc:MGI:1921967]	14.9499	10.5045	6.14067	8.74409	10.2602	25.8542	10.5317	14.9528
ENSMUSG00000039210	303.805	0.110573	0.153999	0.718014	0.472749	1	7684	Gpatch2	67769	G patch domain containing 2 [Source:MGI Symbol;Acc:MGI:1915019]	294.6	329.46	276.33	299.485	269.843	265.006	300.13	278.111
ENSMUSG00000104394	45.9506	0.0916956	0.329944	0.277912	0.78108	1	3901	Gm37254		predicted gene, 37254 [Source:MGI Symbol;Acc:MGI:5610482]	63.3171	37.2433	46.0551	60.1156	33.8587	44.1676	48.8718	46.0473
ENSMUSG00000104245	15.4914	-0.50359	0.470948	-1.06931	0.28493	1	2763	Gm38155		predicted gene, 38155 [Source:MGI Symbol;Acc:MGI:5611383]	13.1911	18.1442	9.21101	22.9532	15.3903	19.3907	13.5154	19.2447
ENSMUSG00000026610	546.189	-0.0225235	0.326611	-0.0689612	0.945021	1	6208	Esrrg	26381	estrogen-related receptor gamma [Source:MGI Symbol;Acc:MGI:1347056]	222.489	359.063	478.973	375.996	405.278	295.169	353.508	358.814
ENSMUSG00000103961	11.3418	0.342286	0.573985	0.596332	0.550953	1	1675	Gm36388		predicted gene, 36388 [Source:MGI Symbol;Acc:MGI:5595547]	13.1911	9.54956	12.2813	8.74409	10.2602	8.61807	11.674	9.20746
ENSMUSG00000026608	1445.61	0.0198141	0.148786	0.133172	0.894057	1	8129	Kctd3	226823	potassium channel tetramerisation domain containing 3 [Source:MGI Symbol;Acc:MGI:2444629]	1343.73	1420.02	1456.36	1275.54	1277.4	1609.42	1406.7	1387.45
ENSMUSG00000037624	2412.23	0.078988	0.370715	0.213069	0.831273	1	4943	Kcnk2	16526	potassium channel, subfamily K, member 2 [Source:MGI Symbol;Acc:MGI:109366]	2600.4	2353.01	2555.54	2260.35	2095.13	2753.47	2502.98	2369.65
ENSMUSG00000103669	4.32284	0.128562	0.821924	0.156416	0.875705	1	653	2900042K21Rik		RIKEN cDNA 2900042K21 gene [Source:MGI Symbol;Acc:MGI:1920203]	9.67345	6.68469	2.04689	4.37205	6.15612	6.46355	6.13501	5.66391
ENSMUSG00000104507	15.546	-0.250223	0.482005	-0.519129	0.603671	1	1467	A430027H14Rik		RIKEN cDNA A430027H14 gene [Source:MGI Symbol;Acc:MGI:2443106]	10.5528	14.3243	17.3986	15.3022	16.4163	18.3134	14.0919	16.6773
ENSMUSG00000026605	32.1925	-0.258301	0.665133	-0.388345	0.697761	1	15433	Cenpf	108000	centromere protein F [Source:MGI Symbol;Acc:MGI:1313302]	36.935	20.0541	36.844	13.1161	67.7174	31.2405	31.2777	37.358
ENSMUSG00000026604	108.915	-0.0546297	0.275372	-0.198385	0.842744	1	13413	Ptpn14	19250	protein tyrosine phosphatase, non-receptor type 14 [Source:MGI Symbol;Acc:MGI:102467]	94.0962	114.595	143.282	145.37	82.0816	137.889	117.324	121.78
ENSMUSG00000104435	22.5955	-0.0703825	0.399146	-0.176333	0.860033	1	4718	Gm37422		predicted gene, 37422 [Source:MGI Symbol;Acc:MGI:5610650]	23.7439	22.9189	26.6096	33.8833	21.5464	21.5452	24.4241	25.6583
ENSMUSG00000026603	197.554	-0.332315	0.44632	-0.744567	0.456533	1	2717	Smyd2	226830	SET and MYND domain containing 2 [Source:MGI Symbol;Acc:MGI:1915889]	73.8699	148.018	141.236	207.672	143.643	105.571	121.041	152.295
ENSMUSG00000010175	607.608	0.0398862	0.226875	0.175807	0.860446	1	8390	Prox1	19130	prospero homeobox 1 [Source:MGI Symbol;Acc:MGI:97772]	561.06	544.325	519.91	506.064	586.884	487.998	541.765	526.982
ENSMUSG00000079045	20.8909	0.656021	0.496823	1.32043	0.18669	1	828	Prox1os		prospero homeobox 1, opposite strand [Source:MGI Symbol;Acc:MGI:4937200]	12.3117	25.7838	12.2813	12.0231	10.2602	9.69533	16.7923	10.6596
ENSMUSG00000089872	515.904	0.206831	0.121799	1.69813	0.0894833	1	9741	Rps6kc1	320119	ribosomal protein S6 kinase polypeptide 1 [Source:MGI Symbol;Acc:MGI:2443419]	510.934	518.541	509.676	474.367	463.761	395.354	513.05	444.494
ENSMUSG00000026634	1208.11	0.0430764	0.158899	0.271093	0.78632	1	5559	Angel2	52477	angel homolog 2 [Source:MGI Symbol;Acc:MGI:1196310]	1366.59	1160.27	1274.19	1166.24	1200.44	1322.87	1267.02	1229.85
ENSMUSG00000037568	52.3037	0.039666	0.462906	0.0856892	0.931713	1	4314	Vash2	226841	vasohibin 2 [Source:MGI Symbol;Acc:MGI:2444826]	28.1409	46.7928	58.3364	40.4414	55.4051	33.395	44.4234	43.0805
ENSMUSG00000103723	3.12448	1.38819	1.10197	1.25974	0.207762	1	205	Gm37095		predicted gene, 37095 [Source:MGI Symbol;Acc:MGI:5610323]	7.03523	5.72974	4.09378	4.37205	0	2.15452	5.61958	2.17552
ENSMUSG00000103964	4.81342	-0.0331029	0.757707	-0.0436883	0.965153	1	427	Gm8407		predicted gene 8407 [Source:MGI Symbol;Acc:MGI:3644362]	7.91464	4.77478	8.18757	10.9301	6.15612	4.30904	6.95899	7.13176
ENSMUSG00000066595	226.583	-0.278894	0.272167	-1.02472	0.305497	1	5177	Flvcr1	226844	feline leukemia virus subgroup C cellular receptor 1 [Source:MGI Symbol;Acc:MGI:2444881]	219.851	218.685	199.572	283.09	187.762	303.787	212.703	258.213
ENSMUSG00000026632	132.967	-0.126672	0.182346	-0.69468	0.487256	1	2786	Tatdn3	68972	TatD DNase domain containing 3 [Source:MGI Symbol;Acc:MGI:1916222]	154.775	120.324	139.189	148.65	143.643	160.512	138.096	150.935
ENSMUSG00000062510	16.8785	0.646883	0.447261	1.44632	0.148088	1	5303	Nsl1	381318	NSL1, MIS12 kinetochore complex component [Source:MGI Symbol;Acc:MGI:2685830]	21.9851	21.009	18.422	9.8371	16.4163	12.9271	20.4721	13.0602
ENSMUSG00000026630	7.40876	-0.400079	0.829066	-0.482566	0.629404	1	1597	Batf3	381319	basic leucine zipper transcription factor, ATF-like 3 [Source:MGI Symbol;Acc:MGI:1925491]	15.8293	5.72974	4.09378	7.65108	9.23418	17.2361	8.55093	11.3738
ENSMUSG00000026628	196.043	-0.288044	0.334534	-0.861032	0.38922	1	2154	Atf3	11910	activating transcription factor 3 [Source:MGI Symbol;Acc:MGI:109384]	312.188	254.018	290.659	341.02	194.944	510.621	285.622	348.861
ENSMUSG00000073478	29.9372	-0.0357096	0.391247	-0.0912714	0.927277	1	1687	D730003I15Rik		RIKEN cDNA D730003I15 gene [Source:MGI Symbol;Acc:MGI:1925971]	40.4526	35.3334	19.4455	26.2323	27.7026	44.1676	31.7438	32.7008
ENSMUSG00000103685	6.96721	0.44311	0.621799	0.712626	0.476078	1	1843	Gm37074		predicted gene, 37074 [Source:MGI Symbol;Acc:MGI:5610302]	9.67345	8.5946	9.21101	7.65108	7.18214	5.38629	9.15969	6.73984
ENSMUSG00000103174	5.62018	0.0920617	0.753779	0.122134	0.902793	1	1452	Gm37168		predicted gene, 37168 [Source:MGI Symbol;Acc:MGI:5610396]	3.51762	8.5946	7.16412	3.27903	9.23418	5.38629	6.42545	5.9665
ENSMUSG00000037499	317.256	-0.0257216	0.216461	-0.118828	0.905412	1	742	Nenf	66208	neuron derived neurotrophic factor [Source:MGI Symbol;Acc:MGI:1913458]	252.389	315.135	255.861	314.787	234.959	288.705	274.462	279.484
ENSMUSG00000026627	136.261	-0.038574	0.299499	-0.128795	0.89752	1	2246	Tmem206	66950	transmembrane protein 206 [Source:MGI Symbol;Acc:MGI:1914200]	148.619	126.054	97.2273	135.533	148.773	98.0305	123.967	127.446
ENSMUSG00000026626	1395.64	0.0345861	0.177922	0.194389	0.845872	1	9607	Ppp2r5a	226849	protein phosphatase 2, regulatory subunit B', alpha [Source:MGI Symbol;Acc:MGI:2388479]	1607.55	1328.34	1252.7	1314.89	1421.04	1354.11	1396.2	1363.35
ENSMUSG00000103114	9.32076	0.655601	0.643479	1.01884	0.308279	1	2385	Gm32200		predicted gene, 32200 [Source:MGI Symbol;Acc:MGI:5591359]	9.67345	13.3694	12.2813	9.8371	7.18214	5.38629	11.7747	7.46851
ENSMUSG00000037474	39.5417	0.127787	0.662244	0.19296	0.84699	1	13709	Dtl	76843	denticleless E3 ubiquitin protein ligase [Source:MGI Symbol;Acc:MGI:1924093]	42.2114	38.1982	40.9378	38.2554	53.3531	19.3907	40.4492	36.9997
ENSMUSG00000037461	418.968	-0.0746531	0.173834	-0.42945	0.667596	1	7319	Ints7	77065	integrator complex subunit 7 [Source:MGI Symbol;Acc:MGI:1924315]	394.852	418.271	391.98	425.181	398.096	445.985	401.701	423.087
ENSMUSG00000026623	3402.26	0.0976552	0.174119	0.560854	0.574897	1	7610	Lpgat1	226856	lysophosphatidylglycerol acyltransferase 1 [Source:MGI Symbol;Acc:MGI:2446186]	2677.79	3528.56	3185.99	2970.8	3177.59	2628.51	3130.78	2925.63
ENSMUSG00000026622	41.5721	0.0704099	0.432642	0.162744	0.87072	1	4516	Nek2	18005	NIMA (never in mitosis gene a)-related expressed kinase 2 [Source:MGI Symbol;Acc:MGI:109359]	46.6084	39.1532	59.3599	40.4414	52.327	45.2449	48.3738	46.0044
ENSMUSG00000055833	31.938	0.376918	0.359332	1.04894	0.294206	1	6099	1700034H15Rik		RIKEN cDNA 1700034H15 gene [Source:MGI Symbol;Acc:MGI:1921515]	43.9702	35.3334	40.9378	29.5113	29.7546	33.395	40.0805	30.887
ENSMUSG00000037434	1026.69	0.231176	0.122267	1.89075	0.0586577	1	5244	Slc30a1	22782	solute carrier family 30 (zinc transporter), member 1 [Source:MGI Symbol;Acc:MGI:1345281]	1246.12	1099.15	1234.28	994.64	975.746	1079.41	1193.18	1016.6
ENSMUSG00000049353	9.03928	-0.958998	0.983279	-0.975306	0.329408	1	5313	Rd3	74023	retinal degeneration 3 [Source:MGI Symbol;Acc:MGI:1921273]	12.3117	6.68469	5.11723	2.18602	7.18214	37.7041	8.03786	15.6907
ENSMUSG00000026637	33.8927	0.254145	0.419064	0.606458	0.544211	1	4566	Traf5	22033	TNF receptor-associated factor 5 [Source:MGI Symbol;Acc:MGI:107548]	38.6938	44.8829	28.6565	44.8135	20.5204	29.086	37.4111	31.4733
ENSMUSG00000103653	415.05	-0.0138505	0.146957	-0.0942486	0.924912	1	631	Gstp-ps		glutathione S-transferase, pi, pseudogene [Source:MGI Symbol;Acc:MGI:3782108]	401.888	420.181	343.878	436.111	396.044	345.8	388.649	392.652
ENSMUSG00000097089	5.06525	0.738689	0.818102	0.90293	0.366563	1	1176	Gm26879		predicted gene, 26879 [Source:MGI Symbol;Acc:MGI:5477373]	8.79404	7.63965	3.07034	6.55807	2.05204	3.23178	6.50134	3.94729
ENSMUSG00000037395	235.557	0.105973	0.149578	0.708479	0.478648	1	13622	Rcor3	214742	REST corepressor 3 [Source:MGI Symbol;Acc:MGI:2441920]	261.183	234.919	251.768	254.672	212.386	228.379	249.29	231.812
ENSMUSG00000097316	60.4402	-0.150897	0.260583	-0.579076	0.562538	1	2788	Gm10516		predicted gene 10516 [Source:MGI Symbol;Acc:MGI:3641979]	47.4878	65.892	59.3599	59.0226	68.7434	63.5583	57.5799	63.7748
ENSMUSG00000058248	1086.78	0.130291	0.364909	0.357051	0.721054	1	7331	Kcnh1	16510	potassium voltage-gated channel, subfamily H (eag-related), member 1 [Source:MGI Symbol;Acc:MGI:1341721]	1042.97	1284.42	1427.71	1076.62	1270.21	1083.72	1251.7	1143.52
ENSMUSG00000037375	13.2417	0.49023	0.547204	0.895881	0.370317	1	9150	Hhat	226861	hedgehog acyltransferase [Source:MGI Symbol;Acc:MGI:2444681]	16.7087	21.009	16.3751	13.1161	7.18214	18.3134	18.0309	12.8706
ENSMUSG00000100872	6.65504	-0.0127951	0.775331	-0.0165027	0.986833	1	393	1700065J18Rik		RIKEN cDNA 1700065J18 gene [Source:MGI Symbol;Acc:MGI:1920705]	6.15583	4.77478	8.18757	6.55807	4.10408	8.61807	6.37272	6.42674
ENSMUSG00000016262	590.957	0.125674	0.283426	0.44341	0.657469	1	3850	Sertad4	214791	SERTA domain containing 4 [Source:MGI Symbol;Acc:MGI:2443496]	635.809	487.028	688.779	567.273	544.817	548.325	603.872	553.471
ENSMUSG00000089812	6.84989	-0.152022	0.780088	-0.194878	0.845489	1	388	Gm15867		predicted gene 15867 [Source:MGI Symbol;Acc:MGI:3801862]	4.39702	3.81982	10.2345	8.74409	4.10408	7.54081	6.15043	6.79633
ENSMUSG00000102162	8.3551	0.762007	0.806382	0.944969	0.344675	1	472	Gm2367		predicted gene 2367 [Source:MGI Symbol;Acc:MGI:3780535]	2.63821	10.5045	19.4455	2.18602	8.20816	8.61807	10.8627	6.33742
ENSMUSG00000016200	349.279	-0.0297957	0.254363	-0.117139	0.90675	1	11932	Syt14	329324	synaptotagmin XIV [Source:MGI Symbol;Acc:MGI:2444490]	281.409	344.739	447.246	355.229	326.275	413.667	357.798	365.057
ENSMUSG00000016181	213.625	-0.0597893	0.160144	-0.373347	0.70889	1	6530	Diexf	215193	digestive organ expansion factor homolog (zebrafish) [Source:MGI Symbol;Acc:MGI:2138080]	233.042	205.316	191.384	229.532	213.412	214.374	209.914	219.106
ENSMUSG00000026638	14.5389	0.0327231	0.509807	0.0641872	0.948821	1	7069	Irf6	54139	interferon regulatory factor 6 [Source:MGI Symbol;Acc:MGI:1859211]	17.5881	11.4595	14.3282	15.3022	17.4423	9.69533	14.4586	14.1466
ENSMUSG00000079144	76.2569	-0.0720942	0.230527	-0.312736	0.754481	1	4403	A130010J15Rik	319266	RIKEN cDNA A130010J15 gene [Source:MGI Symbol;Acc:MGI:2441776]	63.3171	75.4415	59.3599	67.7667	79.0036	61.4038	66.0395	69.3913
ENSMUSG00000037318	10.074	-0.342809	0.629951	-0.544184	0.586315	1	5756	Traf3ip3	215243	TRAF3 interacting protein 3 [Source:MGI Symbol;Acc:MGI:2441706]	7.91464	12.4144	3.07034	8.74409	8.20816	12.9271	7.7998	9.95979
ENSMUSG00000026639	46.0842	0.130436	0.395611	0.329707	0.741621	1	6612	Lamb3	16780	laminin, beta 3 [Source:MGI Symbol;Acc:MGI:99915]	52.7642	42.973	70.6178	42.6274	59.5092	49.5539	55.4517	50.5635
ENSMUSG00000016194	167.276	-0.344624	0.269562	-1.27846	0.201088	1	4251	Hsd11b1	15483	hydroxysteroid 11-beta dehydrogenase 1 [Source:MGI Symbol;Acc:MGI:103562]	109.046	139.424	116.673	136.626	114.914	212.22	121.714	154.587
ENSMUSG00000009633	44.2675	0.139022	0.32762	0.424338	0.67132	1	871	G0s2	14373	G0/G1 switch gene 2 [Source:MGI Symbol;Acc:MGI:1316737]	40.4526	39.1532	39.9144	41.5344	38.9888	28.0087	39.8401	36.1773
ENSMUSG00000104348	9.27687	0.540256	0.787429	0.686101	0.492649	1	2573	Gm37691		predicted gene, 37691 [Source:MGI Symbol;Acc:MGI:5610919]	7.91464	10.5045	8.18757	13.1161	2.05204	3.23178	8.86891	6.13332
ENSMUSG00000016179	343.363	0.31325	0.211404	1.48176	0.138405	1	2759	Camk1g	215303	calcium/calmodulin-dependent protein kinase I gamma [Source:MGI Symbol;Acc:MGI:2388073]	469.602	351.424	430.871	327.903	272.921	407.204	417.299	336.01
ENSMUSG00000026640	1951.14	0.29483	0.289488	1.01845	0.308463	1	17174	Plxna2	18845	plexin A2 [Source:MGI Symbol;Acc:MGI:107684]	2312.83	2056.98	2565.78	1699.63	1999.71	1954.15	2311.86	1884.5
ENSMUSG00000102523	3.7146	0.354039	0.97182	0.364305	0.71563	1	1856	Gm37783		predicted gene, 37783 [Source:MGI Symbol;Acc:MGI:5611011]	8.79404	2.86487	6.14067	8.74409	2.05204	3.23178	5.93319	4.67597
ENSMUSG00000016494	510.489	-0.111844	0.172132	-0.649755	0.51585	1	7290	Cd34	12490	CD34 antigen [Source:MGI Symbol;Acc:MGI:88329]	527.642	576.793	457.48	570.552	570.467	547.247	520.639	562.756
ENSMUSG00000097325	9.57172	-0.380879	0.644998	-0.590511	0.554848	1	2492	Gm16897		predicted gene, 16897 [Source:MGI Symbol;Acc:MGI:4439821]	14.0705	9.54956	3.07034	13.1161	12.3122	9.69533	8.89679	11.7079
ENSMUSG00000096929	288.388	0.276151	0.248942	1.1093	0.267302	1	9354	A330023F24Rik		RIKEN cDNA A330023F24 gene [Source:MGI Symbol;Acc:MGI:2443958]	417.717	358.109	328.526	318.066	287.286	307.019	368.117	304.124
ENSMUSG00000104206	8.61366	1.01291	0.626877	1.61581	0.106135	1	322	Gm32250		predicted gene, 32250 [Source:MGI Symbol;Acc:MGI:5591409]	20.2263	19.0991	12.2813	6.55807	5.1301	14.0044	17.2023	8.56418
ENSMUSG00000104525	4.68858	-0.313231	1.00465	-0.311782	0.755207	1	2938	Gm37334		predicted gene, 37334 [Source:MGI Symbol;Acc:MGI:5610562]	6.15583	2.86487	9.21101	16.3952	4.10408	2.15452	6.07724	7.55126
ENSMUSG00000103867	37.3262	0.316796	0.327911	0.966103	0.333993	1	2703	9630010A21Rik		RIKEN cDNA 9630010A21 gene [Source:MGI Symbol;Acc:MGI:2442787]	58.0407	56.3424	57.313	43.7205	30.7806	63.5583	57.232	46.0198
ENSMUSG00000104077	10.9643	0.179709	0.558986	0.32149	0.747839	1	256	Gm37027		predicted gene, 37027 [Source:MGI Symbol;Acc:MGI:5610255]	17.5881	13.3694	17.3986	12.0231	10.2602	20.4679	16.1187	14.2504
ENSMUSG00000016493	86.5632	-0.168874	0.254915	-0.662472	0.507669	1	7603	Cd46	17221	CD46 antigen, complement regulatory protein [Source:MGI Symbol;Acc:MGI:1203290]	64.1965	97.4055	95.1805	107.115	84.1337	96.9533	85.5942	96.0674
ENSMUSG00000104010	12.5302	-0.144565	0.499898	-0.289188	0.772437	1	2297	Gm37366		predicted gene, 37366 [Source:MGI Symbol;Acc:MGI:5610594]	18.4675	14.3243	9.21101	15.3022	19.4944	11.8498	14.0009	15.5488
ENSMUSG00000103443	5.24692	-0.43065	1.03434	-0.416352	0.677152	1	2238	Gm37132		predicted gene, 37132 [Source:MGI Symbol;Acc:MGI:5610360]	2.63821	2.86487	14.3282	8.74409	11.2862	6.46355	6.61044	8.83129
ENSMUSG00000016481	352.516	-0.026496	0.141406	-0.187375	0.851367	1	10349	Cr1l	12946	complement component (3b/4b) receptor 1-like [Source:MGI Symbol;Acc:MGI:88513]	407.164	337.099	374.581	373.81	382.706	383.504	372.948	380.007
ENSMUSG00000026616	10.2121	0.0196627	0.664965	0.0295695	0.97641	1	8112	Cr2	12902	complement receptor 2 [Source:MGI Symbol;Acc:MGI:88489]	8.79404	18.1442	5.11723	5.46506	16.4163	9.69533	10.6851	10.5256
ENSMUSG00000050530	1475.2	0.0682025	0.232244	0.293667	0.769012	1	4442	Fam171a1	269233	family with sequence similarity 171, member A1 [Source:MGI Symbol;Acc:MGI:2442917]	1747.38	1390.42	1556.66	1333.47	1490.81	1653.59	1564.82	1492.62
ENSMUSG00000026643	1390.66	0.0259558	0.122589	0.211731	0.832317	1	6556	Nmt2	18108	N-myristoyltransferase 2 [Source:MGI Symbol;Acc:MGI:1202298]	1321.74	1438.16	1338.67	1400.15	1429.25	1195.76	1366.19	1341.72
ENSMUSG00000049950	80.6148	0.0191115	0.209604	0.091179	0.92735	1	1042	Rpp38	227522	ribonuclease P/MRP 38 subunit [Source:MGI Symbol;Acc:MGI:2443607]	86.1816	74.4866	81.8757	80.8828	82.0816	76.4854	80.8479	79.8166
ENSMUSG00000026650	20.5668	-0.887014	0.539241	-1.64493	0.0999838	1	1102	Meig1	104362	meiosis expressed gene 1 [Source:MGI Symbol;Acc:MGI:1202878]	25.5027	11.4595	15.3517	31.6973	26.6765	38.7813	17.438	32.3851
ENSMUSG00000026648	105.27	-0.279056	0.24468	-1.14049	0.254081	1	9316	Dclre1c	227525	DNA cross-link repair 1C [Source:MGI Symbol;Acc:MGI:2441769]	103.77	84.9911	111.556	137.719	122.096	104.494	100.105	121.437
ENSMUSG00000026646	59.4494	-0.294766	0.241475	-1.22069	0.222205	1	4410	Suv39h2	64707	suppressor of variegation 3-9 2 [Source:MGI Symbol;Acc:MGI:1890396]	58.0407	57.2974	50.1488	64.4877	68.7434	70.0218	55.1623	67.751
ENSMUSG00000109865	404.276	0.0783515	0.141152	0.555087	0.578835	1	4057	Hspa14	50497	heat shock protein 14 [Source:MGI Symbol;Acc:MGI:1354164]	481.913	375.298	447.246	404.414	439.137	392.122	434.819	411.891
ENSMUSG00000051396	70.4343	-0.247211	0.263146	-0.939446	0.347502	1	4347	Gm45902		predicted gene 45902 [Source:MGI Symbol;Acc:MGI:5805017]	87.9404	65.892	62.4302	83.0689	94.3939	79.7172	72.0875	85.7266
ENSMUSG00000026655	220.196	-0.418039	0.192305	-2.17383	0.0297182	1	4329	Fam107b	66540	family with sequence similarity 107, member B [Source:MGI Symbol;Acc:MGI:1913790]	218.092	222.505	169.892	259.044	245.219	312.405	203.496	272.223
ENSMUSG00000026657	754.806	-0.12538	0.140952	-0.889522	0.373722	1	23350	Frmd4a	209630	FERM domain containing 4A [Source:MGI Symbol;Acc:MGI:1919850]	716.714	784.019	719.482	854.735	827.999	739	740.072	807.244
ENSMUSG00000104284	12.8346	1.412	0.562472	2.51034	0.0120614	1	3350	Gm10862		predicted gene 10862 [Source:MGI Symbol;Acc:MGI:3641622]	27.2615	25.7838	20.4689	10.9301	10.2602	6.46355	24.5048	9.21796
ENSMUSG00000084859	7.21819	0.284117	0.664699	0.427436	0.669062	1	1465	1700080N15Rik		RIKEN cDNA 1700080N15 gene [Source:MGI Symbol;Acc:MGI:1920739]	7.91464	12.4144	8.18757	7.65108	8.20816	7.54081	9.50554	7.80002
ENSMUSG00000086921	5.6767	0.329228	0.779662	0.42227	0.672828	1	252	Gm13189		predicted gene 13189 [Source:MGI Symbol;Acc:MGI:3650860]	5.27642	10.5045	7.16412	9.8371	3.07806	5.38629	7.64835	6.10049
ENSMUSG00000102816	12.1898	0.277988	0.505183	0.550271	0.582134	1	3644	Gm37814		predicted gene, 37814 [Source:MGI Symbol;Acc:MGI:5611042]	10.5528	22.9189	18.422	13.1161	12.3122	17.2361	17.2979	14.2215
ENSMUSG00000102136	19.1591	0.36423	0.481709	0.75612	0.449577	1	2552	Gm37107		predicted gene, 37107 [Source:MGI Symbol;Acc:MGI:5610335]	26.3821	28.6487	23.5393	34.9764	13.3383	12.9271	26.19	20.4139
ENSMUSG00000102357	3.20137	1.36181	1.035	1.31577	0.188253	1	2273	Gm38348		predicted gene, 38348 [Source:MGI Symbol;Acc:MGI:5611576]	3.51762	6.68469	9.21101	5.46506	1.02602	1.07726	6.47111	2.52278
ENSMUSG00000102494	6.8128	-0.161167	0.626868	-0.257098	0.797103	1	2408	Gm36988		predicted gene, 36988 [Source:MGI Symbol;Acc:MGI:5610216]	7.91464	8.5946	11.2579	10.9301	8.20816	11.8498	9.25571	10.3294
ENSMUSG00000039449	661.109	-0.167505	0.111179	-1.50663	0.131906	1	5310	Prpf18	67229	pre-mRNA processing factor 18 [Source:MGI Symbol;Acc:MGI:1914479]	608.548	563.424	578.247	643.784	710.006	611.883	583.406	655.224
ENSMUSG00000048186	57.5658	0.539623	0.371726	1.45167	0.146594	1	4194	Bend7	209645	BEN domain containing 7 [Source:MGI Symbol;Acc:MGI:2443100]	97.6139	42.973	53.2192	41.5344	55.4051	36.6268	64.602	44.5221
ENSMUSG00000026662	426.553	0.0294271	0.136935	0.214898	0.829847	1	5925	Sephs1	109079	selenophosphate synthetase 1 [Source:MGI Symbol;Acc:MGI:1923580]	371.988	442.145	430.871	386.926	399.122	433.058	415.001	406.369
ENSMUSG00000026664	1116.44	-0.171796	0.244594	-0.70237	0.482448	1	1893	Phyh	16922	phytanoyl-CoA hydroxylase [Source:MGI Symbol;Acc:MGI:891978]	826.64	1057.14	1010.14	1125.8	1151.2	982.46	964.639	1086.49
ENSMUSG00000086670	9.78749	-0.185419	0.706911	-0.262295	0.793094	1	311	Gm13194		predicted gene 13194 [Source:MGI Symbol;Acc:MGI:3651272]	2.63821	10.5045	13.3048	13.1161	11.2862	5.38629	8.81584	9.92955
ENSMUSG00000026668	11.7993	-0.587981	0.634928	-0.926059	0.354415	1	884	Ucma	68527	upper zone of growth plate and cartilage matrix associated [Source:MGI Symbol;Acc:MGI:1915777]	8.79404	6.68469	7.16412	8.74409	9.23418	16.1589	7.54762	11.3791
ENSMUSG00000026669	10.9079	0.137825	0.720172	0.191377	0.84823	1	7692	Mcm10	70024	minichromosome maintenance 10 replication initiation factor [Source:MGI Symbol;Acc:MGI:1917274]	15.8293	14.3243	9.21101	4.37205	18.4684	12.9271	13.1215	11.9225
ENSMUSG00000026672	217.718	-0.42418	0.335795	-1.26321	0.206512	1	3753	Optn	71648	optineurin [Source:MGI Symbol;Acc:MGI:1918898]	127.514	193.856	182.173	281.997	189.814	203.602	167.848	225.138
ENSMUSG00000026676	19.084	0.026857	0.589393	0.0455673	0.963655	1	2670	Ccdc3	74186	coiled-coil domain containing 3 [Source:MGI Symbol;Acc:MGI:1921436]	16.7087	22.9189	14.3282	16.3952	23.5985	12.9271	17.9853	17.6402
ENSMUSG00000039145	2753.22	0.0614814	0.270909	0.226944	0.820467	1	7427	Camk1d	227541	calcium/calmodulin-dependent protein kinase ID [Source:MGI Symbol;Acc:MGI:2442190]	2443.86	2905.93	3075.45	2532.51	2728.19	2812.72	2808.42	2691.14
ENSMUSG00000039128	847.047	0.0123566	0.11864	0.104152	0.917049	1	3463	Cdc123	98828	cell division cycle 123 [Source:MGI Symbol;Acc:MGI:2138811]	807.293	763.965	758.373	747.62	765.411	797.172	776.544	770.068
ENSMUSG00000025817	230.594	-0.168211	0.187068	-0.899199	0.368547	1	6484	Nudt5	53893	nudix (nucleoside diphosphate linked moiety X)-type motif 5 [Source:MGI Symbol;Acc:MGI:1858232]	221.61	221.55	176.033	206.579	272.921	216.529	206.397	232.01
ENSMUSG00000025816	379.421	0.0676491	0.155572	0.434841	0.663677	1	4572	Sec61a2	57743	Sec61, alpha subunit 2 (S. cerevisiae) [Source:MGI Symbol;Acc:MGI:1931071]	461.687	412.541	414.496	467.809	365.263	397.508	429.575	410.194
ENSMUSG00000025815	89.9987	-0.2219	0.276101	-0.803692	0.421575	1	6333	Dhtkd1	209692	dehydrogenase E1 and transketolase domain containing 1 [Source:MGI Symbol;Acc:MGI:2445096]	79.1464	77.3514	112.579	110.394	126.201	76.4854	89.6923	104.36
ENSMUSG00000043241	1346.92	0.107524	0.122583	0.877153	0.380403	1	5474	Upf2	326622	UPF2 regulator of nonsense transcripts homolog (yeast) [Source:MGI Symbol;Acc:MGI:2449307]	1486.19	1301.61	1420.54	1205.59	1316.38	1384.28	1402.78	1302.08
ENSMUSG00000045319	39.9452	0.187067	0.508065	0.368196	0.712727	1	9563	Proser2	227545	proline and serine rich 2 [Source:MGI Symbol;Acc:MGI:2442238]	31.6585	49.6577	36.844	28.4183	21.5464	53.8629	39.3868	34.6092
ENSMUSG00000039063	12.2718	-0.276406	0.606658	-0.45562	0.648663	1	2685	Echdc3	67856	enoyl Coenzyme A hydratase domain containing 3 [Source:MGI Symbol;Acc:MGI:1915106]	5.27642	16.2343	10.2345	6.55807	12.3122	19.3907	10.5817	12.7537
ENSMUSG00000039046	589.807	-0.103199	0.194227	-0.531329	0.595191	1	8059	Usp6nl	98910	USP6 N-terminal like [Source:MGI Symbol;Acc:MGI:2138893]	457.29	647.46	569.036	651.435	564.311	581.72	557.929	599.155
ENSMUSG00000002107	8843.67	0.273696	0.314562	0.870087	0.384253	1	25884	Celf2	14007	CUGBP, Elav-like family member 2 [Source:MGI Symbol;Acc:MGI:1338822]	10107	10186.5	10257	8196.49	9056.68	8018.04	10183.5	8423.74
ENSMUSG00000075538	4.81068	0.0346652	1.0099	0.0343255	0.972618	1	2541	Gm10855		predicted gene 10855 [Source:MGI Symbol;Acc:MGI:3641819]	9.67345	2.86487	6.14067	9.8371	2.05204	6.46355	6.22633	6.11757
ENSMUSG00000062319	50.6142	0.190659	0.443687	0.429714	0.667404	1	1228	Gm10115		predicted gene 10115 [Source:MGI Symbol;Acc:MGI:3641675]	105.528	66.8469	62.4302	69.9527	57.4572	78.6399	78.2685	68.6833
ENSMUSG00000025782	583.145	0.0557133	0.112975	0.493145	0.62191	1	6389	Taf3	209361	TATA-box binding protein associated factor 3 [Source:MGI Symbol;Acc:MGI:2388097]	613.824	564.379	552.661	544.32	580.728	540.784	576.955	555.277
ENSMUSG00000025781	2648.41	-0.0352916	0.0989499	-0.356661	0.721346	1	1908	Atp5c1	11949	ATP synthase, H+ transporting, mitochondrial F1 complex, gamma polypeptide 1 [Source:MGI Symbol;Acc:MGI:1261437]	2384.06	2387.39	2479.81	2446.16	2486.05	2498.16	2417.09	2476.79
ENSMUSG00000037262	178.038	-0.149612	0.19041	-0.785733	0.432024	1	1705	Kin	16588	Kin17 DNA and RNA binding protein [Source:MGI Symbol;Acc:MGI:96676]	177.64	150.883	173.986	166.138	189.814	201.447	167.503	185.8
ENSMUSG00000037254	21.5078	-0.137651	0.512347	-0.268667	0.788186	1	3315	Itih2	16425	inter-alpha trypsin inhibitor, heavy chain 2 [Source:MGI Symbol;Acc:MGI:96619]	12.3117	21.964	16.3751	21.8602	12.3122	21.5452	16.8836	18.5725
ENSMUSG00000025780	932.537	-0.0974231	0.14701	-0.662697	0.507525	1	7900	Itih5	209378	inter-alpha (globulin) inhibitor H5 [Source:MGI Symbol;Acc:MGI:1925751]	772.117	922.488	982.508	934.525	899.82	1028.78	892.371	954.376
ENSMUSG00000061186	63.3221	-0.164742	0.278039	-0.592513	0.553507	1	9128	Sfmbt2	353282	Scm-like with four mbt domains 2 [Source:MGI Symbol;Acc:MGI:2447794]	58.9201	54.4325	62.4302	69.9527	66.6913	60.3265	58.5943	65.6568
ENSMUSG00000026778	295.955	-0.282322	0.208722	-1.35262	0.176177	1	7081	Prkcq	18761	protein kinase C, theta [Source:MGI Symbol;Acc:MGI:97601]	243.595	275.027	235.393	319.159	227.777	370.577	251.338	305.838
ENSMUSG00000103774	3.7139	1.89584	1.01403	1.86961	0.0615373	1	929	Gm36932		predicted gene, 36932 [Source:MGI Symbol;Acc:MGI:5610160]	7.91464	4.77478	7.16412	2.18602	1.02602	2.15452	6.61785	1.78885
ENSMUSG00000086006	59.5621	-0.226247	0.308378	-0.733667	0.463152	1	1615	Gm13293		predicted gene 13293 [Source:MGI Symbol;Acc:MGI:3649469]	47.4878	25.7838	53.2192	48.0925	53.3531	46.3221	42.1636	49.2559
ENSMUSG00000082424	3.98182	2.11177	1.11487	1.89419	0.0582004	1	1000	Gm13292		predicted gene 13292 [Source:MGI Symbol;Acc:MGI:3649470]	5.27642	13.3694	4.09378	1.09301	4.10408	0	7.57986	1.73236
ENSMUSG00000026773	956.665	0.00928948	0.190553	0.04875	0.961119	1	7561	Pfkfb3	170768	6-phosphofructo-2-kinase/fructose-2,6-biphosphatase 3 [Source:MGI Symbol;Acc:MGI:2181202]	1096.62	1109.66	1141.14	1071.15	877.248	1377.81	1115.81	1108.74
ENSMUSG00000037197	659.848	0.00876584	0.140622	0.0623361	0.950295	1	2405	Rbm17	76938	RNA binding motif protein 17 [Source:MGI Symbol;Acc:MGI:1924188]	688.573	641.73	601.786	671.109	712.058	537.552	644.03	640.24
ENSMUSG00000026770	6.82491	0.373136	0.702862	0.530881	0.595501	1	5711	Il2ra	16184	interleukin 2 receptor, alpha chain [Source:MGI Symbol;Acc:MGI:96549]	7.91464	5.72974	11.2579	5.46506	6.15612	7.54081	8.30076	6.38733
ENSMUSG00000023206	74.1024	-0.171816	0.355302	-0.483578	0.628686	1	4446	Il15ra	16169	interleukin 15 receptor, alpha chain [Source:MGI Symbol;Acc:MGI:104644]	72.9905	95.4956	76.7584	84.1619	79.0036	113.112	81.7482	92.0925
ENSMUSG00000058594	953.726	-0.0226377	0.124578	-0.181715	0.855806	1	5115	Fbxo18	50755	F-box protein 18 [Source:MGI Symbol;Acc:MGI:1354699]	947.118	930.127	968.18	901.734	951.121	1037.4	948.475	963.419
ENSMUSG00000047909	250.403	-0.0524847	0.159668	-0.328712	0.742373	1	5926	Ankrd16	320816	ankyrin repeat domain 16 [Source:MGI Symbol;Acc:MGI:2444796]	259.424	295.081	307.034	320.252	262.661	310.251	287.18	297.721
ENSMUSG00000026768	44.3268	-0.173429	0.575303	-0.301457	0.763066	1	7368	Itga8	241226	integrin alpha 8 [Source:MGI Symbol;Acc:MGI:109442]	14.9499	70.6667	26.6096	36.0694	46.1709	44.1676	37.4087	42.136
ENSMUSG00000026767	536.595	-0.0180817	0.124743	-0.144951	0.884749	1	6294	Mindy3	66960	MINDY lysine 48 deubiquitinase 3 [Source:MGI Symbol;Acc:MGI:1914210]	440.581	524.271	481.02	475.46	520.192	467.53	481.957	487.728
ENSMUSG00000104449	9.88378	0.675394	0.577665	1.16918	0.242332	1	3060	Gm37255		predicted gene, 37255 [Source:MGI Symbol;Acc:MGI:5610483]	22.8645	14.3243	10.2345	9.8371	8.20816	11.8498	15.8078	9.96504
ENSMUSG00000026730	735.209	0.249518	0.682523	0.365582	0.714677	1	4682	Pter	19212	phosphotriesterase related [Source:MGI Symbol;Acc:MGI:107372]	596.236	1187.97	358.206	595.691	908.028	298.401	714.136	600.707
ENSMUSG00000049630	235.207	0.44376	0.739462	0.600112	0.548432	1	2535	C1ql3	227580	C1q-like 3 [Source:MGI Symbol;Acc:MGI:2387350]	166.207	436.415	133.048	171.603	286.26	82.9489	245.223	180.27
ENSMUSG00000104459	6.90025	0.697956	0.781026	0.89364	0.371514	1	3236	Gm37824		predicted gene, 37824 [Source:MGI Symbol;Acc:MGI:5611052]	4.39702	15.2793	6.14067	5.46506	8.20816	2.15452	8.60566	5.27591
ENSMUSG00000026727	356.331	-0.0625556	0.137921	-0.453561	0.650145	1	9299	Rsu1	20163	Ras suppressor protein 1 [Source:MGI Symbol;Acc:MGI:103040]	321.862	306.541	371.511	328.996	340.639	373.809	333.305	347.815
ENSMUSG00000086358	5.27735	-2.00379	0.975121	-2.05492	0.039887	1	4357	Gm13270		predicted gene 13270 [Source:MGI Symbol;Acc:MGI:3651704]	0.879404	2.86487	1.02345	2.18602	8.20816	8.61807	1.58924	6.33742
ENSMUSG00000026726	7.61827	-0.184874	0.774907	-0.238576	0.811435	1	14935	Cubn	65969	cubilin (intrinsic factor-cobalamin receptor) [Source:MGI Symbol;Acc:MGI:1931256]	7.03523	8.5946	2.04689	6.55807	6.15612	7.54081	5.89224	6.75167
ENSMUSG00000026723	83.2901	-0.243761	0.2659	-0.916737	0.359281	1	3835	Trdmt1	13434	tRNA aspartic acid methyltransferase 1 [Source:MGI Symbol;Acc:MGI:1274787]	93.2168	61.1172	91.0867	100.557	97.472	92.6443	81.8069	96.8911
ENSMUSG00000026728	827.942	-0.29011	0.228158	-1.27153	0.203538	1	4743	Vim	22352	vimentin [Source:MGI Symbol;Acc:MGI:98932]	1063.2	916.758	814.663	842.712	1028.07	1546.94	931.54	1139.24
ENSMUSG00000003418	126.527	-0.284298	0.346948	-0.819425	0.412544	1	7664	St8sia6	241230	ST8 alpha-N-acetyl-neuraminide alpha-2,8-sialyltransferase 6 [Source:MGI Symbol;Acc:MGI:2386797]	75.6288	120.324	137.142	180.347	112.862	112.035	111.032	135.081
ENSMUSG00000063275	123.727	-0.250613	0.186777	-1.34177	0.179669	1	2118	Hacd1	30963	3-hydroxyacyl-CoA dehydratase 1 [Source:MGI Symbol;Acc:MGI:1353592]	113.443	132.739	96.2039	135.533	134.409	137.889	114.129	135.944
ENSMUSG00000102553	25.8995	-0.617743	0.506277	-1.22017	0.222401	1	3964	D930036K23Rik		RIKEN cDNA D930036K23 gene [Source:MGI Symbol;Acc:MGI:2442341]	15.8293	21.009	19.4455	26.2323	27.7026	32.3178	18.7613	28.7509
ENSMUSG00000026718	1003.87	0.002913	0.125127	0.0232803	0.981427	1	8386	Stam	20844	signal transducing adaptor molecule (SH3 domain and ITAM motif) 1 [Source:MGI Symbol;Acc:MGI:1329014]	904.027	949.226	1023.45	1003.38	998.318	868.271	958.9	956.658
ENSMUSG00000103901	67.5919	0.227182	0.280489	0.809949	0.41797	1	3478	Gm37499		predicted gene, 37499 [Source:MGI Symbol;Acc:MGI:5610727]	65.0759	61.1172	73.6881	45.9065	76.9515	47.3994	66.6271	56.7525
ENSMUSG00000026712	38.7465	0.109654	0.35287	0.31075	0.755991	1	6371	Mrc1	17533	mannose receptor, C type 1 [Source:MGI Symbol;Acc:MGI:97142]	49.2466	45.8379	32.7503	22.9532	48.223	47.3994	42.6116	39.5252
ENSMUSG00000036949	728.417	-0.261364	0.217316	-1.20269	0.229096	1	2998	Slc39a12	277468	solute carrier family 39 (zinc transporter), member 12 [Source:MGI Symbol;Acc:MGI:2139274]	567.216	760.145	678.545	743.248	809.53	851.034	668.635	801.271
ENSMUSG00000057914	933.427	0.204603	0.219085	0.9339	0.350356	1	13228	Cacnb2	12296	calcium channel, voltage-dependent, beta 2 subunit [Source:MGI Symbol;Acc:MGI:894644]	984.053	919.623	1063.36	781.503	785.932	1007.24	989.012	858.224
ENSMUSG00000083633	6.37734	0.417914	0.680814	0.613844	0.539318	1	718	Gm13312		predicted gene 13312 [Source:MGI Symbol;Acc:MGI:3651094]	11.4323	10.5045	12.2813	5.46506	6.15612	14.0044	11.406	8.54185
ENSMUSG00000104034	11.9171	0.761491	0.581965	1.30848	0.190709	1	1409	2900092N22Rik		RIKEN cDNA 2900092N22 gene [Source:MGI Symbol;Acc:MGI:1920357]	23.7439	21.009	20.4689	10.9301	7.18214	20.4679	21.7406	12.8601
ENSMUSG00000082542	3.33423	0.876879	1.33337	0.657643	0.510767	1	379	Gm13311		predicted gene 13311 [Source:MGI Symbol;Acc:MGI:3651093]	9.67345	0.954956	9.21101	5.46506	0	5.38629	6.61314	3.61712
ENSMUSG00000104106	2.97509	1.63746	1.42908	1.14581	0.251872	1	1811	Gm10848		predicted gene 10848 [Source:MGI Symbol;Acc:MGI:3641917]	2.63821	7.63965	6.14067	0	3.07806	2.15452	5.47284	1.74419
ENSMUSG00000103050	9.04092	0.309536	0.738893	0.418919	0.675276	1	2382	Gm38273		predicted gene, 38273 [Source:MGI Symbol;Acc:MGI:5611501]	13.1911	11.4595	4.09378	7.65108	10.2602	5.38629	9.58144	7.76586
ENSMUSG00000087086	4.01035	-0.365054	0.870776	-0.419229	0.675049	1	787	Gm13269		predicted gene 13269 [Source:MGI Symbol;Acc:MGI:3651949]	7.91464	1.90991	4.09378	3.27903	6.15612	8.61807	4.63944	6.01774
ENSMUSG00000104271	7.30207	0.0483449	0.714069	0.0677034	0.946022	1	1326	Gm37891		predicted gene, 37891 [Source:MGI Symbol;Acc:MGI:5611119]	10.5528	3.81982	13.3048	13.1161	7.18214	6.46355	9.22582	8.92061
ENSMUSG00000026707	83.0138	0.0519423	0.238515	0.217774	0.827605	1	5006	Nsun6	74455	NOL1/NOP2/Sun domain family member 6 [Source:MGI Symbol;Acc:MGI:1921705]	94.9756	78.3064	84.946	79.7898	76.9515	92.6443	86.076	83.1285
ENSMUSG00000017418	330.621	-0.0159646	0.173447	-0.0920427	0.926664	1	10428	Arl5b	75869	ADP-ribosylation factor-like 5B [Source:MGI Symbol;Acc:MGI:1923119]	255.907	341.874	332.62	320.252	294.468	325.332	310.134	313.351
ENSMUSG00000026748	703.621	-0.0678991	0.116719	-0.581732	0.560747	1	6947	Plxdc2	67448	plexin domain containing 2 [Source:MGI Symbol;Acc:MGI:1914698]	619.98	623.586	634.536	655.807	633.055	679.75	626.034	656.204
ENSMUSG00000081525	4.61562	-0.451027	0.854512	-0.527818	0.597626	1	806	Gm13325		predicted gene 13325 [Source:MGI Symbol;Acc:MGI:3650421]	2.63821	4.77478	8.18757	2.18602	10.2602	8.61807	5.20019	7.02143
ENSMUSG00000053702	1607.49	0.0495754	0.155485	0.318843	0.749845	1	15235	Nebl	74103	nebulette [Source:MGI Symbol;Acc:MGI:1921353]	1707.8	1475.41	1651.84	1423.1	1536.98	1711.76	1611.68	1557.28
ENSMUSG00000054057	51.4051	0.200402	0.307869	0.650932	0.51509	1	3378	A930004D18Rik		RIKEN cDNA A930004D18 gene [Source:MGI Symbol;Acc:MGI:1925190]	36.0556	51.5676	30.7034	31.6973	40.0148	31.2405	39.4422	34.3175
ENSMUSG00000054074	138.959	-0.00175566	0.238725	-0.00735434	0.994132	1	4927	Skida1	72668	SKI/DACH domain containing 1 [Source:MGI Symbol;Acc:MGI:1919918]	122.237	135.604	133.048	122.417	142.617	126.039	130.296	130.358
ENSMUSG00000026743	613.733	0.0842411	0.183398	0.459336	0.645993	1	5907	Mllt10	17354	myeloid/lymphoid or mixed-lineage leukemia; translocated to, 10 [Source:MGI Symbol;Acc:MGI:1329038]	706.161	590.163	704.131	554.157	620.742	712.068	666.818	628.989
ENSMUSG00000092814	3.56343	-0.723439	0.840508	-0.860716	0.389394	1	126	Gm23638		predicted gene, 23638 [Source:MGI Symbol;Acc:MGI:5453415]	4.39702	4.77478	3.07034	6.55807	5.1301	8.61807	4.08071	6.76875
ENSMUSG00000026740	379.466	-0.048662	0.179907	-0.270483	0.786788	1	11651	Dnajc1	13418	DnaJ heat shock protein family (Hsp40) member C1 [Source:MGI Symbol;Acc:MGI:103268]	448.496	363.838	380.722	379.275	412.46	442.753	397.685	411.496
ENSMUSG00000051154	518.686	-0.213786	0.142323	-1.50212	0.133066	1	2330	Commd3	12238	COMM domain containing 3 [Source:MGI Symbol;Acc:MGI:88218]	471.361	447.874	477.949	598.97	509.932	511.698	465.728	540.2
ENSMUSG00000026739	955.71	0.166262	0.159636	1.04151	0.297639	1	3974	Bmi1	12151	Bmi1 polycomb ring finger oncogene [Source:MGI Symbol;Acc:MGI:88174]	1147.62	911.028	953.851	802.27	1001.4	881.198	1004.17	894.955
ENSMUSG00000037708	10.5221	0.19212	0.583175	0.329439	0.741824	1	3392	Spag6	381350	sperm associated antigen 6 [Source:MGI Symbol;Acc:MGI:3040687]	7.91464	9.54956	14.3282	10.9301	10.2602	6.46355	10.5975	9.21796
ENSMUSG00000097638	13.7803	-0.397536	0.766524	-0.518621	0.604025	1	2574	Carlr	66774	cardiac and apoptosis-related long non-coding RNA [Source:MGI Symbol;Acc:MGI:1914024]	1.75881	13.3694	13.3048	15.3022	15.3903	6.46355	9.47766	12.3853
ENSMUSG00000026737	2491.97	0.00575885	0.127082	0.0453161	0.963855	1	3477	Pip4k2a	18718	phosphatidylinositol-5-phosphate 4-kinase, type II, alpha [Source:MGI Symbol;Acc:MGI:1298206]	2267.1	2208.81	2326.29	2219.91	2100.26	2455.07	2267.4	2258.41
ENSMUSG00000026736	8.66776	0.85258	0.721584	1.18154	0.237389	1	1459	4930426L09Rik		RIKEN cDNA 4930426L09 gene [Source:MGI Symbol;Acc:MGI:1921879]	13.1911	9.54956	8.18757	12.0231	2.05204	3.23178	10.3094	5.76898
ENSMUSG00000037683	19.7049	-1.09985	0.508138	-2.16446	0.0304289	1	2830	Armc3	70882	armadillo repeat containing 3 [Source:MGI Symbol;Acc:MGI:1918132]	21.9851	15.2793	10.2345	26.2323	27.7026	48.4766	15.833	34.1372
ENSMUSG00000087674	45.1093	0.341703	0.428488	0.797463	0.425182	1	1776	4930447M23Rik		RIKEN cDNA 4930447M23 gene [Source:MGI Symbol;Acc:MGI:1918902]	35.1762	41.0631	44.0082	28.4183	29.7546	36.6268	40.0825	31.5999
ENSMUSG00000023094	218.426	-0.058633	0.141886	-0.41324	0.679431	1	1377	Msrb2	76467	methionine sulfoxide reductase B2 [Source:MGI Symbol;Acc:MGI:1923717]	193.469	213.91	198.548	200.021	220.594	210.065	201.976	210.227
ENSMUSG00000109733	5.82009	-0.181797	0.725272	-0.25066	0.802077	1	1601	Gm33940		predicted gene, 33940 [Source:MGI Symbol;Acc:MGI:5593099]	8.79404	6.68469	6.14067	9.8371	5.1301	9.69533	7.20647	8.22084
ENSMUSG00000056329	8.4668	0.134312	0.713633	0.188209	0.850713	1	2289	1810010K12Rik		RIKEN cDNA 1810010K12 gene [Source:MGI Symbol;Acc:MGI:1921419]	5.27642	16.2343	4.09378	7.65108	10.2602	5.38629	8.53482	7.76586
ENSMUSG00000043415	265.5	0.143263	0.248979	0.575402	0.565019	1	2832	Otud1	71198	OTU domain containing 1 [Source:MGI Symbol;Acc:MGI:1918448]	221.61	321.82	205.713	218.602	243.167	216.529	249.714	226.099
ENSMUSG00000036617	859.973	0.344655	0.298736	1.15371	0.248619	1	16067	Etl4	208618	enhancer trap locus 4 [Source:MGI Symbol;Acc:MGI:95454]	550.507	971.19	688.779	566.18	778.75	395.354	736.825	580.094
ENSMUSG00000036591	1991.09	0.140986	0.151454	0.930883	0.351914	1	9271	Arhgap21	71435	Rho GTPase activating protein 21 [Source:MGI Symbol;Acc:MGI:1918685]	2192.35	2079.89	2381.56	1936.82	2021.26	2075.88	2217.94	2011.32
ENSMUSG00000075514	121.743	-0.0713409	0.191715	-0.372119	0.709804	1	854	Gm13375		predicted gene 13375 [Source:MGI Symbol;Acc:MGI:3649913]	102.89	116.505	96.2039	98.371	120.044	113.112	105.2	110.509
ENSMUSG00000026679	33.8167	-0.728751	0.587928	-1.23953	0.215151	1	1561	Enkur	71233	enkurin, TRPC channel interacting protein [Source:MGI Symbol;Acc:MGI:1918483]	29.0203	28.6487	24.5627	25.1393	37.9628	73.2536	27.4106	45.4519
ENSMUSG00000048550	279.338	-0.0925094	0.157708	-0.586588	0.55748	1	4043	Thnsl1	208967	threonine synthase-like 1 (bacterial) [Source:MGI Symbol;Acc:MGI:2139347]	240.957	273.117	260.979	230.625	293.442	301.632	258.351	275.233
ENSMUSG00000045967	3535.49	0.253834	0.296398	0.856394	0.39178	1	8170	Gpr158	241263	G protein-coupled receptor 158 [Source:MGI Symbol;Acc:MGI:2441697]	4060.21	3088.33	4430.5	2739.09	3328.41	3643.29	3859.68	3236.93
ENSMUSG00000083863	58.8062	-0.354313	0.260408	-1.3606	0.173639	1	672	Gm13341		predicted gene 13341 [Source:MGI Symbol;Acc:MGI:3650228]	58.9201	70.6667	44.0082	65.5807	75.9255	80.7944	57.865	74.1002
ENSMUSG00000083563	2504.6	-0.314782	0.213117	-1.47704	0.139665	1	1545	Gm13340		predicted gene 13340 [Source:MGI Symbol;Acc:MGI:3650227]	2173.01	2691.07	2374.39	3850.68	2364.98	2787.95	2412.82	3001.2
ENSMUSG00000082884	242.896	-1.78684	0.815068	-2.19226	0.0283606	1	510	Gm13339		predicted gene 13339 [Source:MGI Symbol;Acc:MGI:3650221]	84.4228	272.162	83.9226	558.529	160.059	801.481	146.836	506.689
ENSMUSG00000026787	5932.78	0.0286151	0.211043	0.135589	0.892146	1	5876	Gad2	14417	glutamic acid decarboxylase 2 [Source:MGI Symbol;Acc:MGI:95634]	6918.27	4709.84	6914.4	6468.44	6296.69	5413.23	6180.84	6059.45
ENSMUSG00000026786	197.313	-0.0592906	0.232883	-0.254593	0.799037	1	7414	Apbb1ip	54519	amyloid beta (A4) precursor protein-binding, family B, member 1 interacting protein [Source:MGI Symbol;Acc:MGI:1861354]	260.304	273.117	214.924	230.625	258.557	290.86	249.448	260.014
ENSMUSG00000026784	89.7973	0.0635532	0.238086	0.266934	0.78952	1	4248	Pdss1	56075	prenyl (solanesyl) diphosphate synthase, subunit 1 [Source:MGI Symbol;Acc:MGI:1889278]	89.6992	101.225	96.2039	107.115	67.7174	100.185	95.7095	91.6725
ENSMUSG00000058835	2346.32	0.0660776	0.179133	0.368874	0.712222	1	4032	Abi1	11308	abl-interactor 1 [Source:MGI Symbol;Acc:MGI:104913]	2488.71	2300.49	2491.07	2194.77	2347.54	2411.98	2426.76	2318.09
ENSMUSG00000026781	1973.13	-0.122843	0.101264	-1.21309	0.225095	1	9775	Acbd5	74159	acyl-Coenzyme A binding domain containing 5 [Source:MGI Symbol;Acc:MGI:1921409]	1918.86	1763.8	1819.69	1859.21	2140.28	1991.85	1834.12	1997.11
ENSMUSG00000026779	21.7199	0.12405	0.440678	0.281497	0.778329	1	5777	Mastl	67121	microtubule associated serine/threonine kinase-like [Source:MGI Symbol;Acc:MGI:1914371]	19.3469	21.009	17.3986	12.0231	22.5725	18.3134	19.2515	17.6363
ENSMUSG00000026775	1329.09	-0.0696586	0.108196	-0.643817	0.519694	1	8009	Yme1l1	27377	YME1-like 1 (S. cerevisiae) [Source:MGI Symbol;Acc:MGI:1351651]	1341.09	1226.16	1263.96	1260.24	1386.15	1374.58	1277.07	1340.33
ENSMUSG00000081648	15.9611	-0.231354	0.543512	-0.425664	0.670352	1	888	Gm13423		predicted gene 13423 [Source:MGI Symbol;Acc:MGI:3650165]	13.1911	24.8289	11.2579	28.4183	11.2862	18.3134	16.4259	19.3393
ENSMUSG00000069132	30.8217	-0.28544	0.520858	-0.548019	0.583679	1	2579	Nxph2	18232	neurexophilin 2 [Source:MGI Symbol;Acc:MGI:107491]	15.8293	31.5135	26.6096	30.6043	44.1189	15.0816	24.6508	29.9349
ENSMUSG00000102704	21.3589	0.0742369	0.45385	0.163572	0.870068	1	1518	Gm38309		predicted gene, 38309 [Source:MGI Symbol;Acc:MGI:5611537]	19.3469	21.964	18.422	25.1393	10.2602	21.5452	19.911	18.9815
ENSMUSG00000026771	354.164	0.131467	0.157159	0.836524	0.40286	1	10280	Spopl	76857	speckle-type POZ protein-like [Source:MGI Symbol;Acc:MGI:1924107]	405.405	343.784	425.753	301.671	384.758	385.659	391.648	357.362
ENSMUSG00000026986	327.177	-0.189743	0.142405	-1.33242	0.182723	1	1769	Hnmt	140483	histamine N-methyltransferase [Source:MGI Symbol;Acc:MGI:2153181]	307.791	254.018	291.682	307.136	356.029	310.251	284.497	324.472
ENSMUSG00000026981	50.219	-0.765909	0.396665	-1.93087	0.053499	1	5535	Il1rn	16181	interleukin 1 receptor antagonist [Source:MGI Symbol;Acc:MGI:96547]	59.7995	43.928	81.8757	137.719	64.6393	113.112	61.8677	105.157
ENSMUSG00000026979	40.231	0.267149	0.391545	0.682294	0.495053	1	11786	Psd4	215632	pleckstrin and Sec7 domain containing 4 [Source:MGI Symbol;Acc:MGI:2674093]	55.4025	42.0181	52.1957	32.7903	44.1189	47.3994	49.8721	41.4362
ENSMUSG00000102591	6.44092	1.32665	0.746011	1.77833	0.0753496	1	2660	Gm38383		predicted gene, 38383 [Source:MGI Symbol;Acc:MGI:5611611]	14.9499	11.4595	11.2579	8.74409	1.02602	5.38629	12.5557	5.05213
ENSMUSG00000084241	13.3811	0.0476316	0.569598	0.0836233	0.933356	1	1612	Gm13416		predicted gene 13416 [Source:MGI Symbol;Acc:MGI:3652158]	18.4675	18.1442	7.16412	10.9301	13.3383	18.3134	14.5919	14.1939
ENSMUSG00000004113	1177.18	0.142884	0.138411	1.03232	0.301922	1	9942	Cacna1b	12287	calcium channel, voltage-dependent, N type, alpha 1B subunit [Source:MGI Symbol;Acc:MGI:88296]	1211.82	1349.35	1416.45	1337.85	1214.81	1049.25	1325.87	1200.63
ENSMUSG00000036893	431.269	0.0888243	0.125595	0.70723	0.479424	1	8116	Ehmt1	77683	euchromatic histone methyltransferase 1 [Source:MGI Symbol;Acc:MGI:1924933]	496.863	428.775	476.926	441.577	440.163	437.367	467.521	439.702
ENSMUSG00000102875	8.52296	0.0338785	0.618503	0.054775	0.956318	1	4419	Gm37139		predicted gene, 37139 [Source:MGI Symbol;Acc:MGI:5610367]	11.4323	13.3694	10.2345	15.3022	7.18214	11.8498	11.6787	11.4447
ENSMUSG00000026972	48.4724	-0.653221	0.332208	-1.9663	0.0492636	1	2510	Arrdc1	215705	arrestin domain containing 1 [Source:MGI Symbol;Acc:MGI:2446136]	29.8997	36.2883	40.9378	60.1156	61.5612	46.3221	35.7086	55.9997
ENSMUSG00000026974	319.332	-0.041153	0.184238	-0.223369	0.823248	1	4168	Zmynd19	67187	zinc finger, MYND domain containing 19 [Source:MGI Symbol;Acc:MGI:1914437]	271.736	314.181	317.268	341.02	332.431	255.31	301.062	309.587
ENSMUSG00000026975	259.514	-0.0750417	0.143737	-0.522076	0.601617	1	2365	Dph7	67228	diphthamine biosynethesis 7 [Source:MGI Symbol;Acc:MGI:1914478]	259.424	254.018	273.26	300.578	250.349	277.933	262.234	276.287
ENSMUSG00000036850	388.962	-0.154327	0.145762	-1.05876	0.289708	1	888	Mrpl41	107733	mitochondrial ribosomal protein L41 [Source:MGI Symbol;Acc:MGI:1333816]	347.365	377.208	367.417	417.53	377.576	420.131	363.996	405.079
ENSMUSG00000036833	234.143	0.0801054	0.160782	0.498225	0.618326	1	7496	Pnpla7	241274	patatin-like phospholipase domain containing 7 [Source:MGI Symbol;Acc:MGI:2385325]	231.283	219.64	284.518	224.067	237.011	233.765	245.147	231.614
ENSMUSG00000006476	4134.64	0.104713	0.325509	0.32169	0.747688	1	4896	Nsmf	56876	NMDA receptor synaptonuclear signaling and neuronal migration factor [Source:MGI Symbol;Acc:MGI:1861755]	4067.24	5218.83	3475.62	3935.93	4109.21	3823.19	4253.9	3956.11
ENSMUSG00000078202	59.289	-0.335801	0.323186	-1.03903	0.298789	1	2582	Nrarp	67122	Notch-regulated ankyrin repeat protein [Source:MGI Symbol;Acc:MGI:1914372]	31.6585	53.4775	42.9847	57.9296	67.7174	35.5495	42.7069	53.7322
ENSMUSG00000059555	41.2369	0.0625695	0.386862	0.161736	0.871514	1	3301	Tor4a	227612	torsin family 4, member A [Source:MGI Symbol;Acc:MGI:2442720]	43.9702	63.9821	26.6096	38.2554	34.8847	56.0175	44.8539	43.0525
ENSMUSG00000013465	421.517	0.0719809	0.253941	0.283455	0.776828	1	3432	Nelfb	58202	negative elongation factor complex member B [Source:MGI Symbol;Acc:MGI:1931035]	328.018	466.019	360.253	388.019	411.434	298.401	384.763	365.951
ENSMUSG00000026969	8.01276	-0.717305	0.707529	-1.01382	0.31067	1	1125	Fam166a	68222	family with sequence similarity 166, member A [Source:MGI Symbol;Acc:MGI:3605773]	3.51762	9.54956	3.07034	8.74409	11.2862	6.46355	5.37917	8.83129
ENSMUSG00000036752	2323.77	-0.249184	0.219279	-1.13638	0.255798	1	2088	Tubb4b	227613	tubulin, beta 4B class IVB [Source:MGI Symbol;Acc:MGI:1915472]	1679.66	2124.78	1799.22	2222.09	2361.9	2075.88	1867.89	2219.96
ENSMUSG00000006469	8.56967	-0.791882	0.810683	-0.976809	0.328664	1	2358	Slc34a3	142681	solute carrier family 34 (sodium phosphate), member 3 [Source:MGI Symbol;Acc:MGI:2159410]	3.51762	7.63965	7.16412	4.37205	18.4684	8.61807	6.10713	10.4862
ENSMUSG00000044628	1102.98	0.0405347	0.14906	0.271935	0.785672	1	1750	Rnf208	68846	ring finger protein 208 [Source:MGI Symbol;Acc:MGI:1916096]	967.345	989.334	997.86	979.338	1053.72	839.185	984.846	957.415
ENSMUSG00000006471	92.4813	0.0548309	0.209236	0.262054	0.79328	1	5835	Ndor1	78797	NADPH dependent diflavin oxidoreductase 1 [Source:MGI Symbol;Acc:MGI:1926047]	93.2168	95.4956	97.2273	98.371	77.9776	99.1078	95.3133	91.8188
ENSMUSG00000078201	49.0587	-0.0799332	0.283769	-0.281684	0.778186	1	854	Tmem203	227615	transmembrane protein 203 [Source:MGI Symbol;Acc:MGI:2443597]	39.5732	57.2974	37.8675	45.9065	54.3791	42.0131	44.9127	47.4329
ENSMUSG00000048707	450.173	-0.0616025	0.198889	-0.309734	0.756763	1	2932	Tprn	97031	taperin [Source:MGI Symbol;Acc:MGI:2139535]	349.123	399.172	418.589	365.066	361.159	491.23	388.961	405.818
ENSMUSG00000026966	320.284	-0.0821024	0.15704	-0.522811	0.601106	1	1276	Ssna1	68475	SS nuclear autoantigen 1 [Source:MGI Symbol;Acc:MGI:1915725]	330.656	266.433	287.588	296.206	301.65	339.337	294.892	312.398
ENSMUSG00000026965	1036.26	-0.0952855	0.117416	-0.811518	0.417068	1	3445	Anapc2	99152	anaphase promoting complex subunit 2 [Source:MGI Symbol;Acc:MGI:2139135]	871.489	900.524	856.624	984.803	957.277	866.116	876.212	936.065
ENSMUSG00000026963	12.0026	0.418929	0.642599	0.651928	0.514447	1	518	Tmem210	78217	transmembrane protein 210 [Source:MGI Symbol;Acc:MGI:1925467]	15.8293	16.2343	13.3048	4.37205	12.3122	17.2361	15.1228	11.3068
ENSMUSG00000026961	18.6939	0.155303	0.484461	0.320569	0.748537	1	1190	Lrrc26	227618	leucine rich repeat containing 26 [Source:MGI Symbol;Acc:MGI:2385129]	21.1057	21.009	23.5393	22.9532	10.2602	25.8542	21.8847	19.6892
ENSMUSG00000026959	3596.04	0.10492	0.151775	0.691286	0.489386	1	9700	Grin1	14810	glutamate receptor, ionotropic, NMDA1 (zeta 1) [Source:MGI Symbol;Acc:MGI:95819]	3809.58	3759.66	3970.97	3616.77	3413.57	3700.38	3846.74	3576.91
ENSMUSG00000085830	104.485	-0.00130858	0.337937	-0.00387225	0.99691	1	2891	Grin1os	320354	glutamate receptor, ionotropic, NMDA1 (zeta 1), opposite strand [Source:MGI Symbol;Acc:MGI:2443867]	174.122	104.09	129.978	161.766	95.4199	151.893	136.063	136.36
ENSMUSG00000036646	1144.83	0.0706806	0.105814	0.667968	0.504154	1	5391	Man1b1	227619	mannosidase, alpha, class 1B, member 1 [Source:MGI Symbol;Acc:MGI:2684954]	1035.06	1158.36	1139.1	996.826	1145.04	1029.86	1110.84	1057.24
ENSMUSG00000026958	188.26	0.231191	0.226257	1.02181	0.306872	1	3337	Dpp7	83768	dipeptidylpeptidase 7 [Source:MGI Symbol;Acc:MGI:1933213]	193.469	223.46	177.056	155.208	153.903	197.138	197.995	168.75
ENSMUSG00000026956	167.951	0.239253	0.195418	1.22431	0.220834	1	4071	Uap1l1	227620	UDP-N-acteylglucosamine pyrophosphorylase 1-like 1 [Source:MGI Symbol;Acc:MGI:2443318]	182.037	192.901	140.212	149.743	134.409	152.971	171.717	145.707
ENSMUSG00000026955	16.8546	-0.721024	0.545209	-1.32247	0.18601	1	3499	Sapcd2	72080	suppressor APC domain containing 2 [Source:MGI Symbol;Acc:MGI:1919330]	16.7087	12.4144	8.18757	30.6043	20.5204	10.7726	12.4369	20.6324
ENSMUSG00000015085	88.3558	0.0955418	0.281044	0.339954	0.733892	1	2128	Entpd2	12496	ectonucleoside triphosphate diphosphohydrolase 2 [Source:MGI Symbol;Acc:MGI:1096863]	81.7846	121.279	63.4536	84.1619	69.7694	95.876	88.8392	83.2691
ENSMUSG00000015094	1532.1	0.0100202	0.139546	0.0718056	0.942757	1	3906	Npdc1	18146	neural proliferation, differentiation and control 1 [Source:MGI Symbol;Acc:MGI:1099802]	1309.43	1597.64	1337.64	1469.01	1395.39	1350.88	1414.91	1405.09
ENSMUSG00000026944	4786.37	-0.0160134	0.16078	-0.0995982	0.920663	1	8346	Abca2	11305	ATP-binding cassette, sub-family A (ABC1), member 2 [Source:MGI Symbol;Acc:MGI:99606]	4366.24	4323.09	5261.53	4689.02	4168.72	5248.4	4650.29	4702.05
ENSMUSG00000047617	342.643	0.0772447	0.155351	0.497228	0.619028	1	2066	Paxx	227622	non-homologous end joining factor [Source:MGI Symbol;Acc:MGI:2442831]	359.676	384.847	362.3	368.345	293.442	387.813	368.941	349.867
ENSMUSG00000015093	16.6313	0.0221381	0.502612	0.0440462	0.964868	1	1012	Clic3	69454	chloride intracellular channel 3 [Source:MGI Symbol;Acc:MGI:1916704]	25.5027	17.1892	12.2813	14.2091	13.3383	26.9315	18.3244	18.1596
ENSMUSG00000015090	3254.98	-0.272791	0.376321	-0.72489	0.46852	1	1649	Ptgds	19215	prostaglandin D2 synthase (brain) [Source:MGI Symbol;Acc:MGI:99261]	2075.39	2303.35	3198.27	2801.39	2505.54	3846.89	2525.67	3051.27
ENSMUSG00000015083	21.4576	-0.26912	0.369605	-0.728131	0.466534	1	1493	C8g	69379	complement component 8, gamma polypeptide [Source:MGI Symbol;Acc:MGI:88237]	29.0203	20.0541	20.4689	26.2323	26.6765	31.2405	23.1811	28.0498
ENSMUSG00000015095	1014.64	0.0159196	0.114542	0.138986	0.889461	1	3052	Fbxw5	30839	F-box and WD-40 domain protein 5 [Source:MGI Symbol;Acc:MGI:1354731]	997.244	995.064	1000.93	1048.2	917.262	995.387	997.746	986.949
ENSMUSG00000026942	123.149	-0.160947	0.203776	-0.789825	0.42963	1	5101	Traf2	22030	TNF receptor-associated factor 2 [Source:MGI Symbol;Acc:MGI:101835]	120.478	132.739	102.345	136.626	111.836	149.739	118.521	132.734
ENSMUSG00000015092	1113.26	0.0773127	0.112771	0.685571	0.492984	1	1317	Edf1	59022	endothelial differentiation-related factor 1 [Source:MGI Symbol;Acc:MGI:1891227]	1071.11	1085.78	921.101	991.361	1020.89	905.975	1026	972.742
ENSMUSG00000026941	26.3349	-0.300466	0.371571	-0.808637	0.418724	1	4630	Mamdc4	381352	MAM domain containing 4 [Source:MGI Symbol;Acc:MGI:2685841]	29.8997	23.8739	26.6096	42.6274	32.8327	23.6997	26.7944	33.0533
ENSMUSG00000036504	69.4313	0.197669	0.291314	0.678541	0.497429	1	1074	Phpt1	75454	phosphohistidine phosphatase 1 [Source:MGI Symbol;Acc:MGI:1922704]	67.7141	78.3064	95.1805	75.4178	65.6653	68.9446	80.4003	70.0092
ENSMUSG00000029419	11.2986	0.0833046	0.572657	0.14547	0.88434	1	5020	Gm996	381353	predicted gene 996 [Source:MGI Symbol;Acc:MGI:2685842]	14.9499	7.63965	20.4689	14.2091	11.2862	15.0816	14.3528	13.5257
ENSMUSG00000015087	2583.08	0.0639312	0.106512	0.600223	0.548358	1	6379	Rabl6	227624	RAB, member RAS oncogene family-like 6 [Source:MGI Symbol;Acc:MGI:2442633]	2634.69	2740.72	2569.87	2440.69	2472.71	2687.76	2648.43	2533.72
ENSMUSG00000026940	30.0851	-0.104575	0.456791	-0.228934	0.81892	1	3035	Ccdc183	77058	coiled-coil domain containing 183 [Source:MGI Symbol;Acc:MGI:1924308]	21.1057	40.1082	13.3048	37.1624	18.4684	24.777	24.8395	26.8026
ENSMUSG00000026939	140.305	-0.175817	0.281015	-0.625652	0.531544	1	1122	Tmem141	51875	transmembrane protein 141 [Source:MGI Symbol;Acc:MGI:1098773]	113.443	130.829	92.1101	137.719	126.201	116.344	112.127	126.755
ENSMUSG00000087612	8.5487	0.476735	0.680871	0.700183	0.483813	1	1778	A230005M16Rik		RIKEN cDNA A230005M16 gene [Source:MGI Symbol;Acc:MGI:3603401]	7.03523	11.4595	5.11723	6.55807	7.18214	3.23178	7.87064	5.65733
ENSMUSG00000049086	213.829	0.115154	0.152336	0.755924	0.449695	1	983	Bmyc	107771	brain expressed myelocytomatosis oncogene [Source:MGI Symbol;Acc:MGI:88184]	200.504	211.045	204.689	197.835	181.606	189.598	205.413	189.679
ENSMUSG00000058740	1985.95	-0.0252663	0.140589	-0.179717	0.857375	1	9499	Kcnt1	227632	potassium channel, subfamily T, member 1 [Source:MGI Symbol;Acc:MGI:1924627]	2313.71	2211.68	2230.09	2533.6	1948.41	2393.67	2251.83	2291.89
ENSMUSG00000026933	1653.43	0.154867	0.129201	1.19866	0.230662	1	8368	Camsap1	227634	calmodulin regulated spectrin-associated protein 1 [Source:MGI Symbol;Acc:MGI:3036242]	1832.68	1690.27	1831.97	1566.29	1756.55	1486.62	1784.97	1603.15
ENSMUSG00000036352	569.327	0.0208597	0.119665	0.174318	0.861616	1	2632	Ubac1	98766	ubiquitin associated domain containing 1 [Source:MGI Symbol;Acc:MGI:1920995]	570.733	488.937	542.426	534.483	539.687	505.234	534.032	526.468
ENSMUSG00000026932	3162.12	-0.0620139	0.232487	-0.266741	0.789668	1	7815	Nacc2	67991	nucleus accumbens associated 2, BEN and BTB (POZ) domain containing [Source:MGI Symbol;Acc:MGI:1915241]	2593.36	2919.3	3116.39	3133.66	2807.19	3066.96	2876.35	3002.6
ENSMUSG00000087679	1073.45	0.0985466	0.115651	0.852101	0.394158	1	2483	Tmem250-ps	109299	transmembrane protein 250, pseudogene [Source:MGI Symbol;Acc:MGI:1924939]	1108.05	1019.89	945.664	958.571	948.043	965.224	1024.54	957.279
ENSMUSG00000087595	17.0559	-0.500061	0.421306	-1.18693	0.235255	1	574	1810012K08Rik		RIKEN cDNA 1810012K08 gene [Source:MGI Symbol;Acc:MGI:1916345]	16.7087	17.1892	14.3282	24.0462	17.4423	26.9315	16.0754	22.8067
ENSMUSG00000036327	488.072	-0.0198399	0.183818	-0.107933	0.914049	1	4644	Qsox2	227638	quiescin Q6 sulfhydryl oxidase 2 [Source:MGI Symbol;Acc:MGI:2387194]	549.628	434.505	539.356	494.041	511.984	538.629	507.829	514.885
ENSMUSG00000048038	345.476	0.0324312	0.265092	0.122339	0.90263	1	9827	Ccdc187	329366	coiled-coil domain containing 187 [Source:MGI Symbol;Acc:MGI:3045295]	442.34	338.054	435.988	415.344	352.951	421.208	405.461	396.501
ENSMUSG00000026930	897.14	0.166469	0.22356	0.744628	0.456496	1	5383	Gpsm1	67839	G-protein signalling modulator 1 (AGS3-like, C. elegans) [Source:MGI Symbol;Acc:MGI:1915089]	1269.86	882.379	1045.96	875.502	884.43	1090.19	1066.07	950.039
ENSMUSG00000075467	490.236	0.111307	0.121485	0.916219	0.359552	1	2916	Dnlz	52838	DNL-type zinc finger [Source:MGI Symbol;Acc:MGI:106559]	526.763	496.577	457.48	439.391	466.839	465.376	493.607	457.202
ENSMUSG00000026928	40.0619	0.0235671	0.338665	0.0695881	0.944521	1	2293	Card9	332579	caspase recruitment domain family, member 9 [Source:MGI Symbol;Acc:MGI:2685628]	43.9702	41.0631	34.7972	36.0694	41.0408	40.9358	39.9435	39.3487
ENSMUSG00000086779	13.3844	-0.355336	0.537227	-0.661425	0.50834	1	1344	Gm13562		predicted gene 13562 [Source:MGI Symbol;Acc:MGI:3651238]	11.4323	17.1892	13.3048	28.4183	11.2862	14.0044	13.9754	17.903
ENSMUSG00000036281	302.491	-0.0965737	0.175929	-0.548936	0.58305	1	6622	Snapc4	227644	small nuclear RNA activating complex, polypeptide 4 [Source:MGI Symbol;Acc:MGI:2443935]	350.003	308.451	310.104	398.949	332.431	304.864	322.853	345.415
ENSMUSG00000085767	20.8895	-0.434643	0.431012	-1.00843	0.31325	1	1678	Gm13563		predicted gene 13563 [Source:MGI Symbol;Acc:MGI:3652052]	24.6233	21.964	12.2813	34.9764	24.6245	20.4679	19.6229	26.6896
ENSMUSG00000026927	626.747	0.0473416	0.117969	0.401306	0.688195	1	3587	Sdccag3	68112	serologically defined colon cancer antigen 3 [Source:MGI Symbol;Acc:MGI:1915362]	682.418	695.208	649.888	707.178	612.534	643.123	675.838	654.279
ENSMUSG00000026926	1004.96	-0.00348073	0.119747	-0.0290674	0.976811	1	4282	Pmpca	66865	peptidase (mitochondrial processing) alpha [Source:MGI Symbol;Acc:MGI:1918568]	1018.35	906.253	1025.49	970.594	1038.33	947.988	983.365	985.638
ENSMUSG00000026925	284.266	-0.00517124	0.234167	-0.0220835	0.982381	1	4301	Inpp5e	64436	inositol polyphosphate-5-phosphatase E [Source:MGI Symbol;Acc:MGI:1927753]	285.806	298.901	284.518	280.904	302.676	288.705	289.742	290.762
ENSMUSG00000026924	927.4	0.00686164	0.125002	0.0548922	0.956224	1	9189	Sec16a	227648	SEC16 homolog A, endoplasmic reticulum export factor [Source:MGI Symbol;Acc:MGI:2139207]	889.078	959.731	1116.58	997.919	1017.81	933.983	988.463	983.238
ENSMUSG00000086714	5.06963	0.629439	0.836461	0.752502	0.451749	1	1803	0610009E02Rik		RIKEN cDNA 0610009E02 gene [Source:MGI Symbol;Acc:MGI:3698435]	6.15583	5.72974	11.2579	4.37205	5.1301	5.38629	7.71449	4.96281
ENSMUSG00000026923	442.382	-0.104662	0.132948	-0.787237	0.431143	1	14232	Notch1	18128	notch 1 [Source:MGI Symbol;Acc:MGI:97363]	508.296	494.667	514.793	549.785	550.973	531.089	505.919	543.949
ENSMUSG00000026921	231.576	-0.171062	0.255658	-0.669104	0.503429	1	3581	Egfl7	353156	EGF-like domain 7 [Source:MGI Symbol;Acc:MGI:2449923]	221.61	254.973	189.337	298.392	277.026	174.516	221.974	249.978
ENSMUSG00000026922	24.8571	-0.411735	0.400403	-1.0283	0.303808	1	2130	Agpat2	67512	1-acylglycerol-3-phosphate O-acyltransferase 2 (lysophosphatidic acid acyltransferase, beta) [Source:MGI Symbol;Acc:MGI:1914762]	21.1057	29.6036	25.5861	28.4183	26.6765	46.3221	25.4318	33.8057
ENSMUSG00000036186	300.938	-0.0794747	0.186802	-0.425449	0.670509	1	2476	Fam69b	56279	family with sequence similarity 69, member B [Source:MGI Symbol;Acc:MGI:1927576]	259.424	282.667	263.026	311.508	291.39	247.77	268.372	283.556
ENSMUSG00000077192	8.02032	0.254577	0.674788	0.37727	0.705973	1	132	Snora17		small nucleolar RNA, H/ACA box 17 [Source:MGI Symbol;Acc:MGI:4360060]	14.0705	6.68469	7.16412	13.1161	5.1301	5.38629	9.30643	7.87751
ENSMUSG00000036160	274.926	0.0208377	0.160071	0.130178	0.896426	1	4071	Surf6	20935	surfeit gene 6 [Source:MGI Symbol;Acc:MGI:98447]	281.409	246.379	289.635	241.555	296.52	267.16	272.474	268.412
ENSMUSG00000015776	428.554	-0.0161778	0.140186	-0.115403	0.908126	1	3614	Med22	20933	mediator complex subunit 22 [Source:MGI Symbol;Acc:MGI:98446]	510.934	433.55	414.496	414.251	499.672	461.067	452.993	458.33
ENSMUSG00000062647	3522.32	-0.0418503	0.0785292	-0.532926	0.594085	1	1781	Rpl7a	27176	ribosomal protein L7A [Source:MGI Symbol;Acc:MGI:1353472]	3491.23	3368.13	3265.82	3491.08	3495.65	3437.53	3375.06	3474.75
ENSMUSG00000015790	657.392	0.0429876	0.140772	0.305369	0.760085	1	1753	Surf1	20930	surfeit gene 1 [Source:MGI Symbol;Acc:MGI:98443]	622.618	650.325	585.411	631.761	597.144	575.256	619.451	601.387
ENSMUSG00000014873	329.794	0.176003	0.145478	1.20983	0.226345	1	3408	Surf2	20931	surfeit gene 2 [Source:MGI Symbol;Acc:MGI:98444]	342.088	345.694	330.573	331.182	287.286	283.319	339.452	300.596
ENSMUSG00000014867	1029.45	-0.0253658	0.114369	-0.221789	0.824478	1	3281	Surf4	20932	surfeit gene 4 [Source:MGI Symbol;Acc:MGI:98445]	1078.15	1060.96	973.297	993.547	1086.56	1088.03	1037.47	1056.04
ENSMUSG00000052406	465.936	0.105958	0.123037	0.861184	0.389137	1	3662	Rexo4	227656	REX4, 3'-5' exonuclease [Source:MGI Symbol;Acc:MGI:2684957]	481.034	478.433	428.824	408.786	470.943	410.436	462.764	430.055
ENSMUSG00000015488	592.359	0.00367294	0.120543	0.03047	0.975692	1	4693	Cacfd1	381356	calcium channel flower domain containing 1 [Source:MGI Symbol;Acc:MGI:1924317]	599.754	550.055	548.567	534.483	587.91	572.024	566.125	564.806
ENSMUSG00000036067	168.935	-0.0209759	0.170897	-0.12274	0.902313	1	3211	Slc2a6	227659	solute carrier family 2 (facilitated glucose transporter), member 6 [Source:MGI Symbol;Acc:MGI:2443286]	158.293	184.307	188.314	193.463	171.345	173.439	176.971	179.416
ENSMUSG00000036040	36.4859	0.0640229	0.462936	0.138297	0.890005	1	7993	Adamtsl2	77794	ADAMTS-like 2 [Source:MGI Symbol;Acc:MGI:1925044]	16.7087	47.7478	25.5861	30.6043	35.9107	19.3907	30.0142	28.6352
ENSMUSG00000009216	1390.26	0.270789	0.323624	0.836739	0.402739	1	2959	Fam163b	109349	family with sequence similarity 163, member B [Source:MGI Symbol;Acc:MGI:1926106]	1186.32	1503.1	1510.61	1181.55	1282.53	1016.93	1400.01	1160.33
ENSMUSG00000009614	180.062	-0.0545486	0.169833	-0.321189	0.748067	1	5432	Sardh	192166	sarcosine dehydrogenase [Source:MGI Symbol;Acc:MGI:2183102]	175.881	212	185.244	187.998	199.048	207.911	191.042	198.319
ENSMUSG00000009621	202.222	0.0897361	0.308848	0.290552	0.771394	1	6915	Vav2	22325	vav 2 oncogene [Source:MGI Symbol;Acc:MGI:102718]	218.972	209.135	190.361	181.44	213.412	186.366	206.156	193.739
ENSMUSG00000109946	310.562	-0.0205908	0.139409	-0.147701	0.882579	1	1898	Brd3os	100504116	bromodomain containing 3, opposite strand [Source:MGI Symbol;Acc:MGI:106557]	285.806	294.126	259.955	297.299	297.546	257.465	279.963	284.103
ENSMUSG00000026918	1177.6	0.119635	0.142667	0.83856	0.401716	1	7336	Brd3	67382	bromodomain containing 3 [Source:MGI Symbol;Acc:MGI:1914632]	1238.2	1123.98	1140.12	1100.66	1169.66	953.374	1167.43	1074.57
ENSMUSG00000026917	402.131	0.0438448	0.145017	0.302343	0.762391	1	3596	Wdr5	140858	WD repeat domain 5 [Source:MGI Symbol;Acc:MGI:2155884]	467.843	403.946	383.792	425.181	387.836	406.127	418.527	406.381
ENSMUSG00000085929	8.29535	-0.243545	0.645516	-0.377287	0.70596	1	803	Gm13421		predicted gene 13421 [Source:MGI Symbol;Acc:MGI:3649922]	9.67345	7.63965	5.11723	12.0231	6.15612	8.61807	7.47677	8.93244
ENSMUSG00000015846	605.72	0.0234252	0.163733	0.14307	0.886235	1	5462	Rxra	20181	retinoid X receptor alpha [Source:MGI Symbol;Acc:MGI:98214]	598.874	577.748	676.498	650.342	545.843	626.965	617.707	607.716
ENSMUSG00000026837	68.7516	-0.214162	0.308042	-0.695236	0.486907	1	8490	Col5a1	12831	collagen, type V, alpha 1 [Source:MGI Symbol;Acc:MGI:88457]	71.2317	101.225	48.102	93.999	70.7954	91.567	73.5197	85.4538
ENSMUSG00000026833	4302.04	0.173247	0.376977	0.45957	0.645825	1	3553	Olfm1	56177	olfactomedin 1 [Source:MGI Symbol;Acc:MGI:1860437]	2663.71	5740.24	3469.48	3702.03	4336.99	2490.62	3957.81	3509.88
ENSMUSG00000035829	232.915	-0.0205571	0.399961	-0.0513977	0.959009	1	5619	Ppp1r26	241289	protein phosphatase 1, regulatory subunit 26 [Source:MGI Symbol;Acc:MGI:2685193]	133.669	235.874	236.416	272.16	223.672	118.498	201.987	204.777
ENSMUSG00000026831	28.2569	-0.509406	0.344781	-1.47748	0.139548	1	965	1700007K13Rik	69327	RIKEN cDNA 1700007K13 gene [Source:MGI Symbol;Acc:MGI:1916577]	26.3821	30.5586	21.4924	34.9764	34.8847	42.0131	26.1444	37.2914
ENSMUSG00000035772	421.384	-0.00750207	0.14446	-0.0519319	0.958583	1	2919	Mrps2	118451	mitochondrial ribosomal protein S2 [Source:MGI Symbol;Acc:MGI:2153089]	401.008	357.154	404.261	425.181	412.46	330.718	387.474	389.453
ENSMUSG00000082895	5.39167	-0.057075	0.792128	-0.0720528	0.94256	1	885	Rpsa-ps9		ribosomal protein SA, pseudogene 9 [Source:MGI Symbol;Acc:MGI:3650393]	2.63821	5.72974	6.14067	6.55807	3.07806	5.38629	4.83621	5.00747
ENSMUSG00000026829	12.56	-0.592707	0.504093	-1.17579	0.239679	1	1337	Gbgt1	227671	globoside alpha-1,3-N-acetylgalactosaminyltransferase 1 [Source:MGI Symbol;Acc:MGI:2449143]	12.3117	13.3694	10.2345	18.5812	19.4944	16.1589	11.9718	18.0782
ENSMUSG00000063611	6.02244	0.219131	0.79069	0.277139	0.781674	1	381	Gm10134		predicted gene 10134 [Source:MGI Symbol;Acc:MGI:3642322]	9.67345	6.68469	2.04689	3.27903	4.10408	8.61807	6.13501	5.33373
ENSMUSG00000026821	1800.16	0.0339098	0.153799	0.220481	0.825497	1	6159	Ralgds	19730	ral guanine nucleotide dissociation stimulator [Source:MGI Symbol;Acc:MGI:107485]	2195.87	1761.89	1981.39	2064.7	1585.2	2152.36	1979.72	1934.09
ENSMUSG00000026816	327.86	-0.0419116	0.13314	-0.314794	0.752918	1	4560	Gtf3c5	70239	general transcription factor IIIC, polypeptide 5 [Source:MGI Symbol;Acc:MGI:1917489]	337.691	346.649	355.136	314.787	376.55	378.118	346.492	356.485
ENSMUSG00000026812	1094.25	0.095137	0.10033	0.948236	0.343009	1	11833	Tsc1	64930	tuberous sclerosis 1 [Source:MGI Symbol;Acc:MGI:1929183]	1127.4	1012.25	1159.56	1031.8	1057.83	998.619	1099.74	1029.42
ENSMUSG00000026807	14.0847	-1.09074	0.646721	-1.68657	0.0916866	1	1873	Ak8	68870	adenylate kinase 8 [Source:MGI Symbol;Acc:MGI:1916120]	7.03523	12.4144	7.16412	13.1161	11.2862	32.3178	8.87126	18.9067
ENSMUSG00000035666	708.902	0.0808454	0.116702	0.69275	0.488467	1	7230	Gtf3c4	269252	general transcription factor IIIC, polypeptide 4 [Source:MGI Symbol;Acc:MGI:2138937]	748.373	681.839	793.17	719.201	726.423	656.051	741.127	700.558
ENSMUSG00000026806	81.4518	0.154524	0.239296	0.645744	0.518445	1	3534	Ddx31	227674	DEAD/H (Asp-Glu-Ala-Asp/His) box polypeptide 31 [Source:MGI Symbol;Acc:MGI:2682639]	93.2168	81.1713	82.8991	64.4877	95.4199	71.0991	85.7624	77.0022
ENSMUSG00000079502	11.2521	-0.662132	0.693118	-0.955295	0.339429	1	2624	Cfap77	329375	cilia and flagella associated protein 77 [Source:MGI Symbol;Acc:MGI:2685669]	12.3117	8.5946	9.21101	4.37205	16.4163	26.9315	10.0391	15.9066
ENSMUSG00000083773	7.14456	0.526669	0.669298	0.786898	0.431342	1	1000	Gm13394		predicted gene 13394 [Source:MGI Symbol;Acc:MGI:3651848]	13.1911	8.5946	7.16412	8.74409	8.20816	3.23178	9.64993	6.72801
ENSMUSG00000026803	208.656	-0.0937435	0.169196	-0.554052	0.579543	1	6023	Ttf1	22130	transcription termination factor, RNA polymerase I [Source:MGI Symbol;Acc:MGI:105044]	235.68	217.73	175.009	238.276	203.152	230.533	209.473	223.987
ENSMUSG00000043535	1067.94	0.0974893	0.107047	0.910712	0.362447	1	11380	Setx	269254	senataxin [Source:MGI Symbol;Acc:MGI:2443480]	1089.58	1030.4	1233.25	1028.52	1068.09	1036.32	1117.74	1044.31
ENSMUSG00000035513	306.975	-0.132877	0.373564	-0.355701	0.722064	1	3990	Ntng2	171171	netrin G2 [Source:MGI Symbol;Acc:MGI:2159341]	178.519	461.244	213.9	398.949	335.509	201.447	284.554	311.968
ENSMUSG00000079499	124.291	0.103684	0.320716	0.323289	0.746476	1	5511	6530402F18Rik		RIKEN cDNA 6530402F18 gene [Source:MGI Symbol;Acc:MGI:1923470]	90.5786	173.802	113.602	119.138	136.461	95.876	125.994	117.158
ENSMUSG00000026799	227.198	0.153554	0.204404	0.751228	0.452516	1	3310	Med27	68975	mediator complex subunit 27 [Source:MGI Symbol;Acc:MGI:1916225]	253.268	233.964	212.877	200.021	218.542	211.143	233.37	209.902
ENSMUSG00000039844	1674.75	0.0743645	0.137053	0.542598	0.587407	1	7385	Rapgef1	107746	Rap guanine nucleotide exchange factor (GEF) 1 [Source:MGI Symbol;Acc:MGI:104580]	1734.18	1861.21	1871.88	1696.35	1767.83	1727.92	1822.43	1730.7
ENSMUSG00000075425	4.95875	-0.649958	0.861129	-0.754773	0.450385	1	843	Gm13547	433416	predicted gene 13547 [Source:MGI Symbol;Acc:MGI:3650473]	5.27642	4.77478	2.04689	6.55807	7.18214	5.38629	4.0327	6.3755
ENSMUSG00000039826	298.8	0.0147305	0.144973	0.101608	0.919068	1	6316	Trub2	227682	TruB pseudouridine (psi) synthase family member 2 [Source:MGI Symbol;Acc:MGI:2442186]	284.048	304.631	315.221	291.834	298.572	303.787	301.3	298.064
ENSMUSG00000026798	178.198	0.126721	0.170644	0.7426	0.457724	1	3399	Coq4	227683	coenzyme Q4 [Source:MGI Symbol;Acc:MGI:1098826]	175.881	198.631	190.361	196.742	158.007	162.666	188.291	172.472
ENSMUSG00000059316	1077.71	0.0614135	0.135549	0.453072	0.650497	1	4412	Slc27a4	26569	solute carrier family 27 (fatty acid transporter), member 4 [Source:MGI Symbol;Acc:MGI:1347347]	966.465	992.199	1021.4	982.617	1027.05	845.648	993.354	951.771
ENSMUSG00000069020	505.86	-0.112942	0.160316	-0.704497	0.481123	1	4275	Urm1	68205	ubiquitin related modifier 1 [Source:MGI Symbol;Acc:MGI:1915455]	447.617	489.892	405.285	478.739	475.048	498.771	447.598	484.186
ENSMUSG00000065485	4.67202	-0.745804	0.849658	-0.877769	0.380069	1	97	Mir219a-2		microRNA 219a-2 [Source:MGI Symbol;Acc:MGI:3618754]	1.75881	5.72974	2.04689	6.55807	6.15612	3.23178	3.17848	5.31532
ENSMUSG00000039798	19.1789	0.106284	0.435997	0.243773	0.807406	1	1406	2600006K01Rik		RIKEN cDNA 2600006K01 gene [Source:MGI Symbol;Acc:MGI:1917569]	16.7087	20.0541	18.422	25.1393	15.3903	10.7726	18.3949	17.1007
ENSMUSG00000039787	150.359	-0.438542	0.246765	-1.77716	0.0755414	1	3383	Cercam	99151	cerebral endothelial cell adhesion molecule [Source:MGI Symbol;Acc:MGI:2139134]	122.237	130.829	128.954	169.417	167.241	180.979	127.34	172.546
ENSMUSG00000026790	804.248	0.0326072	0.12102	0.269436	0.787594	1	9919	Odf2	18286	outer dense fiber of sperm tails 2 [Source:MGI Symbol;Acc:MGI:1098824]	1008.68	894.794	878.116	954.199	843.389	923.211	927.196	906.933
ENSMUSG00000019715	660.867	-0.00422081	0.125543	-0.0336205	0.97318	1	6087	Gle1	74412	GLE1 RNA export mediator (yeast) [Source:MGI Symbol;Acc:MGI:1921662]	612.945	590.163	621.232	671.109	614.586	544.016	608.113	609.904
ENSMUSG00000057738	9558.97	0.153004	0.12594	1.2149	0.224405	1	13362	Sptan1	20740	spectrin alpha, non-erythrocytic 1 [Source:MGI Symbol;Acc:MGI:98386]	9550.33	9653.65	10436.1	8471.93	9892.89	8291.66	9880.02	8885.49
ENSMUSG00000039715	240.846	0.0561518	0.150461	0.373197	0.709002	1	2359	Wdr34	71820	WD repeat domain 34 [Source:MGI Symbol;Acc:MGI:1919070]	221.61	229.189	212.877	231.718	195.97	211.143	221.225	212.944
ENSMUSG00000054766	3608.33	-0.0185133	0.0879676	-0.210456	0.833312	1	4070	Set	56086	SET nuclear oncogene [Source:MGI Symbol;Acc:MGI:1860267]	3519.38	3483.68	3152.21	3494.36	3514.12	3279.18	3385.09	3429.22
ENSMUSG00000026785	20.5879	-0.201735	0.477254	-0.422699	0.672515	1	4255	Pkn3	263803	protein kinase N3 [Source:MGI Symbol;Acc:MGI:2388285]	27.2615	21.964	16.3751	29.5113	23.5985	22.6224	21.8669	25.2441
ENSMUSG00000015335	92.3839	0.0156513	0.248757	0.062918	0.949832	1	1785	Zdhhc12	66220	zinc finger, DHHC domain containing 12 [Source:MGI Symbol;Acc:MGI:1913470]	106.408	98.3605	107.462	103.836	100.55	104.494	104.077	102.96
ENSMUSG00000039686	1975.26	0.0260685	0.0970102	0.268719	0.788146	1	9784	Zer1	227693	zyg-11 related, cell cycle regulator [Source:MGI Symbol;Acc:MGI:2442511]	1867.85	2040.74	2002.88	1931.35	2065.38	1807.64	1970.49	1934.79
ENSMUSG00000039678	591.498	-0.0829801	0.112112	-0.740156	0.459205	1	4719	Tbc1d13	70296	TBC1 domain family, member 13 [Source:MGI Symbol;Acc:MGI:2385326]	544.351	613.082	591.552	627.388	610.482	614.038	582.995	617.303
ENSMUSG00000015337	69.6725	-0.30015	0.279661	-1.07326	0.283154	1	1063	Endog	13804	endonuclease G [Source:MGI Symbol;Acc:MGI:1261433]	63.3171	64.937	61.4067	84.1619	68.7434	80.7944	63.2203	77.8999
ENSMUSG00000039660	350.669	-0.0731223	0.128177	-0.57048	0.568352	1	3010	Spout1	227695	SPOUT domain containing methyltransferase 1 [Source:MGI Symbol;Acc:MGI:106544]	357.917	355.244	312.151	359.601	362.185	357.65	341.771	359.812
ENSMUSG00000039648	160.492	-0.0544942	0.176739	-0.308331	0.757831	1	2923	Kyat1	70266	kynurenine aminotransferase 1 [Source:MGI Symbol;Acc:MGI:1917516]	157.413	150.883	184.22	182.533	146.721	182.057	164.172	170.437
ENSMUSG00000100747	5.44626	-0.286352	0.988221	-0.289766	0.771996	1	1429	1700084E18Rik		RIKEN cDNA 1700084E18 gene [Source:MGI Symbol;Acc:MGI:1914600]	5.27642	0.954956	6.14067	7.65108	1.02602	6.46355	4.12402	5.04688
ENSMUSG00000007476	532.767	-0.193194	0.268927	-0.718386	0.472519	1	4308	Lrrc8a	241296	leucine rich repeat containing 8A [Source:MGI Symbol;Acc:MGI:2652847]	481.034	540.505	603.833	623.016	506.854	728.227	541.791	619.366
ENSMUSG00000079484	29.7904	-0.350426	0.469503	-0.746376	0.45544	1	2657	Phyhd1	227696	phytanoyl-CoA dioxygenase domain containing 1 [Source:MGI Symbol;Acc:MGI:3612860]	27.2615	29.6036	34.7972	50.2785	25.6505	40.9358	30.5541	38.955
ENSMUSG00000075419	225.889	0.0252212	0.172914	0.14586	0.884032	1	2104	Dolk	227697	dolichol kinase [Source:MGI Symbol;Acc:MGI:2677836]	220.73	253.063	195.478	226.253	219.568	212.22	223.091	219.347
ENSMUSG00000052533	240.943	-0.00241744	0.157268	-0.0153715	0.987736	1	6241	Nup188	227699	nucleoporin 188 [Source:MGI Symbol;Acc:MGI:2446190]	265.58	246.379	274.283	219.695	288.312	279.01	262.081	262.339
ENSMUSG00000026860	1802.95	0.0217576	0.0967772	0.224822	0.822118	1	3990	Sh3glb2	227700	SH3-domain GRB2-like endophilin B2 [Source:MGI Symbol;Acc:MGI:2385131]	1919.74	1727.52	1802.29	1804.56	1730.9	1833.49	1816.51	1789.65
ENSMUSG00000026858	778.294	-0.0431011	0.214946	-0.200521	0.841073	1	6249	Miga2	108958	mitoguardin 2 [Source:MGI Symbol;Acc:MGI:1922035]	700.885	707.622	738.928	816.479	735.657	660.36	715.812	737.499
ENSMUSG00000026856	182.215	0.449549	0.161117	2.7902	0.00526748	1	3233	Dolpp1	57170	dolichyl pyrophosphate phosphatase 1 [Source:MGI Symbol;Acc:MGI:1914093]	207.539	210.09	205.713	148.65	159.033	148.662	207.781	152.115
ENSMUSG00000026853	681.756	0.111318	0.131768	0.844798	0.398224	1	5388	Crat	12908	carnitine acetyltransferase [Source:MGI Symbol;Acc:MGI:109501]	825.76	761.1	662.169	715.922	732.579	634.505	749.677	694.335
ENSMUSG00000039515	2333.87	0.0662057	0.137482	0.48156	0.630119	1	5188	Ptpa	110854	protein phosphatase 2 protein activator [Source:MGI Symbol;Acc:MGI:1346006]	2187.96	2379.75	2157.42	2235.21	2157.72	2030.63	2241.71	2141.19
ENSMUSG00000089762	334.169	0.272985	0.21415	1.27474	0.202402	1	2683	Ier5l	72500	immediate early response 5-like [Source:MGI Symbol;Acc:MGI:1919750]	484.552	388.667	377.651	353.043	328.327	354.418	416.957	345.262
ENSMUSG00000047363	17.982	-0.332637	0.434537	-0.765497	0.443976	1	1229	Cstad	78617	CSA-conditional, T cell activation-dependent protein [Source:MGI Symbol;Acc:MGI:1925867]	12.3117	14.3243	18.422	24.0462	18.4684	14.0044	15.0193	18.8397
ENSMUSG00000075416	5.36265	0.827921	0.859921	0.962787	0.335654	1	3194	Gm14488		predicted gene 14488 [Source:MGI Symbol;Acc:MGI:3649725]	6.15583	5.72974	5.11723	1.09301	2.05204	6.46355	5.6676	3.20287
ENSMUSG00000044320	61.4849	-0.324867	0.327845	-0.990916	0.321726	1	2788	1700001O22Rik	73598	RIKEN cDNA 1700001O22 gene [Source:MGI Symbol;Acc:MGI:1923631]	70.3523	61.1172	40.9378	63.3947	59.5092	93.7215	57.4691	72.2085
ENSMUSG00000026857	235.756	-0.10793	0.142	-0.760073	0.447211	1	2798	Ntmt1	66617	N-terminal Xaa-Pro-Lys N-methyltransferase 1 [Source:MGI Symbol;Acc:MGI:1913867]	217.213	248.289	233.346	259.044	252.401	241.306	232.949	250.917
ENSMUSG00000039483	257.973	-0.0325954	0.141432	-0.230468	0.817728	1	5439	Asb6	72323	ankyrin repeat and SOCS box-containing 6 [Source:MGI Symbol;Acc:MGI:1919573]	269.977	257.838	242.557	250.3	269.843	268.237	256.791	262.793
ENSMUSG00000039476	7.83607	-0.676557	0.618545	-1.09379	0.274048	1	1961	Prrx2	20204	paired related homeobox 2 [Source:MGI Symbol;Acc:MGI:98218]	9.67345	4.77478	8.18757	13.1161	10.2602	12.9271	7.54526	12.1011
ENSMUSG00000050737	104.384	-0.194076	0.246548	-0.787174	0.43118	1	3931	Ptges	64292	prostaglandin E synthase [Source:MGI Symbol;Acc:MGI:1927593]	131.911	122.234	162.728	190.184	128.253	158.357	138.958	158.931
ENSMUSG00000026848	516.355	0.0926742	0.149323	0.620629	0.534844	1	5327	Tor1b	30934	torsin family 1, member B [Source:MGI Symbol;Acc:MGI:1353605]	543.472	560.559	563.919	513.715	518.14	532.166	555.983	521.341
ENSMUSG00000026849	336.545	0.0757956	0.14454	0.524392	0.600006	1	1995	Tor1a	30931	torsin family 1, member A (torsin A) [Source:MGI Symbol;Acc:MGI:1353568]	326.259	353.334	288.612	312.601	326.275	280.087	322.735	306.321
ENSMUSG00000026851	1140.46	-0.0132818	0.121669	-0.109163	0.913073	1	3280	BC005624	227707	cDNA sequence BC005624 [Source:MGI Symbol;Acc:MGI:2385132]	1089.58	1078.15	963.062	1125.8	1011.66	1023.4	1043.6	1053.62
ENSMUSG00000026854	943.576	0.126911	0.12282	1.03331	0.301458	1	9017	Usp20	74270	ubiquitin specific peptidase 20 [Source:MGI Symbol;Acc:MGI:1921520]	873.248	965.461	1051.08	891.897	892.638	860.73	963.263	881.755
ENSMUSG00000075415	3244.72	0.0218022	0.141404	0.154184	0.877465	1	10030	Fnbp1	14269	formin binding protein 1 [Source:MGI Symbol;Acc:MGI:109606]	2777.16	3052.99	3150.17	3082.29	2768.2	2994.78	2993.44	2948.42
ENSMUSG00000087269	39.0949	-0.397994	0.335467	-1.18639	0.235469	1	1249	D330023K18Rik		RIKEN cDNA D330023K18 gene [Source:MGI Symbol;Acc:MGI:2445152]	28.1409	32.4685	41.9613	57.9296	32.8327	44.1676	34.1902	44.9766
ENSMUSG00000000194	726.973	-0.0353537	0.117521	-0.300829	0.763545	1	12766	Gpr107	277463	G protein-coupled receptor 107 [Source:MGI Symbol;Acc:MGI:2139054]	721.991	679.929	766.561	756.364	797.218	667.9	722.827	740.494
ENSMUSG00000062661	4525.89	0.219577	0.128652	1.70675	0.0878691	1	4653	Ncs1	14299	neuronal calcium sensor 1 [Source:MGI Symbol;Acc:MGI:109166]	5211.35	5239.84	4540.01	4201.54	4628.38	4045.11	4997.07	4291.67
ENSMUSG00000055632	24.4184	-0.322874	0.398357	-0.810514	0.417645	1	16073	Hmcn2	665700	hemicentin 2 [Source:MGI Symbol;Acc:MGI:2677838]	36.935	27.6937	20.4689	41.5344	25.6505	39.8586	28.3659	35.6812
ENSMUSG00000076441	861.633	-0.0258325	0.1674	-0.154316	0.877361	1	2414	Ass1	11898	argininosuccinate synthetase 1 [Source:MGI Symbol;Acc:MGI:88090]	792.343	721.947	970.227	858.014	868.013	802.558	828.172	842.862
ENSMUSG00000026843	598.283	-0.0762953	0.109418	-0.697284	0.485625	1	5914	Fubp3	320267	far upstream element (FUSE) binding protein 3 [Source:MGI Symbol;Acc:MGI:2443699]	620.859	589.208	601.786	632.854	621.768	656.051	603.951	636.891
ENSMUSG00000085224	6.10349	-1.00867	1.20086	-0.839958	0.400932	1	5391	Gm13425		predicted gene 13425 [Source:MGI Symbol;Acc:MGI:3649915]	0	12.4144	7.16412	16.3952	17.4423	5.38629	6.52618	13.0746
ENSMUSG00000079466	20.722	-0.900496	0.969353	-0.928966	0.352907	1	2471	Prdm12	381359	PR domain containing 12 [Source:MGI Symbol;Acc:MGI:2685844]	1.75881	43.928	19.4455	69.9527	25.6505	25.8542	21.7108	40.4858
ENSMUSG00000039356	218.946	-0.0540556	0.167605	-0.322518	0.74706	1	2888	Exosc2	227715	exosome component 2 [Source:MGI Symbol;Acc:MGI:2385133]	254.148	197.676	223.111	230.625	242.141	228.379	224.978	233.715
ENSMUSG00000026842	1004.01	0.028545	0.129789	0.219934	0.825922	1	11596	Abl1	11350	c-abl oncogene 1, non-receptor tyrosine kinase [Source:MGI Symbol;Acc:MGI:87859]	931.289	951.136	1121.7	929.06	933.679	1081.57	1001.37	981.435
ENSMUSG00000026841	274.14	-0.10783	0.161789	-0.666486	0.5051	1	4751	Fibcd1	98970	fibrinogen C domain containing 1 [Source:MGI Symbol;Acc:MGI:2138953]	217.213	230.144	266.096	286.369	227.777	254.233	237.818	256.126
ENSMUSG00000026840	73.6831	0.357575	0.245475	1.45667	0.145208	1	6091	Lamc3	23928	laminin gamma 3 [Source:MGI Symbol;Acc:MGI:1344394]	75.6288	81.1713	75.735	62.3016	45.1449	74.3309	77.5117	60.5925
ENSMUSG00000001864	211.065	-0.0566793	0.197428	-0.287089	0.774045	1	4032	Aif1l	108897	allograft inflammatory factor 1-like [Source:MGI Symbol;Acc:MGI:1919598]	200.504	150.883	145.329	177.068	143.643	197.138	165.572	172.616
ENSMUSG00000001855	382.553	0.139311	0.127166	1.09551	0.273294	1	9659	Nup214	227720	nucleoporin 214 [Source:MGI Symbol;Acc:MGI:1095411]	365.832	418.271	440.082	375.996	371.419	363.036	408.062	370.151
ENSMUSG00000050592	197.536	0.250954	0.369814	0.678596	0.497394	1	5973	Fam78a	241303	family with sequence similarity 78, member A [Source:MGI Symbol;Acc:MGI:2443569]	287.565	212	239.486	140.998	154.929	325.332	246.351	207.087
ENSMUSG00000051373	276.748	0.0582532	0.143932	0.404727	0.685678	1	2078	Plpp7	227721	phospholipid phosphatase 7 (inactive) [Source:MGI Symbol;Acc:MGI:2445183]	244.474	295.081	275.307	281.997	250.349	249.924	271.621	260.757
ENSMUSG00000039262	5709.95	0.201399	0.170283	1.18273	0.236917	1	11262	Prrc2b	227723	proline-rich coiled-coil 2B [Source:MGI Symbol;Acc:MGI:1923304]	5803.19	6008.58	6990.13	5210.38	5846.27	5294.73	6267.3	5450.46
ENSMUSG00000039254	153.608	0.0453097	0.187555	0.241581	0.809105	1	6442	Pomt1	99011	protein-O-mannosyltransferase 1 [Source:MGI Symbol;Acc:MGI:2138994]	151.258	167.117	139.189	160.673	131.331	151.893	152.521	147.966
ENSMUSG00000002550	531.434	-0.105212	0.103781	-1.01379	0.310681	1	2751	Uck1	22245	uridine-cytidine kinase 1 [Source:MGI Symbol;Acc:MGI:98904]	532.039	524.271	514.793	538.855	566.363	584.952	523.701	563.39
ENSMUSG00000044627	1239.56	-0.157577	0.125088	-1.25974	0.207765	1	5551	Swi5	72931	SWI5 recombination repair homolog (yeast) [Source:MGI Symbol;Acc:MGI:1920181]	1179.28	1001.75	1104.3	1240.57	1263.03	1161.28	1095.11	1221.63
ENSMUSG00000002546	1263.16	0.0668021	0.0928508	0.719457	0.471859	1	5500	Golga2	99412	golgi autoantigen, golgin subfamily a, 2 [Source:MGI Symbol;Acc:MGI:2139395]	1226.77	1212.79	1343.78	1224.17	1188.13	1198.99	1261.12	1203.76
ENSMUSG00000026825	8916.82	0.220718	0.206033	1.07127	0.284046	1	5249	Dnm1	13429	dynamin 1 [Source:MGI Symbol;Acc:MGI:107384]	6962.24	9759.65	8542.7	7825.96	8383.61	5470.32	8421.53	7226.63
ENSMUSG00000039205	326.263	0.0443853	0.137488	0.32283	0.746824	1	8604	Ciz1	68379	CDKN1A interacting zinc finger protein 1 [Source:MGI Symbol;Acc:MGI:1920234]	380.782	335.19	318.292	322.438	361.159	319.946	344.754	334.514
ENSMUSG00000039195	454.44	-0.0276877	0.244724	-0.113139	0.909921	1	2694	1110008P14Rik	73737	RIKEN cDNA 1110008P14 gene [Source:MGI Symbol;Acc:MGI:1920987]	331.535	487.983	336.714	409.879	443.241	325.332	385.411	392.817
ENSMUSG00000026822	210.139	-0.591969	0.373247	-1.586	0.11274	1	2623	Lcn2	16819	lipocalin 2 [Source:MGI Symbol;Acc:MGI:96757]	258.545	210.09	368.44	277.625	319.092	664.669	279.025	420.462
ENSMUSG00000026820	363.878	-0.076233	0.154453	-0.493568	0.621611	1	5058	Ptges2	96979	prostaglandin E synthase 2 [Source:MGI Symbol;Acc:MGI:1917592]	334.174	363.838	310.104	363.973	342.691	356.573	336.039	354.412
ENSMUSG00000026819	1052.63	0.126143	0.261561	0.482268	0.629616	1	7862	Slc25a25	227731	solute carrier family 25 (mitochondrial carrier, phosphate carrier), member 25 [Source:MGI Symbol;Acc:MGI:1915913]	1079.91	970.235	1021.4	961.85	844.415	1008.31	1023.85	938.193
ENSMUSG00000039164	97.1801	-0.252256	0.235306	-1.07203	0.283705	1	4650	Naif1	71254	nuclear apoptosis inducing factor 1 [Source:MGI Symbol;Acc:MGI:1918504]	91.458	83.0812	80.8522	107.115	74.8995	122.808	85.1305	101.607
ENSMUSG00000039157	1948.04	0.0596471	0.135357	0.440666	0.659455	1	6066	Fam102a	98952	family with sequence similarity 102, member A [Source:MGI Symbol;Acc:MGI:2138935]	2200.27	2011.14	1871.88	1813.31	2036.65	1987.54	2027.76	1945.83
ENSMUSG00000026810	390.127	-0.0358102	0.137656	-0.260142	0.794754	1	1971	Dpm2	13481	dolichol-phosphate (beta-D) mannosyltransferase 2 [Source:MGI Symbol;Acc:MGI:1330238]	385.179	383.892	370.487	401.135	380.654	386.736	379.853	389.508
ENSMUSG00000075405	7.72215	0.343886	0.764321	0.449924	0.652765	1	1501	9430097D07Rik		RIKEN cDNA 9430097D07 gene [Source:MGI Symbol;Acc:MGI:2441749]	8.79404	6.68469	6.14067	6.55807	4.10408	6.46355	7.20647	5.70857
ENSMUSG00000046854	40.6124	-0.518752	0.501423	-1.03456	0.300874	1	2494	Pip5kl1	227733	phosphatidylinositol-4-phosphate 5-kinase-like 1 [Source:MGI Symbol;Acc:MGI:2448520]	31.6585	30.5586	32.7503	43.7205	50.275	42.0131	31.6558	45.3362
ENSMUSG00000079442	306.589	0.130393	0.153004	0.852221	0.394092	1	6482	St6galnac4	20448	ST6 (alpha-N-acetyl-neuraminyl-2,3-beta-galactosyl-1,3)-N-acetylgalactosaminide alpha-2,6-sialyltransferase 4 [Source:MGI Symbol;Acc:MGI:1341894]	355.279	341.874	298.846	313.694	325.249	271.469	332	303.471
ENSMUSG00000026811	1590.57	0.116017	0.108108	1.07316	0.2832	1	4815	St6galnac6	50935	ST6 (alpha-N-acetyl-neuraminyl-2,3-beta-galactosyl-1,3)-N-acetylgalactosaminide alpha-2,6-sialyltransferase 6 [Source:MGI Symbol;Acc:MGI:1355316]	1525.77	1791.5	1644.68	1453.7	1576.99	1546.94	1653.98	1525.88
ENSMUSG00000026817	1421.94	-0.066157	0.156889	-0.421679	0.673259	1	2593	Ak1	11636	adenylate kinase 1 [Source:MGI Symbol;Acc:MGI:87977]	1182.8	1348.4	1213.81	1353.15	1443.61	1123.58	1248.33	1306.78
ENSMUSG00000026814	516.175	-0.0948606	0.105609	-0.898221	0.369067	1	4048	Eng	13805	endoglin [Source:MGI Symbol;Acc:MGI:95392]	553.145	576.793	539.356	606.621	606.378	569.87	556.432	594.29
ENSMUSG00000009566	70.0493	-0.268759	0.250354	-1.07352	0.28304	1	3802	Fpgs	14287	folylpolyglutamyl synthetase [Source:MGI Symbol;Acc:MGI:95576]	85.3022	63.0271	71.6412	83.0689	79.0036	103.417	73.3235	88.4964
ENSMUSG00000009555	989.534	0.162347	0.10255	1.5831	0.113398	1	4611	Cdk9	107951	cyclin-dependent kinase 9 (CDC2-related kinase) [Source:MGI Symbol;Acc:MGI:1328368]	1094.86	1070.51	954.875	970.594	918.288	900.588	1040.08	929.824
ENSMUSG00000059013	165.935	-0.235751	0.316167	-0.745654	0.455877	1	5233	Sh2d3c	27387	SH2 domain containing 3C [Source:MGI Symbol;Acc:MGI:1351631]	131.031	145.153	144.306	191.277	126.201	177.748	140.163	165.075
ENSMUSG00000009551	20.684	-0.196269	0.65058	-0.301683	0.762894	1	1431	6330409D20Rik	70730	RIKEN cDNA 6330409D20 gene [Source:MGI Symbol;Acc:MGI:1917980]	7.91464	18.1442	12.2813	22.9532	12.3122	8.61807	12.7801	14.6279
ENSMUSG00000039021	16.4739	-0.412153	0.60101	-0.685768	0.492859	1	6388	Ttc16	338348	tetratricopeptide repeat domain 16 [Source:MGI Symbol;Acc:MGI:2443048]	19.3469	21.964	11.2579	10.9301	23.5985	35.5495	17.5229	23.3594
ENSMUSG00000009563	236.529	0.120076	0.182422	0.658233	0.510389	1	3050	Tor2a	30933	torsin family 2, member A [Source:MGI Symbol;Acc:MGI:1353596]	241.836	260.703	260.979	210.951	235.985	255.31	254.506	234.082
ENSMUSG00000053746	26.889	0.0926628	0.394202	0.235064	0.814159	1	1135	Ptrh1	329384	peptidyl-tRNA hydrolase 1 homolog [Source:MGI Symbol;Acc:MGI:1913779]	25.5027	23.8739	40.9378	30.6043	20.5204	33.395	30.1048	28.1732
ENSMUSG00000038987	22.4815	-0.0756114	0.392963	-0.192414	0.847418	1	1779	Cfap157	227736	cilia and flagella associated protein 157 [Source:MGI Symbol;Acc:MGI:2447809]	29.8997	21.964	16.3751	20.7672	25.6505	25.8542	22.7463	24.0906
ENSMUSG00000026797	9071.15	0.166364	0.230052	0.72316	0.469582	1	4997	Stxbp1	20910	syntaxin binding protein 1 [Source:MGI Symbol;Acc:MGI:107363]	6776.69	9257.34	8702.36	7927.61	8394.9	5719.17	8245.46	7347.23
ENSMUSG00000085397	5.13472	0.884476	0.790991	1.11819	0.263487	1	662	Gm13524		predicted gene 13524 [Source:MGI Symbol;Acc:MGI:3651427]	8.79404	8.5946	4.09378	3.27903	4.10408	4.30904	7.16081	3.89738
ENSMUSG00000026796	869.398	-0.1244	0.174287	-0.713764	0.475373	1	4672	Fam129b	227737	family with sequence similarity 129, member B [Source:MGI Symbol;Acc:MGI:2442910]	1043.85	936.812	794.194	939.99	853.649	1232.38	924.953	1008.67
ENSMUSG00000026792	349.311	0.0760691	0.173269	0.439024	0.660644	1	5145	Lrsam1	227738	leucine rich repeat and sterile alpha motif containing 1 [Source:MGI Symbol;Acc:MGI:2684789]	295.48	338.054	350.018	335.554	321.144	275.778	327.851	310.826
ENSMUSG00000038900	2746.32	0.050887	0.145634	0.349418	0.726776	1	3598	Rpl12	269261	ribosomal protein L12 [Source:MGI Symbol;Acc:MGI:98002]	3158.82	2875.37	2477.76	2790.46	2466.55	2961.38	2837.32	2739.47
ENSMUSG00000026791	186.367	-0.0113156	0.184	-0.061498	0.950963	1	3209	Slc2a8	56017	solute carrier family 2, (facilitated glucose transporter), member 8 [Source:MGI Symbol;Acc:MGI:1860103]	160.931	200.541	172.962	187.998	189.814	160.512	178.145	179.441
ENSMUSG00000038860	871.097	0.0384641	0.202264	0.190168	0.849178	1	12352	Garnl3	99326	GTPase activating RANGAP domain-like 3 [Source:MGI Symbol;Acc:MGI:2139309]	771.237	1110.61	756.326	915.943	855.701	797.172	879.393	856.272
ENSMUSG00000104277	27.7568	0.076202	0.407857	0.186835	0.85179	1	3789	Gm38299		predicted gene, 38299 [Source:MGI Symbol;Acc:MGI:5611527]	41.332	39.1532	37.8675	48.0925	26.6765	37.7041	39.4509	37.491
ENSMUSG00000038831	821.706	0.104315	0.111041	0.939427	0.347512	1	7657	Ralgps1	241308	Ral GEF with PH domain and SH3 binding motif 1 [Source:MGI Symbol;Acc:MGI:1922008]	846.866	864.235	892.445	856.921	834.155	730.381	867.849	807.152
ENSMUSG00000004105	66.8853	-0.430122	0.388949	-1.10586	0.268788	1	6286	Angptl2	26360	angiopoietin-like 2 [Source:MGI Symbol;Acc:MGI:1347002]	58.0407	51.5676	58.3364	44.8135	53.3531	128.194	55.9816	75.4534
ENSMUSG00000068966	260.246	0.196588	0.167242	1.17547	0.239805	1	6604	Zbtb34	241311	zinc finger and BTB domain containing 34 [Source:MGI Symbol;Acc:MGI:2685195]	302.515	256.883	317.268	240.462	266.765	257.465	292.222	254.898
ENSMUSG00000026788	413.243	0.144428	0.149344	0.967079	0.333504	1	5225	Zbtb43	71834	zinc finger and BTB domain containing 43 [Source:MGI Symbol;Acc:MGI:1919084]	481.034	383.892	469.762	400.042	418.616	388.89	444.896	402.516
ENSMUSG00000086939	4.16037	1.48276	1.13096	1.31106	0.189838	1	390	Gm13530		predicted gene 13530 [Source:MGI Symbol;Acc:MGI:3651890]	5.27642	7.63965	2.04689	3.27903	0	2.15452	4.98765	1.81118
ENSMUSG00000038740	1713.33	0.00051512	0.0985446	0.00522728	0.995829	1	8741	Mvb12b	72543	multivesicular body subunit 12B [Source:MGI Symbol;Acc:MGI:1919793]	1612.83	1668.31	1849.37	1726.96	1740.13	1660.06	1710.17	1709.05
ENSMUSG00000087461	35.8956	-0.341168	0.417438	-0.817291	0.413762	1	3034	C230014O12Rik		RIKEN cDNA C230014O12 gene [Source:MGI Symbol;Acc:MGI:3045377]	29.8997	16.2343	37.8675	29.5113	40.0148	36.6268	28.0005	35.3843
ENSMUSG00000038718	760.427	0.0646388	0.209409	0.308673	0.75757	1	6109	Pbx3	18516	pre B cell leukemia homeobox 3 [Source:MGI Symbol;Acc:MGI:97496]	851.263	569.154	753.256	678.76	722.318	677.596	724.558	692.891
ENSMUSG00000038696	798.631	0.0453541	0.165128	0.27466	0.783578	1	4059	Mapkap1	227743	mitogen-activated protein kinase associated protein 1 [Source:MGI Symbol;Acc:MGI:2444554]	812.569	752.505	786.006	746.527	730.527	801.481	783.694	759.511
ENSMUSG00000081992	4.96114	0.383383	0.768249	0.499035	0.617755	1	798	Gm13408		predicted gene 13408 [Source:MGI Symbol;Acc:MGI:3649613]	5.27642	7.63965	5.11723	4.37205	5.1301	4.30904	6.0111	4.60373
ENSMUSG00000026867	1282.76	-0.0193826	0.0961865	-0.20151	0.8403	1	13748	Gapvd1	66691	GTPase activating protein and VPS9 domains 1 [Source:MGI Symbol;Acc:MGI:1913941]	1225.89	1333.12	1357.09	1244.94	1373.84	1348.73	1305.37	1322.5
ENSMUSG00000026864	3359.21	-0.0397256	0.112415	-0.353384	0.723801	1	4229	Hspa5	14828	heat shock protein 5 [Source:MGI Symbol;Acc:MGI:95835]	3457.82	3132.26	3308.8	2999.22	3463.85	3712.23	3299.62	3391.77
ENSMUSG00000070953	296.039	-0.0937099	0.134057	-0.699031	0.484533	1	3814	Rabepk	227746	Rab9 effector protein with kelch motifs [Source:MGI Symbol;Acc:MGI:2139530]	262.062	287.442	277.354	312.601	286.26	283.319	275.619	294.06
ENSMUSG00000035949	1006.69	0.0735339	0.101949	0.721283	0.470736	1	9501	Fbxw2	30050	F-box and WD-40 domain protein 2 [Source:MGI Symbol;Acc:MGI:1353435]	968.224	985.515	1053.13	908.292	984.98	963.069	1002.29	952.114
ENSMUSG00000026869	790.491	-0.0417296	0.144478	-0.28883	0.772712	1	7230	Psmd5	66998	proteasome (prosome, macropain) 26S subunit, non-ATPase, 5 [Source:MGI Symbol;Acc:MGI:1914248]	789.705	724.812	768.608	791.34	819.79	739	761.041	783.377
ENSMUSG00000026870	5.94076	-1.24243	0.847511	-1.46597	0.142657	1	2441	Cutal	77996	cutA divalent cation tolerance homolog-like [Source:MGI Symbol;Acc:MGI:1925246]	4.39702	1.90991	3.07034	2.18602	7.18214	12.9271	3.12576	7.43176
ENSMUSG00000026873	19.2237	-0.421923	0.419301	-1.00625	0.314293	1	5039	Phf19	74016	PHD finger protein 19 [Source:MGI Symbol;Acc:MGI:1921266]	22.8645	14.3243	13.3048	21.8602	24.6245	21.5452	16.8312	22.6766
ENSMUSG00000026875	28.2848	-0.484453	0.489969	-0.988743	0.322789	1	8819	Traf1	22029	TNF receptor-associated factor 1 [Source:MGI Symbol;Acc:MGI:101836]	42.2114	27.6937	23.5393	30.6043	36.9367	63.5583	31.1481	43.6998
ENSMUSG00000026874	5.88404	-0.308253	0.953754	-0.3232	0.746544	1	6265	Hc	15139	hemolytic complement [Source:MGI Symbol;Acc:MGI:96031]	7.03523	8.5946	5.11723	4.37205	3.07806	18.3134	6.91569	8.58784
ENSMUSG00000035875	5.81711	0.41801	0.735133	0.568617	0.569616	1	3050	AI182371	98870	expressed sequence AI182371 [Source:MGI Symbol;Acc:MGI:2138853]	6.15583	7.63965	6.14067	7.65108	5.1301	2.15452	6.64538	4.97857
ENSMUSG00000057110	187.27	-0.332569	0.185332	-1.79445	0.0727415	1	10194	Cntrl	26920	centriolin [Source:MGI Symbol;Acc:MGI:1889576]	189.072	189.081	161.704	194.556	216.49	269.315	179.953	226.787
ENSMUSG00000026878	4166.76	0.00754478	0.0705962	0.106872	0.91489	1	13589	Rab14	68365	RAB14, member RAS oncogene family [Source:MGI Symbol;Acc:MGI:1915615]	4098.9	3886.67	4031.35	3941.4	4049.7	3963.24	4005.64	3984.78
ENSMUSG00000026879	1780.56	-0.148771	0.137097	-1.08516	0.277853	1	3157	Gsn	227753	gelsolin [Source:MGI Symbol;Acc:MGI:95851]	1676.14	1493.55	1606.81	1575.03	1686.78	2033.86	1592.17	1765.22
ENSMUSG00000106961	11.3328	0.338586	0.576907	0.586898	0.557272	1	1621	Gm43128		predicted gene 43128 [Source:MGI Symbol;Acc:MGI:5663265]	14.0705	12.4144	16.3751	5.46506	16.4163	11.8498	14.2867	11.2437
ENSMUSG00000026880	204.655	0.0315872	0.207	0.152595	0.878718	1	2827	Stom	13830	stomatin [Source:MGI Symbol;Acc:MGI:95403]	254.148	203.406	208.783	210.951	195.97	245.615	222.112	217.512
ENSMUSG00000035778	137.491	-0.175567	0.224694	-0.78136	0.434591	1	4709	Ggta1	14594	glycoprotein galactosyltransferase alpha 1, 3 [Source:MGI Symbol;Acc:MGI:95704]	205.781	133.694	157.611	163.952	207.256	190.675	165.695	187.294
ENSMUSG00000086555	32.9279	0.392575	0.560465	0.700445	0.483649	1	2120	Gm13446		predicted gene 13446 [Source:MGI Symbol;Acc:MGI:3649869]	7.03523	30.5586	22.5158	14.2091	20.5204	10.7726	20.0365	15.1674
ENSMUSG00000026883	1859.12	0.0773822	0.15008	0.515608	0.606128	1	8366	Dab2ip	69601	disabled 2 interacting protein [Source:MGI Symbol;Acc:MGI:1916851]	1752.65	2177.3	2119.56	1813.31	1912.5	2006.93	2016.5	1910.91
ENSMUSG00000026885	578.164	0.26039	0.214389	1.21457	0.224531	1	4024	Ttll11	74410	tubulin tyrosine ligase-like family, member 11 [Source:MGI Symbol;Acc:MGI:1921660]	651.638	592.073	621.232	498.413	524.296	534.32	621.648	519.01
ENSMUSG00000107106	6.23237	0.28712	0.968738	0.296385	0.766936	1	3015	Gm43760		predicted gene 43760 [Source:MGI Symbol;Acc:MGI:5663897]	9.67345	12.4144	0	6.55807	3.07806	8.61807	7.36262	6.08473
ENSMUSG00000106994	9.68758	0.886271	0.697012	1.27153	0.203541	1	2988	Gm10829		predicted gene 10829 [Source:MGI Symbol;Acc:MGI:3641721]	22.8645	13.3694	11.2579	9.8371	2.05204	14.0044	15.8306	8.63117
ENSMUSG00000026895	1198.64	0.014861	0.135161	0.109951	0.912449	1	861	Ndufa8	68375	NADH dehydrogenase (ubiquinone) 1 alpha subcomplex, 8 [Source:MGI Symbol;Acc:MGI:1915625]	1110.69	1182.24	1061.31	1207.78	1078.35	1034.17	1118.08	1106.76
ENSMUSG00000026894	4.99123	-1.32263	0.925159	-1.42962	0.152826	1	714	Morn5	75495	MORN repeat containing 5 [Source:MGI Symbol;Acc:MGI:1922745]	0.879404	2.86487	4.09378	7.65108	3.07806	8.61807	2.61269	6.44907
ENSMUSG00000026890	280.9	-0.174969	1.11726	-0.156605	0.875556	1	4805	Lhx6	16874	LIM homeobox protein 6 [Source:MGI Symbol;Acc:MGI:1306803]	222.489	256.883	417.566	490.762	359.107	162.666	298.979	337.512
ENSMUSG00000026889	770.399	0.0206834	0.157768	0.1311	0.895696	1	5834	Rbm18	67889	RNA binding motif protein 18 [Source:MGI Symbol;Acc:MGI:1915139]	821.363	721.947	764.514	722.48	792.088	760.545	769.275	758.371
ENSMUSG00000026887	200.261	0.138822	0.224326	0.618839	0.536023	1	4971	Mrrf	67871	mitochondrial ribosome recycling factor [Source:MGI Symbol;Acc:MGI:1915121]	187.313	192.901	197.525	171.603	179.554	173.439	192.58	174.865
ENSMUSG00000047250	174.247	0.124379	0.190778	0.651957	0.514429	1	3884	Ptgs1	19224	prostaglandin-endoperoxide synthase 1 [Source:MGI Symbol;Acc:MGI:97797]	159.172	187.171	153.517	134.44	182.632	141.121	166.62	152.731
ENSMUSG00000009030	385.929	-0.0684081	0.13766	-0.496933	0.619236	1	3751	Pdcl	67466	phosducin-like [Source:MGI Symbol;Acc:MGI:1914716]	330.656	378.163	364.347	336.647	406.304	381.35	357.722	374.767
ENSMUSG00000075376	1649.31	0.0907568	0.162678	0.557891	0.576918	1	19624	Rc3h2	319817	ring finger and CCCH-type zinc finger domains 2 [Source:MGI Symbol;Acc:MGI:2442789]	1927.65	1598.6	2002.88	1555.36	1888.9	1747.31	1843.04	1730.52
ENSMUSG00000066798	338.304	-0.00991022	0.170569	-0.058101	0.953668	1	5080	Zbtb6	241322	zinc finger and BTB domain containing 6 [Source:MGI Symbol;Acc:MGI:2442998]	391.335	323.73	298.846	345.392	346.795	329.641	337.97	340.609
ENSMUSG00000050714	162.742	0.0513434	0.196037	0.261906	0.793394	1	9489	Zbtb26	320633	zinc finger and BTB domain containing 26 [Source:MGI Symbol;Acc:MGI:2444402]	193.469	132.739	152.493	151.929	166.215	144.353	159.567	154.166
ENSMUSG00000035437	1245.22	0.0184049	0.119552	0.153949	0.87765	1	12615	Rabgap1	227800	RAB GTPase activating protein 1 [Source:MGI Symbol;Acc:MGI:2385139]	1180.16	1186.06	1304.89	1168.43	1318.44	1136.51	1223.7	1207.79
ENSMUSG00000026915	2158.62	0.108082	0.17288	0.625185	0.53185	1	18616	Strbp	20744	spermatid perinuclear RNA binding protein [Source:MGI Symbol;Acc:MGI:104626]	1752.65	2338.69	2155.38	2100.77	2062.3	1632.05	2082.24	1931.71
ENSMUSG00000107491	5.26306	0.392592	0.71448	0.54948	0.582676	1	770	Gm17893		predicted gene, 17893 [Source:MGI Symbol;Acc:MGI:5010078]	6.15583	5.72974	9.21101	5.46506	4.10408	6.46355	7.03219	5.34423
ENSMUSG00000053164	57.0968	0.445659	0.317699	1.40277	0.160685	1	3733	Gpr21	338346	G protein-coupled receptor 21 [Source:MGI Symbol;Acc:MGI:2441890]	58.0407	75.4415	51.1723	46.9995	32.8327	56.0175	61.5515	45.2832
ENSMUSG00000035403	91.3374	-0.173104	0.51707	-0.334779	0.737792	1	6698	Crb2	241324	crumbs family member 2 [Source:MGI Symbol;Acc:MGI:2679260]	95.855	119.37	84.946	67.7667	101.576	169.13	100.057	112.824
ENSMUSG00000035392	768.937	0.0281132	0.124759	0.22534	0.821714	1	15344	Dennd1a	227801	DENN/MADD domain containing 1A [Source:MGI Symbol;Acc:MGI:2442794]	807.293	809.803	806.475	793.526	805.426	777.781	807.857	792.244
ENSMUSG00000107529	7.24445	1.12111	0.828129	1.35379	0.175804	1	2865	Gm44291		predicted gene, 44291 [Source:MGI Symbol;Acc:MGI:5690683]	19.3469	17.1892	9.21101	1.09301	11.2862	8.61807	15.249	6.9991
ENSMUSG00000087294	7.18169	-0.35317	0.638026	-0.553536	0.579896	1	1412	Gm13556		predicted gene 13556 [Source:MGI Symbol;Acc:MGI:3651929]	4.39702	11.4595	9.21101	8.74409	13.3383	9.69533	8.35583	10.5926
ENSMUSG00000000247	466.271	0.138974	0.358355	0.387812	0.698155	1	4393	Lhx2	16870	LIM homeobox protein 2 [Source:MGI Symbol;Acc:MGI:96785]	513.572	537.64	431.894	445.949	443.241	457.835	494.369	449.008
ENSMUSG00000026749	464.912	-0.225187	0.15878	-1.41823	0.156124	1	10714	Nek6	59126	NIMA (never in mitosis gene a)-related expressed kinase 6 [Source:MGI Symbol;Acc:MGI:1891638]	479.275	519.496	445.199	539.948	539.687	608.651	481.323	562.762
ENSMUSG00000026750	549.248	-0.055359	0.162561	-0.340543	0.733448	1	3421	Psmb7	19177	proteasome (prosome, macropain) subunit, beta type 7 [Source:MGI Symbol;Acc:MGI:107637]	461.687	481.298	569.036	508.25	495.568	566.638	504.007	523.485
ENSMUSG00000063972	107.418	0.269819	0.213384	1.26448	0.206059	1	10824	Nr6a1	14536	nuclear receptor subfamily 6, group A, member 1 [Source:MGI Symbol;Acc:MGI:1352459]	113.443	120.324	117.696	95.092	104.654	91.567	117.155	97.1044
ENSMUSG00000085201	4.80193	0.536913	0.942744	0.569522	0.569002	1	801	Nr6a1os		nuclear receptor subfamily 6, group A, member 1, opposite strand [Source:MGI Symbol;Acc:MGI:3649430]	8.79404	5.72974	7.16412	1.09301	2.05204	11.8498	7.2293	4.9983
ENSMUSG00000107468	12.5628	-0.267183	0.582016	-0.459066	0.646187	1	3371	5730507A11Rik		RIKEN cDNA 5730507A11 gene [Source:MGI Symbol;Acc:MGI:1917874]	10.5528	16.2343	12.2813	12.0231	11.2862	23.6997	13.0228	15.6697
ENSMUSG00000046618	52.1389	0.219385	0.33149	0.661815	0.50809	1	5579	Olfml2a	241327	olfactomedin-like 2A [Source:MGI Symbol;Acc:MGI:2444741]	53.6436	56.3424	53.2192	53.5576	28.7286	58.172	54.4017	46.8194
ENSMUSG00000035295	6.91133	0.386777	0.716056	0.54015	0.589094	1	2871	Wdr38	76646	WD repeat domain 38 [Source:MGI Symbol;Acc:MGI:1923896]	7.03523	6.68469	14.3282	4.37205	5.1301	11.8498	9.34939	7.11733
ENSMUSG00000062997	1269.81	-0.0571692	0.111865	-0.511056	0.609312	1	1241	Rpl35	66489	ribosomal protein L35 [Source:MGI Symbol;Acc:MGI:1913739]	1344.61	1215.66	1115.56	1310.52	1246.61	1269.01	1225.27	1275.38
ENSMUSG00000026755	935.255	0.0479302	0.105797	0.453039	0.65052	1	4498	Arpc5l	74192	actin related protein 2/3 complex, subunit 5-like [Source:MGI Symbol;Acc:MGI:1921442]	954.153	895.749	848.437	929.06	820.816	861.807	899.446	870.561
ENSMUSG00000026754	430.566	-0.0920204	0.131217	-0.701285	0.483125	1	5573	Golga1	76899	golgi autoantigen, golgin subfamily a, 1 [Source:MGI Symbol;Acc:MGI:1924149]	408.043	391.532	412.449	417.53	470.943	402.895	404.008	430.456
ENSMUSG00000035236	861.691	0.00685369	0.146056	0.046925	0.962573	1	12341	Scai	320271	suppressor of cancer cell invasion [Source:MGI Symbol;Acc:MGI:2443716]	746.614	896.704	890.398	853.642	848.519	818.717	844.572	840.292
ENSMUSG00000082315	6.04318	-0.345191	0.702241	-0.491556	0.623033	1	4750	Gm16523		predicted gene, 16523 [Source:MGI Symbol;Acc:MGI:4360990]	9.67345	5.72974	8.18757	14.2091	5.1301	10.7726	7.86358	10.0373
ENSMUSG00000026753	1017.85	-0.0850938	0.114935	-0.740363	0.45908	1	4444	Ppp6c	67857	protein phosphatase 6, catalytic subunit [Source:MGI Symbol;Acc:MGI:1915107]	920.736	1012.25	941.57	985.896	1083.48	979.228	958.187	1016.2
ENSMUSG00000082536	33.9942	-0.0487529	0.332596	-0.146583	0.883461	1	1365	Gm13456		predicted gene 13456 [Source:MGI Symbol;Acc:MGI:3651389]	31.6585	30.5586	31.7268	39.3484	24.6245	33.395	31.3147	32.456
ENSMUSG00000049252	831.557	0.235407	0.189761	1.24055	0.214773	1	23774	Lrp1b	94217	low density lipoprotein-related protein 1B (deleted in tumors) [Source:MGI Symbol;Acc:MGI:2151136]	879.404	738.181	1093.04	749.806	825.947	726.072	903.542	767.275
ENSMUSG00000049744	85.9624	0.357251	0.495044	0.721655	0.470506	1	8818	Arhgap15	76117	Rho GTPase activating protein 15 [Source:MGI Symbol;Acc:MGI:1923367]	46.6084	122.234	52.1957	78.6968	62.5873	31.2405	73.6795	57.5082
ENSMUSG00000036890	493.345	0.079678	0.181441	0.43914	0.66056	1	7928	Gtdc1	227835	glycosyltransferase-like domain containing 1 [Source:MGI Symbol;Acc:MGI:2444269]	370.229	524.271	440.082	428.46	453.501	380.272	444.861	420.745
ENSMUSG00000026872	2461.83	0.0160957	0.205962	0.0781488	0.93771	1	19942	Zeb2	24136	zinc finger E-box binding homeobox 2 [Source:MGI Symbol;Acc:MGI:1344407]	2305.8	2684.38	2125.7	2271.28	2570.18	2195.45	2371.96	2345.64
ENSMUSG00000052248	30.9147	0.036189	0.400176	0.0904327	0.927943	1	1990	Zeb2os		zinc finger E-box binding homeobox 2, opposite strand [Source:MGI Symbol;Acc:MGI:3652108]	26.3821	34.3784	28.6565	33.8833	34.8847	18.3134	29.8057	29.0271
ENSMUSG00000052155	678.354	-0.045686	0.202867	-0.225202	0.821822	1	5686	Acvr2a	11480	activin receptor IIA [Source:MGI Symbol;Acc:MGI:102806]	641.965	641.73	688.779	704.992	728.475	602.188	657.491	678.552
ENSMUSG00000026761	791.312	-0.0471833	0.120825	-0.39051	0.696159	1	7458	Orc4	26428	origin recognition complex, subunit 4 [Source:MGI Symbol;Acc:MGI:1347043]	891.716	725.767	761.444	855.828	808.504	795.017	792.975	819.783
ENSMUSG00000036792	882.001	-0.0547757	0.164074	-0.333848	0.738494	1	19632	Mbd5	109241	methyl-CpG binding domain protein 5 [Source:MGI Symbol;Acc:MGI:2138934]	823.122	790.704	986.602	855.828	970.615	873.657	866.809	900.033
ENSMUSG00000081272	17.4446	0.146748	0.442793	0.331413	0.740332	1	1308	Gm13509		predicted gene 13509 [Source:MGI Symbol;Acc:MGI:3649640]	18.4675	13.3694	16.3751	13.1161	15.3903	15.0816	16.0707	14.5294
ENSMUSG00000069495	676.295	0.0564531	0.150267	0.375686	0.70715	1	4697	Epc2	227867	enhancer of polycomb homolog 2 [Source:MGI Symbol;Acc:MGI:1278321]	559.301	644.595	662.169	595.691	674.095	523.548	622.022	597.778
ENSMUSG00000026764	16415.9	0.0608854	0.16872	0.360867	0.718199	1	7142	Kif5c	16574	kinesin family member 5C [Source:MGI Symbol;Acc:MGI:1098269]	16183.7	18725.7	16691.4	17533	15398.5	16537	17200.3	16489.5
ENSMUSG00000026765	145.525	0.313913	0.563449	0.557127	0.577441	1	2604	Lypd6b	71897	LY6/PLAUR domain containing 6B [Source:MGI Symbol;Acc:MGI:1919147]	41.332	187.171	92.1101	122.417	93.3679	42.0131	106.871	85.9327
ENSMUSG00000050447	342.558	0.0433561	0.256407	0.169091	0.865725	1	3729	Lypd6	320343	LY6/PLAUR domain containing 6 [Source:MGI Symbol;Acc:MGI:2443848]	214.575	391.532	339.784	373.81	311.91	231.611	315.297	305.777
ENSMUSG00000026766	451.523	-0.136938	0.134594	-1.01741	0.308957	1	2012	Mmadhc	109129	methylmalonic aciduria (cobalamin deficiency) cblD type, with homocystinuria [Source:MGI Symbol;Acc:MGI:1923786]	407.164	376.253	418.589	451.414	436.059	434.135	400.669	440.536
ENSMUSG00000085862	11.2421	-0.127466	0.598908	-0.21283	0.83146	1	1811	Gm13483		predicted gene 13483 [Source:MGI Symbol;Acc:MGI:3651423]	11.4323	9.54956	5.11723	9.8371	10.2602	8.61807	8.69968	9.57179
ENSMUSG00000017144	259.823	-0.0128535	0.283574	-0.0453268	0.963847	1	4432	Rnd3	74194	Rho family GTPase 3 [Source:MGI Symbol;Acc:MGI:1921444]	242.716	243.514	227.205	249.207	261.635	208.988	237.811	239.943
ENSMUSG00000087701	12.4688	-0.649689	0.553335	-1.17413	0.240342	1	493	Gm13493		predicted gene 13493 [Source:MGI Symbol;Acc:MGI:3650824]	11.4323	9.54956	7.16412	8.74409	23.5985	11.8498	9.38198	14.7308
ENSMUSG00000036249	178.838	-0.0128206	0.180977	-0.0708407	0.943525	1	2633	Rbm43	71684	RNA binding motif protein 43 [Source:MGI Symbol;Acc:MGI:1918934]	166.207	158.523	170.915	182.533	152.877	164.821	165.215	166.744
ENSMUSG00000026946	50.8078	-0.214538	0.28977	-0.740373	0.459073	1	2001	Nmi	64685	N-myc (and STAT) interactor [Source:MGI Symbol;Acc:MGI:1928368]	43.9702	44.8829	60.3833	67.7667	53.3531	51.7084	49.7455	57.6094
ENSMUSG00000053475	352.436	-0.0051667	0.197591	-0.0261485	0.979139	1	1710	Tnfaip6	21930	tumor necrosis factor alpha induced protein 6 [Source:MGI Symbol;Acc:MGI:1195266]	287.565	271.208	327.503	275.439	287.286	326.409	295.425	296.378
ENSMUSG00000036202	431.054	-0.00105223	0.181872	-0.00578552	0.995384	1	10504	Rif1	51869	replication timing regulatory factor 1 [Source:MGI Symbol;Acc:MGI:1098622]	418.596	432.595	454.41	438.298	460.683	407.204	435.2	435.395
ENSMUSG00000026950	19.4918	0.166808	0.598721	0.278607	0.780547	1	26582	Neb	17996	nebulin [Source:MGI Symbol;Acc:MGI:97292]	14.0705	26.7388	16.3751	10.9301	20.5204	19.3907	19.0615	16.9471
ENSMUSG00000036093	1104.84	-0.0921872	0.150091	-0.61421	0.539077	1	5409	Arl5a	75423	ADP-ribosylation factor-like 5A [Source:MGI Symbol;Acc:MGI:1922673]	911.063	992.199	958.969	1067.87	1110.15	872.58	954.077	1016.87
ENSMUSG00000017412	3374.53	0.18106	0.185061	0.978381	0.327886	1	8963	Cacnb4	12298	calcium channel, voltage-dependent, beta 4 subunit [Source:MGI Symbol;Acc:MGI:103301]	3292.49	3370.04	3559.54	2788.27	3277.11	2950.61	3407.36	3005.33
ENSMUSG00000082132	5.91917	1.57138	0.800841	1.96216	0.0497435	1	283	Gm13541		predicted gene 13541 [Source:MGI Symbol;Acc:MGI:3651925]	13.1911	10.5045	14.3282	5.46506	4.10408	3.23178	12.6746	4.26697
ENSMUSG00000055371	413.4	0.0381029	0.151594	0.251348	0.801545	1	6007	Stam2	56324	signal transducing adaptor molecule (SH3 domain and ITAM motif) 2 [Source:MGI Symbol;Acc:MGI:1929100]	401.008	370.523	482.043	367.252	420.668	431.981	417.858	406.634
ENSMUSG00000036053	1096.84	-0.114738	0.11375	-1.00869	0.313125	1	5636	Fmnl2	71409	formin-like 2 [Source:MGI Symbol;Acc:MGI:1918659]	1069.36	1074.33	1147.28	1236.2	1095.79	1231.31	1096.99	1187.76
ENSMUSG00000097857	8.54325	0.345698	0.676379	0.5111	0.609281	1	2861	Gm26603		predicted gene, 26603 [Source:MGI Symbol;Acc:MGI:5477097]	10.5528	18.1442	16.3751	20.7672	7.18214	7.54081	15.024	11.8301
ENSMUSG00000061136	1109.85	-0.0459474	0.0914996	-0.50216	0.615555	1	10458	Prpf40a	56194	pre-mRNA processing factor 40A [Source:MGI Symbol;Acc:MGI:1860512]	1158.18	1130.67	1170.82	1179.36	1221.99	1169.9	1153.22	1190.42
ENSMUSG00000026960	186.89	-0.0458837	0.196263	-0.233787	0.81515	1	2703	Arl6ip6	65103	ADP-ribosylation factor-like 6 interacting protein 6 [Source:MGI Symbol;Acc:MGI:1929507]	198.745	147.063	215.947	187.998	205.204	186.366	187.252	193.189
ENSMUSG00000075334	315.653	0.67418	0.474102	1.42201	0.155022	1	1460	Rprm	67874	reprimo, TP53 dependent G2 arrest mediator candidate [Source:MGI Symbol;Acc:MGI:1915124]	231.283	424.955	288.612	252.486	232.907	106.649	314.95	197.347
ENSMUSG00000060988	1223	0.0611576	0.271933	0.224899	0.822058	1	7810	Galnt13	271786	polypeptide N-acetylgalactosaminyltransferase 13 [Source:MGI Symbol;Acc:MGI:2139447]	1233.8	977.875	1444.08	1044.92	1263.03	1195.76	1218.59	1167.9
ENSMUSG00000087040	12.7699	0.158873	0.563238	0.28207	0.777889	1	2290	Gm14033		predicted gene 14033 [Source:MGI Symbol;Acc:MGI:3650902]	14.0705	15.2793	17.3986	24.0462	8.20816	9.69533	15.5828	13.9832
ENSMUSG00000097837	18.6484	-0.591672	0.526899	-1.12293	0.261466	1	4312	Gm26794		predicted gene, 26794 [Source:MGI Symbol;Acc:MGI:5477288]	8.79404	17.1892	16.3751	22.9532	30.7806	9.69533	14.1195	21.1431
ENSMUSG00000026824	710.307	-0.00751358	0.324389	-0.0231622	0.981521	1	5215	Kcnj3	16519	potassium inwardly-rectifying channel, subfamily J, member 3 [Source:MGI Symbol;Acc:MGI:104742]	342.968	822.217	525.028	612.086	655.627	430.904	563.404	566.206
ENSMUSG00000026826	529.373	0.149522	0.788287	0.18968	0.84956	1	4059	Nr4a2	18227	nuclear receptor subfamily 4, group A, member 2 [Source:MGI Symbol;Acc:MGI:1352456]	189.951	1045.68	241.533	640.505	460.683	230.533	492.387	443.907
ENSMUSG00000054181	5.4313	-0.446703	0.852696	-0.523871	0.600368	1	1541	A930012O16Rik		RIKEN cDNA A930012O16 gene [Source:MGI Symbol;Acc:MGI:2442255]	5.27642	5.72974	3.07034	5.46506	3.07806	10.7726	4.69217	6.43857
ENSMUSG00000026827	1650.84	0.0402882	0.200136	0.201304	0.840461	1	6549	Gpd2	14571	glycerol phosphate dehydrogenase 2, mitochondrial [Source:MGI Symbol;Acc:MGI:99778]	1330.54	1922.33	1359.14	1578.31	1661.13	1245.31	1537.33	1494.92
ENSMUSG00000110205	34.9331	-0.594106	0.367116	-1.61831	0.105597	1	1333	Gm33594		predicted gene, 33594 [Source:MGI Symbol;Acc:MGI:5592753]	29.0203	25.7838	21.4924	40.4414	24.6245	50.6312	25.4322	38.5657
ENSMUSG00000026828	10.0797	-0.721414	0.723735	-0.996793	0.318865	1	4462	Galnt5	241391	polypeptide N-acetylgalactosaminyltransferase 5 [Source:MGI Symbol;Acc:MGI:2179403]	8.79404	10.5045	8.18757	27.3253	3.07806	15.0816	9.16204	15.1617
ENSMUSG00000026830	2638.77	-0.00619793	0.138393	-0.0447851	0.964279	1	3635	Ermn	77767	ermin, ERM-like protein [Source:MGI Symbol;Acc:MGI:1925017]	2240.72	2053.16	2242.37	2014.42	2120.78	2429.22	2178.75	2188.14
ENSMUSG00000026832	10.7102	-0.0563123	0.551598	-0.102089	0.918686	1	6744	Cytip	227929	cytohesin 1 interacting protein [Source:MGI Symbol;Acc:MGI:2183535]	17.5881	13.3694	15.3517	21.8602	9.23418	17.2361	15.4364	16.1102
ENSMUSG00000026834	1289.61	0.198695	0.717815	0.276806	0.781929	1	9292	Acvr1c	269275	activin A receptor, type IC [Source:MGI Symbol;Acc:MGI:2661081]	1464.21	1098.2	1645.7	845.991	1329.72	1490.93	1402.7	1222.21
ENSMUSG00000026836	550.579	-0.040078	0.225142	-0.178012	0.858713	1	4829	Acvr1	11477	activin A receptor, type 1 [Source:MGI Symbol;Acc:MGI:87911]	587.442	525.226	543.45	489.669	578.676	634.505	552.039	567.617
ENSMUSG00000026839	267.031	-0.116407	0.216528	-0.537609	0.590847	1	7761	Upp2	76654	uridine phosphorylase 2 [Source:MGI Symbol;Acc:MGI:1923904]	216.333	248.289	230.275	265.602	245.219	242.383	231.632	251.068
ENSMUSG00000086129	11.0899	-0.488466	0.625901	-0.780421	0.435143	1	554	Gm13558		predicted gene 13558 [Source:MGI Symbol;Acc:MGI:3702047]	10.5528	7.63965	5.11723	8.74409	12.3122	11.8498	7.76991	10.9687
ENSMUSG00000036641	245.166	0.0850408	0.164656	0.516477	0.605521	1	9929	Ccdc148	227933	coiled-coil domain containing 148 [Source:MGI Symbol;Acc:MGI:3039583]	243.595	258.793	249.721	248.114	242.141	218.684	250.703	236.313
ENSMUSG00000026991	7529.07	0.00662584	0.132827	0.0498831	0.960216	1	5707	Pkp4	227937	plakophilin 4 [Source:MGI Symbol;Acc:MGI:109281]	8156.47	7899.4	6719.94	7272.9	6892.81	8507.11	7591.94	7557.61
ENSMUSG00000035168	522.885	-0.00131911	0.167937	-0.0078548	0.993733	1	14570	Tanc1	66860	tetratricopeptide repeat, ankyrin repeat and coiled-coil containing 1 [Source:MGI Symbol;Acc:MGI:1914110]	412.441	446.919	490.231	433.925	440.163	476.148	449.863	450.079
ENSMUSG00000026988	143.581	-0.141125	0.179721	-0.785244	0.432311	1	3598	Wdsub1	72137	WD repeat, SAM and U-box domain containing 1 [Source:MGI Symbol;Acc:MGI:1919387]	137.187	137.514	110.532	130.068	148.773	146.507	128.411	141.783
ENSMUSG00000026987	650.682	-0.056093	0.15304	-0.366526	0.713973	1	17604	Baz2b	407823	bromodomain adjacent to zinc finger domain, 2B [Source:MGI Symbol;Acc:MGI:2442782]	668.347	632.181	677.521	704.992	678.2	673.287	659.35	685.493
ENSMUSG00000026977	1052.8	0.0886017	0.128218	0.691026	0.489549	1	10391	7-Mar	57438	membrane-associated ring finger (C3HC4) 7 [Source:MGI Symbol;Acc:MGI:1931053]	1105.41	1081.97	1240.42	1119.24	1128.62	974.919	1142.6	1074.26
ENSMUSG00000060703	246.018	0.0787707	0.229522	0.343194	0.731452	1	1354	Cd302	66205	CD302 antigen [Source:MGI Symbol;Acc:MGI:1913455]	324.5	233.009	227.205	228.439	253.427	261.774	261.571	247.88
ENSMUSG00000026980	29.085	0.20574	0.344721	0.596829	0.550621	1	6905	Ly75	17076	lymphocyte antigen 75 [Source:MGI Symbol;Acc:MGI:106662]	29.0203	30.5586	27.633	31.6973	24.6245	19.3907	29.0707	25.2375
ENSMUSG00000054580	13.1591	-0.4345	0.493633	-0.880209	0.378746	1	9618	Pla2r1	18779	phospholipase A2 receptor 1 [Source:MGI Symbol;Acc:MGI:102468]	13.1911	8.5946	15.3517	16.3952	14.3643	19.3907	12.3791	16.7167
ENSMUSG00000026970	910.05	-0.0140865	0.204732	-0.0688042	0.945145	1	5473	Rbms1	56878	RNA binding motif, single stranded interacting protein 1 [Source:MGI Symbol;Acc:MGI:1861774]	845.987	935.857	1100.2	885.339	900.846	1123.58	960.683	969.922
ENSMUSG00000064289	515.78	0.00591758	0.139586	0.0423939	0.966185	1	6096	Tank	21353	TRAF family member-associated Nf-kappa B activator [Source:MGI Symbol;Acc:MGI:107676]	566.336	537.64	505.582	533.389	504.802	565.561	536.52	534.584
ENSMUSG00000026914	1138.66	-0.042426	0.0970808	-0.437017	0.662099	1	2820	Psmd14	59029	proteasome (prosome, macropain) 26S subunit, non-ATPase, 14 [Source:MGI Symbol;Acc:MGI:1913284]	1121.24	1016.07	1105.32	1102.85	1139.91	1096.65	1080.88	1113.14
ENSMUSG00000035033	674.002	0.594477	1.32398	0.44901	0.653425	1	5486	Tbr1	21375	T-box brain gene 1 [Source:MGI Symbol;Acc:MGI:107404]	393.094	1342.67	459.527	591.319	696.668	165.898	731.763	484.628
ENSMUSG00000026904	2284.12	0.107533	0.149171	0.720869	0.47099	1	6424	Slc4a10	94229	solute carrier family 4, sodium bicarbonate cotransporter-like, member 10 [Source:MGI Symbol;Acc:MGI:2150150]	2125.52	2568.83	2279.21	1892	2384.47	2195.45	2324.52	2157.31
ENSMUSG00000035000	25.1404	-0.327484	0.445485	-0.735117	0.462268	1	6319	Dpp4	13482	dipeptidylpeptidase 4 [Source:MGI Symbol;Acc:MGI:94919]	15.8293	23.8739	10.2345	19.6742	19.4944	23.6997	16.6459	20.9561
ENSMUSG00000000392	18.5534	-0.957457	0.627607	-1.52557	0.127118	1	5662	Fap	14089	fibroblast activation protein [Source:MGI Symbol;Acc:MGI:109608]	6.15583	22.9189	11.2579	18.5812	14.3643	45.2449	13.4442	26.0634
ENSMUSG00000026896	91.4541	-0.329142	0.249135	-1.32114	0.186455	1	8165	Ifih1	71586	interferon induced with helicase C domain 1 [Source:MGI Symbol;Acc:MGI:1918836]	79.1464	103.135	65.5005	112.58	115.94	82.9489	82.594	103.823
ENSMUSG00000026893	226.871	-0.12452	0.169381	-0.73515	0.462248	1	3409	Gca	227960	grancalcin [Source:MGI Symbol;Acc:MGI:1918521]	222.489	234.919	207.759	239.369	259.583	226.224	221.723	241.726
ENSMUSG00000059742	765.355	0.268735	0.325065	0.826712	0.4084	1	15226	Kcnh7	170738	potassium voltage-gated channel, subfamily H (eag-related), member 7 [Source:MGI Symbol;Acc:MGI:2159566]	523.245	1028.49	604.856	652.528	761.307	375.963	718.863	596.599
ENSMUSG00000075324	187.08	0.195704	0.250051	0.782656	0.433829	1	9969	Fign	60344	fidgetin [Source:MGI Symbol;Acc:MGI:1890647]	133.669	162.343	159.658	137.719	147.747	112.035	151.89	132.5
ENSMUSG00000082127	44.3719	-0.014581	0.337503	-0.0432027	0.96554	1	205	Gm13577		predicted gene 13577 [Source:MGI Symbol;Acc:MGI:3649301]	43.0908	43.928	36.844	37.1624	51.301	36.6268	41.2876	41.6967
ENSMUSG00000026888	413.382	-0.00579412	0.173959	-0.0333074	0.973429	1	7185	Grb14	50915	growth factor receptor bound protein 14 [Source:MGI Symbol;Acc:MGI:1355324]	355.279	387.712	360.253	351.95	305.754	450.294	367.748	369.333
ENSMUSG00000034903	327.409	-0.208228	0.164397	-1.26662	0.205292	1	8342	Cobll1	319876	Cobl-like 1 [Source:MGI Symbol;Acc:MGI:2442894]	290.203	305.586	278.377	303.857	308.832	397.508	291.389	336.733
ENSMUSG00000061171	32.7654	-0.160703	0.31833	-0.504831	0.613677	1	4319	Slc38a11	320106	solute carrier family 38, member 11 [Source:MGI Symbol;Acc:MGI:2443383]	29.8997	30.5586	40.9378	43.7205	34.8847	34.4723	33.7987	37.6925
ENSMUSG00000057182	1087.79	0.215479	0.244264	0.882156	0.377692	1	12459	Scn3a	20269	sodium channel, voltage-gated, type III, alpha [Source:MGI Symbol;Acc:MGI:98249]	1093.1	991.244	1174.92	989.175	983.954	833.798	1086.42	935.642
ENSMUSG00000075318	4713.52	0.215085	0.217946	0.986874	0.323705	1	12732	Scn2a	110876	sodium channel, voltage-gated, type II, alpha [Source:MGI Symbol;Acc:MGI:98248]	4414.61	4699.34	5396.63	4040.86	4557.58	3901.83	4836.86	4166.76
ENSMUSG00000044647	1455.55	0.000640696	0.190447	0.00336416	0.997316	1	12336	Csrnp3	77771	cysteine-serine-rich nuclear protein 3 [Source:MGI Symbol;Acc:MGI:1925021]	1079.91	1220.43	1522.89	1418.73	1413.86	987.846	1274.41	1273.48
ENSMUSG00000052865	8.30846	-0.230326	0.768157	-0.299842	0.764297	1	2138	Gm13619		predicted gene 13619 [Source:MGI Symbol;Acc:MGI:3702958]	7.91464	10.5045	8.18757	15.3022	3.07806	12.9271	8.86891	10.4358
ENSMUSG00000026994	17.0762	0.179413	0.611417	0.293438	0.769187	1	4374	Galnt3	14425	polypeptide N-acetylgalactosaminyltransferase 3 [Source:MGI Symbol;Acc:MGI:894695]	12.3117	29.6036	10.2345	17.4882	8.20816	20.4679	17.3833	15.3881
ENSMUSG00000034848	160.259	0.0484308	0.191591	0.252782	0.800437	1	9282	Ttc21b	73668	tetratricopeptide repeat domain 21B [Source:MGI Symbol;Acc:MGI:1920918]	148.619	148.973	185.244	151.929	154.929	159.434	160.945	155.431
ENSMUSG00000064329	1859.15	0.171861	0.321643	0.53432	0.59312	1	11146	Scn1a	20265	sodium channel, voltage-gated, type I, alpha [Source:MGI Symbol;Acc:MGI:98246]	1109.81	1487.82	1875.98	1435.12	1363.58	1172.06	1491.2	1323.59
ENSMUSG00000085386	10.3111	-0.22057	0.714013	-0.308916	0.757385	1	3650	Gm13630		predicted gene 13630 [Source:MGI Symbol;Acc:MGI:3650561]	10.5528	5.72974	12.2813	9.8371	4.10408	19.3907	9.52131	11.1106
ENSMUSG00000087301	41.3263	0.0795982	0.553804	0.14373	0.885714	1	1148	Gm13629		predicted gene 13629 [Source:MGI Symbol;Acc:MGI:3650683]	22.8645	28.6487	23.5393	24.0462	31.8066	15.0816	25.0175	23.6448
ENSMUSG00000075316	125.229	-0.153091	0.37231	-0.411191	0.680932	1	12772	Scn9a	20274	sodium channel, voltage-gated, type IX, alpha [Source:MGI Symbol;Acc:MGI:107636]	93.2168	115.55	133.048	163.952	120.044	95.876	113.938	126.624
ENSMUSG00000034810	23.0587	-0.365051	0.489698	-0.745461	0.455993	1	7338	Scn7a	20272	sodium channel, voltage-gated, type VII, alpha [Source:MGI Symbol;Acc:MGI:102965]	20.2263	25.7838	24.5627	40.4414	25.6505	24.777	23.5243	30.2896
ENSMUSG00000034780	785.378	0.0142811	0.145713	0.0980082	0.921926	1	5753	B3galt1	26877	UDP-Gal:betaGlcNAc beta 1,3-galactosyltransferase, polypeptide 1 [Source:MGI Symbol;Acc:MGI:1349403]	652.518	697.118	790.1	729.039	732.579	656.051	713.245	705.889
ENSMUSG00000097067	5.76306	0.528161	0.750605	0.703647	0.481653	1	1726	Gm26743		predicted gene, 26743 [Source:MGI Symbol;Acc:MGI:5477237]	14.0705	6.68469	5.11723	4.37205	6.15612	7.54081	8.62413	6.02299
ENSMUSG00000027030	1195.06	-0.179705	0.216083	-0.831648	0.405608	1	4955	Stk39	53416	serine/threonine kinase 39 [Source:MGI Symbol;Acc:MGI:1858416]	927.771	1033.26	1029.59	1011.04	1063.98	1312.1	996.873	1129.04
ENSMUSG00000027035	561.44	0.201955	0.187578	1.07665	0.281639	1	8875	Cers6	241447	ceramide synthase 6 [Source:MGI Symbol;Acc:MGI:2442564]	605.03	565.334	539.356	538.855	522.244	425.517	569.907	495.539
ENSMUSG00000103546	7.23386	-0.0412364	0.667641	-0.0617643	0.950751	1	866	Gm37666		predicted gene, 37666 [Source:MGI Symbol;Acc:MGI:5610894]	7.03523	6.68469	12.2813	6.55807	8.20816	11.8498	8.66709	8.87203
ENSMUSG00000034738	96.4387	0.312284	0.343249	0.909787	0.362935	1	1888	Nostrin	329416	nitric oxide synthase trafficker [Source:MGI Symbol;Acc:MGI:3606242]	136.308	116.505	123.837	114.766	56.4311	132.503	125.55	101.233
ENSMUSG00000005233	15.4002	-0.852977	0.527477	-1.61709	0.105859	1	3188	Spc25	66442	SPC25, NDC80 kinetochore complex component, homolog (S. cerevisiae) [Source:MGI Symbol;Acc:MGI:1913692]	20.2263	8.5946	9.21101	24.0462	22.5725	22.6224	12.6773	23.0804
ENSMUSG00000027070	15.839	-0.787233	0.584983	-1.34574	0.178388	1	16701	Lrp2	14725	low density lipoprotein receptor-related protein 2 [Source:MGI Symbol;Acc:MGI:95794]	16.7087	16.2343	14.3282	12.0231	30.7806	38.7813	15.7571	27.195
ENSMUSG00000063145	191.17	0.229654	0.183549	1.25119	0.210865	1	2445	Bbs5	72569	Bardet-Biedl syndrome 5 (human) [Source:MGI Symbol;Acc:MGI:1919819]	254.148	187.171	194.455	182.533	181.606	178.825	211.925	180.988
ENSMUSG00000075307	4.13866	0.904911	0.9362	0.966579	0.333755	1	2529	Klhl41	228003	kelch-like 41 [Source:MGI Symbol;Acc:MGI:2683854]	6.15583	6.68469	5.11723	5.46506	3.07806	1.07726	5.98592	3.20679
ENSMUSG00000027086	187.33	-0.179379	0.168302	-1.06581	0.286508	1	5853	Fastkd1	320720	FAST kinase domains 1 [Source:MGI Symbol;Acc:MGI:2444596]	146.86	174.757	161.704	185.812	162.111	199.293	161.107	182.405
ENSMUSG00000042133	2261.85	0.0171347	0.082911	0.206664	0.836272	1	8122	Ppig	228005	peptidyl-prolyl isomerase G (cyclophilin G) [Source:MGI Symbol;Acc:MGI:2445173]	2375.27	2176.34	2161.52	2190.39	2244.93	2199.76	2237.71	2211.7
ENSMUSG00000070883	64.2233	-0.170741	0.288546	-0.59173	0.554032	1	2558	Ccdc173	75051	coiled-coil domain containing 173 [Source:MGI Symbol;Acc:MGI:1923100]	82.664	48.7028	60.3833	79.7898	68.7434	67.8673	63.9167	72.1335
ENSMUSG00000027088	389.257	-0.0491136	0.168369	-0.291702	0.770515	1	4335	Phospho2	73373	phosphatase, orphan 2 [Source:MGI Symbol;Acc:MGI:1920623]	384.3	319.91	348.995	346.485	386.81	356.573	351.068	363.289
ENSMUSG00000042155	868.299	0.151005	0.200627	0.752662	0.451653	1	4925	Klhl23	277396	kelch-like 23 [Source:MGI Symbol;Acc:MGI:2683536]	921.615	940.632	974.32	801.177	962.407	790.708	945.523	851.431
ENSMUSG00000068882	1222.21	-0.117221	0.0972501	-1.20536	0.228066	1	2160	Ssb	20823	Sjogren syndrome antigen B [Source:MGI Symbol;Acc:MGI:98423]	1189.83	1086.74	1124.77	1275.54	1172.74	1242.08	1133.78	1230.12
ENSMUSG00000051730	119.918	-0.0741905	0.188993	-0.392557	0.694647	1	2437	Mettl5	75422	methyltransferase like 5 [Source:MGI Symbol;Acc:MGI:1922672]	116.961	114.595	100.298	107.115	128.253	114.189	110.618	116.519
ENSMUSG00000085735	10.7918	0.574338	0.53254	1.07849	0.280816	1	667	Mettl5os		methyltransferase like 5, opposite strand [Source:MGI Symbol;Acc:MGI:1922537]	10.5528	13.3694	14.3282	8.74409	6.15612	10.7726	12.7502	8.5576
ENSMUSG00000044308	2608.46	0.0787543	0.112132	0.702333	0.482472	1	9719	Ubr3	68795	ubiquitin protein ligase E3 component n-recognin 3 [Source:MGI Symbol;Acc:MGI:1861100]	2532.68	2499.12	2944.45	2454.9	2638.92	2457.23	2658.75	2517.02
ENSMUSG00000042064	132.653	-0.0304721	0.590533	-0.051601	0.958847	1	7039	Myo3b	329421	myosin IIIB [Source:MGI Symbol;Acc:MGI:2448580]	136.308	116.505	171.939	132.254	109.784	191.752	141.584	144.597
ENSMUSG00000075304	6.7612	-0.09883	0.842699	-0.117278	0.90664	1	2100	Sp5	64406	trans-acting transcription factor 5 [Source:MGI Symbol;Acc:MGI:1927715]	7.03523	5.72974	6.14067	8.74409	6.15612	5.38629	6.30188	6.76217
ENSMUSG00000087264	6.0506	-0.677574	0.979278	-0.691912	0.488992	1	938	Gad1os	68986	glutamate decarboxylase 1, opposite strand [Source:MGI Symbol;Acc:MGI:1916236]	0.879404	6.68469	9.21101	7.65108	9.23418	9.69533	5.5917	8.8602
ENSMUSG00000075302	17.4036	-0.199686	0.698163	-0.286016	0.774866	1	2948	Erich2	66748	glutamate rich 2 [Source:MGI Symbol;Acc:MGI:1913998]	18.4675	14.3243	19.4455	8.74409	8.20816	43.0904	17.4124	20.0142
ENSMUSG00000070880	7630.31	0.054703	0.169009	0.323669	0.746189	1	7639	Gad1	14415	glutamate decarboxylase 1 [Source:MGI Symbol;Acc:MGI:95632]	7456.47	6459.32	8273.54	7573.48	7619.23	6170.54	7396.44	7121.08
ENSMUSG00000014959	1271.87	0.078416	0.0953099	0.822748	0.410652	1	4145	Gorasp2	70231	golgi reassembly stacking protein 2 [Source:MGI Symbol;Acc:MGI:2135962]	1203.02	1272.96	1238.37	1206.68	1184.03	1126.81	1238.12	1172.51
ENSMUSG00000041997	1501.48	0.117504	0.232392	0.505628	0.613118	1	6474	Tlk1	228012	tousled-like kinase 1 [Source:MGI Symbol;Acc:MGI:2441683]	1450.14	1422.88	1575.08	1225.27	1478.5	1396.13	1482.7	1366.63
ENSMUSG00000041975	155.479	0.10289	0.189689	0.542415	0.587533	1	5594	Mettl8	228019	methyltransferase like 8 [Source:MGI Symbol;Acc:MGI:2385142]	131.911	158.523	139.189	138.812	146.721	114.189	143.207	133.241
ENSMUSG00000041966	234.225	-0.0332396	0.160576	-0.207002	0.836009	1	9806	Dcaf17	75763	DDB1 and CUL4 associated factor 17 [Source:MGI Symbol;Acc:MGI:1923013]	241.836	235.874	226.182	267.788	253.427	199.293	234.631	240.169
ENSMUSG00000027015	41.8133	-0.0648146	0.293738	-0.220655	0.825361	1	5339	Cybrd1	73649	cytochrome b reductase 1 [Source:MGI Symbol;Acc:MGI:2654575]	52.7642	53.4775	40.9378	39.3484	52.327	62.481	49.0599	51.3855
ENSMUSG00000027012	2317.24	0.0352389	0.0894089	0.394132	0.693484	1	8280	Dync1i2	13427	dynein cytoplasmic 1 intermediate chain 2 [Source:MGI Symbol;Acc:MGI:107750]	2407.81	2292.85	2324.25	2206.79	2414.23	2234.23	2341.63	2285.08
ENSMUSG00000027010	1994.22	0.0483235	0.151482	0.319006	0.749722	1	7342	Slc25a12	78830	solute carrier family 25 (mitochondrial carrier, Aralar), member 12 [Source:MGI Symbol;Acc:MGI:1926080]	1633.05	1900.36	2089.88	1941.19	1807.85	1688.06	1874.43	1812.37
ENSMUSG00000027018	223.837	-0.207632	0.182988	-1.13467	0.256512	1	2886	Hat1	107435	histone aminotransferase 1 [Source:MGI Symbol;Acc:MGI:96013]	189.951	206.271	194.455	209.858	232.907	239.151	196.892	227.305
ENSMUSG00000041921	278.112	-0.176121	0.147687	-1.19253	0.233053	1	4537	Metap1d	66559	methionyl aminopeptidase type 1D (mitochondrial) [Source:MGI Symbol;Acc:MGI:1913809]	306.912	266.433	257.908	323.531	288.312	328.564	277.084	313.469
ENSMUSG00000084946	25.4329	0.193251	0.510058	0.378881	0.704776	1	1630	Dlx1as		distal-less homeobox 1, antisense [Source:MGI Symbol;Acc:MGI:1195983]	29.8997	28.6487	25.5861	33.8833	22.5725	17.2361	28.0449	24.564
ENSMUSG00000041911	298.521	-0.275274	0.873148	-0.315266	0.75256	1	5396	Dlx1	13390	distal-less homeobox 1 [Source:MGI Symbol;Acc:MGI:94901]	317.465	324.685	313.174	420.809	461.709	273.624	318.441	385.381
ENSMUSG00000023391	86.2392	-0.167621	0.64685	-0.259134	0.795532	1	2855	Dlx2	13392	distal-less homeobox 2 [Source:MGI Symbol;Acc:MGI:94902]	114.323	91.6758	84.946	76.5108	143.643	106.649	96.9814	108.934
ENSMUSG00000027111	786.377	-0.00968597	0.15777	-0.0613929	0.951046	1	9025	Itga6	16403	integrin alpha 6 [Source:MGI Symbol;Acc:MGI:96605]	1057.92	1000.79	915.984	1078.8	851.597	1065.41	991.567	998.603
ENSMUSG00000006494	563.656	0.0437105	0.151971	0.287624	0.773634	1	7779	Pdk1	228026	pyruvate dehydrogenase kinase, isoenzyme 1 [Source:MGI Symbol;Acc:MGI:1926119]	525.004	616.902	536.286	563.994	594.066	469.685	559.397	542.582
ENSMUSG00000049044	12135.6	0.0874268	0.339816	0.257277	0.796965	1	6677	Rapgef4	56508	Rap guanine nucleotide exchange factor (GEF) 4 [Source:MGI Symbol;Acc:MGI:1917723]	13596.5	14793.2	12222	12129.1	12917.6	13177	13537.2	12741.3
ENSMUSG00000085439	6.8601	0.274592	0.681152	0.403129	0.686854	1	638	Rapgef4os1		Rap guanine nucleotide exchange factor (GEF) 4, opposite strand 1 [Source:MGI Symbol;Acc:MGI:3649714]	7.03523	12.4144	14.3282	10.9301	6.15612	10.7726	11.2593	9.28627
ENSMUSG00000085001	6.89426	0.254687	0.6896	0.369326	0.711885	1	2116	Rapgef4os2		Rap guanine nucleotide exchange factor (GEF) 4, opposite strand 2 [Source:MGI Symbol;Acc:MGI:2139429]	7.03523	8.5946	11.2579	9.8371	5.1301	7.54081	8.96258	7.50267
ENSMUSG00000086231	7.75525	1.05603	0.602925	1.75151	0.0798587	1	3485	Rapgef4os3		Rap guanine nucleotide exchange factor (GEF) 4, opposite strand 3 [Source:MGI Symbol;Acc:MGI:2442080]	14.9499	11.4595	13.3048	6.55807	8.20816	4.30904	13.238	6.35842
ENSMUSG00000004085	177.923	-0.178852	0.191895	-0.932032	0.35132	1	10175	Map3k20	65964	mitogen-activated protein kinase kinase kinase 20 [Source:MGI Symbol;Acc:MGI:2443258]	160.052	160.433	163.751	197.835	165.189	185.289	161.412	182.771
ENSMUSG00000055612	86.9425	-0.00348764	0.431069	-0.00809066	0.993545	1	3202	Cdca7	66953	cell division cycle associated 7 [Source:MGI Symbol;Acc:MGI:1914203]	123.996	61.1172	92.1101	62.3016	126.201	89.4125	92.4078	92.6382
ENSMUSG00000027109	1086.35	0.0519993	0.182018	0.285682	0.775122	1	4933	Sp3	20687	trans-acting transcription factor 3 [Source:MGI Symbol;Acc:MGI:1277166]	1216.22	1060.96	1213.81	954.199	1299.97	1112.81	1163.66	1122.33
ENSMUSG00000063714	77.2011	0.0414757	0.248001	0.16724	0.867181	1	892	Sp3os		trans-acting transcription factor 3, opposite strand [Source:MGI Symbol;Acc:MGI:1914936]	87.061	72.5767	75.735	72.1387	73.8735	82.9489	78.4575	76.3204
ENSMUSG00000027108	1158.35	0.0739549	0.110644	0.668407	0.503874	1	3561	Ola1	67059	Obg-like ATPase 1 [Source:MGI Symbol;Acc:MGI:1914309]	1088.7	1184.15	1117.6	1130.17	1132.73	957.683	1130.15	1073.53
ENSMUSG00000068859	393.533	0.185497	0.514628	0.360449	0.718512	1	5044	Sp9	381373	trans-acting transcription factor 9 [Source:MGI Symbol;Acc:MGI:3574660]	583.045	398.217	471.808	391.298	454.527	431.981	484.357	425.935
ENSMUSG00000041777	474.784	-0.0719286	0.124724	-0.576704	0.564139	1	3159	Cir1	66935	corepressor interacting with RBPJ, 1 [Source:MGI Symbol;Acc:MGI:1914185]	397.491	415.406	479.996	431.739	466.839	458.912	430.964	452.497
ENSMUSG00000008226	557.424	0.0606758	0.139751	0.434172	0.664164	1	4815	Scrn3	74616	secernin 3 [Source:MGI Symbol;Acc:MGI:1921866]	565.457	499.442	510.699	460.158	555.077	495.539	525.199	503.591
ENSMUSG00000041762	1904.33	-0.0752363	0.296583	-0.253677	0.799745	1	6679	Gpr155	68526	G protein-coupled receptor 155 [Source:MGI Symbol;Acc:MGI:1915776]	1644.49	1770.49	1996.74	1681.05	1859.15	2160.98	1803.91	1900.39
ENSMUSG00000087176	5.48408	-0.686032	0.861856	-0.795993	0.426036	1	1062	D230022J07Rik		RIKEN cDNA D230022J07 gene [Source:MGI Symbol;Acc:MGI:2444095]	0.879404	6.68469	5.11723	7.65108	8.20816	4.30904	4.22711	6.72276
ENSMUSG00000075284	541.559	-0.129109	0.122492	-1.05402	0.291873	1	5896	Wipf1	215280	WAS/WASL interacting protein family, member 1 [Source:MGI Symbol;Acc:MGI:2178801]	504.778	585.388	521.957	607.714	574.572	580.642	537.374	587.643
ENSMUSG00000027107	4.77321	0.709361	0.833008	0.851565	0.394455	1	4386	Chrna1	11435	cholinergic receptor, nicotinic, alpha polypeptide 1 (muscle) [Source:MGI Symbol;Acc:MGI:87885]	4.39702	5.72974	9.21101	6.55807	3.07806	2.15452	6.44592	3.93022
ENSMUSG00000086382	5.34311	-1.33361	0.828142	-1.61037	0.107318	1	701	Chrna1os		cholinergic receptor, nicotinic, alpha polypeptide 1 (muscle), opposite strand [Source:MGI Symbol;Acc:MGI:3651120]	1.75881	2.86487	3.07034	6.55807	4.10408	8.61807	2.56467	6.42674
ENSMUSG00000086544	19.7882	0.51687	0.658127	0.785365	0.432239	1	3049	Chn1os3		chimerin 1, opposite strand 3 [Source:MGI Symbol;Acc:MGI:3705094]	28.1409	23.8739	33.7737	15.3022	11.2862	33.395	28.5962	19.9945
ENSMUSG00000056486	8908.18	0.169448	0.359634	0.471169	0.63752	1	6365	Chn1	108699	chimerin 1 [Source:MGI Symbol;Acc:MGI:1915674]	9204.72	8516.3	8760.7	7038.99	8215.35	8292.74	8827.24	7849.03
ENSMUSG00000027104	1983.17	0.136493	0.114808	1.18888	0.234487	1	8187	Atf2	11909	activating transcription factor 2 [Source:MGI Symbol;Acc:MGI:109349]	2148.38	1940.47	2057.13	1793.63	2073.59	1723.61	2048.66	1863.61
ENSMUSG00000018770	2830.74	-0.0954932	0.145185	-0.657732	0.51071	1	2181	Atp5g3	228033	ATP synthase, H+ transporting, mitochondrial F0 complex, subunit C3 (subunit 9) [Source:MGI Symbol;Acc:MGI:2442035]	2376.15	2438.96	2586.25	2729.25	2724.08	2454	2467.12	2635.78
ENSMUSG00000009207	571.305	-0.0486279	0.162188	-0.299824	0.764311	1	9154	Lnpk	69605	lunapark, ER junction formation factor [Source:MGI Symbol;Acc:MGI:1918115]	483.672	557.694	534.239	516.994	648.445	463.221	525.202	542.887
ENSMUSG00000075279	8.63001	0.504996	0.805757	0.626735	0.530833	1	580	Mrpl23-ps1		mitichondrial ribosomal protein L23, pseudogene 1 [Source:MGI Symbol;Acc:MGI:3650679]	17.5881	5.72974	10.2345	16.3952	2.05204	5.38629	11.1841	7.9445
ENSMUSG00000075277	10.6878	-0.346956	0.580688	-0.597491	0.55018	1	3021	Haglr		Hoxd antisense growth associated long non-coding RNA [Source:MGI Symbol;Acc:MGI:3026978]	7.03523	7.63965	11.2579	6.55807	16.4163	9.69533	8.64426	10.8899
ENSMUSG00000042448	3.4851	-0.847645	1.07052	-0.791809	0.428472	1	1862	Hoxd1	15429	homeobox D1 [Source:MGI Symbol;Acc:MGI:96201]	1.75881	2.86487	3.07034	6.55807	7.18214	0	2.56467	4.58007
ENSMUSG00000027099	450.054	-0.266012	0.162084	-1.6412	0.100756	1	3675	Mtx2	53375	metaxin 2 [Source:MGI Symbol;Acc:MGI:1859652]	360.556	370.523	407.331	408.786	436.059	523.548	379.47	456.131
ENSMUSG00000100303	8.98689	0.822375	1.20525	0.682327	0.495032	1	7972	2600014E21Rik		RIKEN cDNA 2600014E21 gene [Source:MGI Symbol;Acc:MGI:1919384]	5.27642	12.4144	10.2345	5.46506	10.2602	0	9.30844	5.24175
ENSMUSG00000081406	40.9724	0.276068	0.447741	0.61658	0.537512	1	750	Rps6-ps4	105244208	ribosomal protein S6, pseudogene 4 [Source:MGI Symbol;Acc:MGI:3650907]	38.6938	40.1082	50.1488	59.0226	17.4423	30.1632	42.9836	35.5427
ENSMUSG00000059005	4750.14	0.0584698	0.0837548	0.698107	0.48511	1	5396	Hnrnpa3	229279	heterogeneous nuclear ribonucleoprotein A3 [Source:MGI Symbol;Acc:MGI:1917171]	4827.05	4407.12	4600.39	4506.49	4473.45	4305.8	4611.52	4428.58
ENSMUSG00000015839	414.902	-0.215245	0.150865	-1.42675	0.153653	1	3796	Nfe2l2	18024	nuclear factor, erythroid derived 2, like 2 [Source:MGI Symbol;Acc:MGI:108420]	523.245	406.811	427.8	479.832	521.218	576.333	452.619	525.795
ENSMUSG00000042410	798.02	0.0166758	0.125167	0.133228	0.894013	1	9421	Agps	228061	alkylglycerone phosphate synthase [Source:MGI Symbol;Acc:MGI:2443065]	754.529	710.487	871.976	733.411	833.129	742.231	778.997	769.59
ENSMUSG00000075273	202.885	-0.227425	0.216499	-1.05047	0.293502	1	2737	Ttc30b	72421	tetratricopeptide repeat domain 30B [Source:MGI Symbol;Acc:MGI:1919671]	172.363	157.568	184.22	180.347	188.788	232.688	171.384	200.608
ENSMUSG00000075271	72.2638	-0.169936	0.331327	-0.512895	0.608025	1	3721	Ttc30a1	78802	tetratricopeptide repeat domain 30A1 [Source:MGI Symbol;Acc:MGI:1926052]	58.0407	59.2073	64.4771	63.3947	95.4199	45.2449	60.575	68.0198
ENSMUSG00000075270	34.7179	0.79329	0.441652	1.79619	0.0724644	1	5208	Pde11a	241489	phosphodiesterase 11A [Source:MGI Symbol;Acc:MGI:3036251]	36.0556	29.6036	35.8206	27.3253	21.5464	9.69533	33.8266	19.5223
ENSMUSG00000042369	326.446	0.0235394	0.154254	0.152602	0.878713	1	1898	Rbm45	241490	RNA binding motif protein 45 [Source:MGI Symbol;Acc:MGI:2387367]	359.676	297.946	286.565	342.113	307.806	280.087	314.729	310.002
ENSMUSG00000042359	750.359	0.0447452	0.15404	0.290478	0.771451	1	10063	Osbpl6	99031	oxysterol binding protein-like 6 [Source:MGI Symbol;Acc:MGI:2139014]	650.759	759.19	767.584	725.759	728.475	656.051	725.844	703.428
ENSMUSG00000002731	172.554	-0.394763	0.290674	-1.3581	0.174433	1	2028	Prkra	23992	protein kinase, interferon inducible double stranded RNA dependent activator [Source:MGI Symbol;Acc:MGI:1344375]	120.478	127.009	115.649	189.091	155.955	132.503	121.046	159.183
ENSMUSG00000002732	23.8943	-0.213062	0.466682	-0.456546	0.647998	1	1485	Fkbp7	14231	FK506 binding protein 7 [Source:MGI Symbol;Acc:MGI:1336879]	24.6233	29.6036	14.3282	22.9532	29.7546	26.9315	22.8517	26.5464
ENSMUSG00000002733	710.215	0.0116396	0.11506	0.101162	0.919422	1	3126	Plekha3	83435	pleckstrin homology domain-containing, family A (phosphoinositide binding specific) member 3 [Source:MGI Symbol;Acc:MGI:1932515]	718.473	662.739	659.099	679.853	711.032	633.428	680.104	674.771
ENSMUSG00000051747	38.5313	0.504501	0.450058	1.12097	0.262301	1	116825	Ttn	22138	titin [Source:MGI Symbol;Acc:MGI:98864]	27.2615	62.0721	36.844	45.9065	21.5464	21.5452	42.0592	29.666
ENSMUSG00000044033	389.2	-0.0969949	0.197762	-0.490463	0.623806	1	11717	Ccdc141	545428	coiled-coil domain containing 141 [Source:MGI Symbol;Acc:MGI:1919735]	388.697	412.541	477.949	401.135	404.252	562.329	426.396	455.905
ENSMUSG00000042272	605.202	0.10839	0.18974	0.571255	0.567827	1	9857	Sestd1	228071	SEC14 and spectrin domains 1 [Source:MGI Symbol;Acc:MGI:1916262]	526.763	663.694	631.466	576.017	659.731	453.526	607.308	563.091
ENSMUSG00000027016	892.194	0.337031	0.303222	1.1115	0.266354	1	8223	Zfp385b	241494	zinc finger protein 385B [Source:MGI Symbol;Acc:MGI:2444734]	973.5	828.902	1033.68	701.713	760.281	783.167	945.361	748.387
ENSMUSG00000087102	4.25732	2.2882	1.15911	1.97411	0.0483692	1	318	Gm13661		predicted gene 13661 [Source:MGI Symbol;Acc:MGI:3649760]	9.67345	5.72974	5.11723	0	3.07806	1.07726	6.84014	1.38511
ENSMUSG00000027014	324.196	-0.0233035	0.182585	-0.127631	0.898441	1	6822	Cwc22	80744	CWC22 spliceosome-associated protein [Source:MGI Symbol;Acc:MGI:2136773]	303.394	303.676	365.37	323.531	334.483	329.641	324.147	329.218
ENSMUSG00000027011	845.568	-0.00848911	0.106642	-0.0796037	0.936552	1	4390	Ube2e3	22193	ubiquitin-conjugating enzyme E2E 3 [Source:MGI Symbol;Acc:MGI:107412]	772.117	788.794	757.35	774.945	841.337	715.3	772.753	777.194
ENSMUSG00000027009	71.9343	-0.0956779	0.299669	-0.319278	0.749515	1	13978	Itga4	16401	integrin alpha 4 [Source:MGI Symbol;Acc:MGI:96603]	58.0407	84.9911	77.7819	79.7898	97.472	58.172	73.6045	78.4779
ENSMUSG00000075256	5.32309	-0.396238	1.13956	-0.347712	0.728057	1	5284	Cerkl	228094	ceramide kinase-like [Source:MGI Symbol;Acc:MGI:3037816]	7.03523	2.86487	7.16412	7.65108	5.1301	9.69533	5.68807	7.49217
ENSMUSG00000034701	30.1224	-0.350968	0.951669	-0.368792	0.712283	1	2729	Neurod1	18012	neurogenic differentiation 1 [Source:MGI Symbol;Acc:MGI:1339708]	2.63821	21.009	20.4689	6.55807	46.1709	3.23178	14.7054	18.6536
ENSMUSG00000027007	923.734	-0.101004	0.181378	-0.556871	0.577615	1	5599	Ssfa2	70599	sperm specific antigen 2 [Source:MGI Symbol;Acc:MGI:1917849]	1044.73	988.379	966.133	1035.08	889.56	1292.71	999.748	1072.45
ENSMUSG00000059173	1145.39	0.380858	0.473667	0.804063	0.42136	1	6012	Pde1a	18573	phosphodiesterase 1A, calmodulin-dependent [Source:MGI Symbol;Acc:MGI:1201792]	969.103	1755.21	964.086	1170.62	1235.33	426.594	1229.47	944.179
ENSMUSG00000027006	1131.88	-0.0457355	0.158849	-0.287918	0.77341	1	5004	Dnajc10	66861	DnaJ heat shock protein family (Hsp40) member C10 [Source:MGI Symbol;Acc:MGI:1914111]	944.48	1077.19	1232.23	1156.41	1090.66	1110.65	1084.63	1119.24
ENSMUSG00000027004	69.8911	-0.160944	0.519658	-0.309712	0.75678	1	3237	Frzb	20378	frizzled-related protein [Source:MGI Symbol;Acc:MGI:892032]	15.8293	80.2163	53.2192	62.3016	70.7954	33.395	49.7549	55.4974
ENSMUSG00000082494	10.4073	0.128995	0.733529	0.175855	0.860408	1	282	Gm13687		predicted gene 13687 [Source:MGI Symbol;Acc:MGI:3651822]	11.4323	13.3694	4.09378	10.9301	11.2862	4.30904	9.63181	8.84179
ENSMUSG00000027002	7420.03	0.131044	0.185621	0.705978	0.480202	1	4964	Nckap1	50884	NCK-associated protein 1 [Source:MGI Symbol;Acc:MGI:1355333]	7065.13	7141.16	7578.62	6190.82	7152.39	6549.73	7261.64	6630.98
ENSMUSG00000081487	16.1115	0.173534	0.487846	0.355715	0.722054	1	685	Gm13689		predicted gene 13689 [Source:MGI Symbol;Acc:MGI:3652061]	31.6585	20.0541	20.4689	22.9532	13.3383	28.0087	24.0605	21.4334
ENSMUSG00000083284	31.0274	0.102937	0.394321	0.26105	0.794054	1	608	Gm13688		predicted gene 13688 [Source:MGI Symbol;Acc:MGI:3652062]	24.6233	43.928	21.4924	21.8602	32.8327	29.086	30.0146	27.9263
ENSMUSG00000027001	398.667	-0.067584	0.1533	-0.440861	0.659314	1	2992	Dusp19	68082	dual specificity phosphatase 19 [Source:MGI Symbol;Acc:MGI:1915332]	440.581	368.613	322.385	375.996	411.434	399.663	377.193	395.698
ENSMUSG00000026999	232.325	-0.122687	0.207663	-0.590801	0.554654	1	3366	Nup35	69482	nucleoporin 35 [Source:MGI Symbol;Acc:MGI:1916732]	220.73	198.631	235.393	255.765	231.881	225.147	218.251	237.597
ENSMUSG00000106252	6.70275	0.251617	0.802516	0.313535	0.753874	1	86	Mir684-1		microRNA 684-1 [Source:MGI Symbol;Acc:MGI:3629628]	2.63821	6.68469	12.2813	2.18602	9.23418	6.46355	7.20142	5.96125
ENSMUSG00000070866	351.223	-0.160227	0.278066	-0.57622	0.564467	1	5245	Zfp804a	241514	zinc finger protein 804A [Source:MGI Symbol;Acc:MGI:2442949]	226.007	318.955	342.854	348.671	397.07	245.615	295.939	330.452
ENSMUSG00000027091	1473.26	0.0683255	0.117898	0.57953	0.562232	1	2789	Zc3h15	69082	zinc finger CCCH-type containing 15 [Source:MGI Symbol;Acc:MGI:1919747]	1466.85	1380.87	1427.71	1323.64	1483.63	1270.09	1425.14	1359.12
ENSMUSG00000027087	1705.51	0.0704402	0.133331	0.528309	0.597285	1	10744	Itgav	16410	integrin alpha V [Source:MGI Symbol;Acc:MGI:96608]	1706.92	1574.72	1841.18	1414.36	1790.41	1672.98	1707.61	1625.92
ENSMUSG00000085335	5.78922	-0.71127	0.759166	-0.936911	0.348805	1	2264	Gm13684		predicted gene 13684 [Source:MGI Symbol;Acc:MGI:3649340]	3.51762	8.5946	6.14067	9.8371	11.2862	8.61807	6.0843	9.9138
ENSMUSG00000048388	5703.08	0.0600021	0.189394	0.316811	0.751387	1	5744	Fam171b	241520	family with sequence similarity 171, member B [Source:MGI Symbol;Acc:MGI:2444579]	5457.58	5607.5	5899.14	5266.13	5601.05	5405.68	5654.74	5424.29
ENSMUSG00000059588	142.228	-0.232472	0.2616	-0.888654	0.374189	1	4882	Calcrl	54598	calcitonin receptor-like [Source:MGI Symbol;Acc:MGI:1926944]	112.564	166.162	100.298	114.766	179.554	150.816	126.341	148.379
ENSMUSG00000027082	70.22	-0.0991017	0.304597	-0.325353	0.744914	1	5463	Tfpi	21788	tissue factor pathway inhibitor [Source:MGI Symbol;Acc:MGI:1095418]	110.805	58.2523	61.4067	66.6737	89.2638	91.567	76.8213	82.5015
ENSMUSG00000087362	3.96685	-1.1112	0.992763	-1.1193	0.263013	1	965	Gm13710		predicted gene 13710 [Source:MGI Symbol;Acc:MGI:3650894]	2.63821	5.72974	1.02345	7.65108	3.07806	9.69533	3.13046	6.80816
ENSMUSG00000034101	263.532	-0.0883955	0.146889	-0.601782	0.547319	1	7319	Ctnnd1	12388	catenin (cadherin associated protein), delta 1 [Source:MGI Symbol;Acc:MGI:105100]	245.354	282.667	247.674	262.323	255.479	307.019	258.565	274.94
ENSMUSG00000076437	115.195	0.0833497	0.271098	0.307452	0.7585	1	1131	Selenoh	72657	selenoprotein H [Source:MGI Symbol;Acc:MGI:1919907]	86.1816	94.5406	106.438	96.185	83.1077	91.567	95.7202	90.2866
ENSMUSG00000050043	2573.6	-0.0534028	0.166329	-0.321067	0.74816	1	2330	Tmx2	66958	thioredoxin-related transmembrane protein 2 [Source:MGI Symbol;Acc:MGI:1914208]	2129.04	2306.22	2478.79	2462.55	2443.98	2267.63	2304.68	2391.39
ENSMUSG00000027080	522.927	-0.0420449	0.129723	-0.324113	0.745852	1	2059	Med19	381379	mediator complex subunit 19 [Source:MGI Symbol;Acc:MGI:1914234]	520.607	480.343	451.34	465.623	560.207	469.685	484.097	498.505
ENSMUSG00000034075	693.632	-0.14156	0.119898	-1.18067	0.237733	1	5047	Zdhhc5	228136	zinc finger, DHHC domain containing 5 [Source:MGI Symbol;Acc:MGI:1923573]	564.577	647.46	623.278	667.83	726.423	629.119	611.772	674.457
ENSMUSG00000027079	110.334	0.0666553	0.20384	0.326998	0.74367	1	2672	Clp1	98985	CLP1, cleavage and polyadenylation factor I subunit [Source:MGI Symbol;Acc:MGI:2138968]	114.323	95.4956	102.345	90.7199	89.2638	118.498	104.054	99.4941
ENSMUSG00000034059	419.215	0.0819285	0.240121	0.341197	0.732956	1	2614	Ypel4	241525	yippee like 4 [Source:MGI Symbol;Acc:MGI:3605071]	325.38	425.91	381.745	397.856	409.382	262.851	377.678	356.696
ENSMUSG00000097187	9.42489	-0.374807	0.649431	-0.577131	0.563851	1	726	Gm19426		predicted gene, 19426 [Source:MGI Symbol;Acc:MGI:5011611]	6.15583	16.2343	7.16412	9.8371	13.3383	15.0816	9.8514	12.7523
ENSMUSG00000023224	83.4444	0.0185121	0.25252	0.0733094	0.94156	1	2325	Serping1	12258	serine (or cysteine) peptidase inhibitor, clade G, member 1 [Source:MGI Symbol;Acc:MGI:894696]	103.77	93.5857	122.813	96.185	85.1597	134.657	106.723	105.334
ENSMUSG00000027078	126.034	-0.619157	0.310214	-1.9959	0.0459444	1	1996	Ube2l6	56791	ubiquitin-conjugating enzyme E2L 6 [Source:MGI Symbol;Acc:MGI:1914500]	168.846	108.865	129.978	169.417	160.059	297.323	135.896	208.933
ENSMUSG00000027076	175.107	-0.0215385	0.163337	-0.131866	0.89509	1	815	Timm10	30059	translocase of inner mitochondrial membrane 10 [Source:MGI Symbol;Acc:MGI:1353429]	166.207	164.252	153.517	171.603	175.45	144.353	161.326	163.802
ENSMUSG00000050896	68.1177	0.474086	1.06312	0.445937	0.655643	1	1506	Rtn4rl2	269295	reticulon 4 receptor-like 2 [Source:MGI Symbol;Acc:MGI:2669796]	48.3672	140.379	50.1488	63.3947	91.3158	17.2361	79.6315	57.3155
ENSMUSG00000027074	22.9479	-0.485491	0.492767	-0.985234	0.324509	1	4464	Slc43a3	58207	solute carrier family 43, member 3 [Source:MGI Symbol;Acc:MGI:1931054]	27.2615	21.964	27.633	20.7672	29.7546	57.0947	25.6195	35.8722
ENSMUSG00000027071	13.3694	0.0848307	0.552354	0.153581	0.877941	1	2789	P2rx3	228139	purinergic receptor P2X, ligand-gated ion channel, 3 [Source:MGI Symbol;Acc:MGI:1097160]	13.1911	11.4595	9.21101	10.9301	7.18214	14.0044	11.2872	10.7055
ENSMUSG00000027067	1336.86	-0.00115963	0.119416	-0.00971088	0.992252	1	3737	Ssrp1	20833	structure specific recognition protein 1 [Source:MGI Symbol;Acc:MGI:107912]	1392.1	1245.26	1325.36	1311.61	1378.97	1275.47	1320.91	1322.02
ENSMUSG00000033955	701.718	0.0299556	0.166932	0.179448	0.857586	1	6184	Tnks1bp1	228140	tankyrase 1 binding protein 1 [Source:MGI Symbol;Acc:MGI:2446193]	627.015	783.064	663.193	730.132	688.46	611.883	691.091	676.825
ENSMUSG00000075224	295.128	0.102799	0.392548	0.261876	0.793417	1	6474	Lrrc55	241528	leucine rich repeat containing 55 [Source:MGI Symbol;Acc:MGI:2685197]	146.86	328.505	323.409	373.81	232.907	136.812	266.258	247.843
ENSMUSG00000086905	19.4937	-0.0646384	0.552458	-0.117001	0.906859	1	808	Gm13716		predicted gene 13716 [Source:MGI Symbol;Acc:MGI:3650432]	12.3117	13.3694	33.7737	29.5113	21.5464	10.7726	19.8183	20.6101
ENSMUSG00000025314	1294.91	0.199216	0.265642	0.74994	0.453291	1	8352	Ptprj	19271	protein tyrosine phosphatase, receptor type, J [Source:MGI Symbol;Acc:MGI:104574]	1391.22	1334.07	1562.8	1174.99	1288.68	1271.17	1429.36	1244.94
ENSMUSG00000085471	7.29738	0.568886	0.64943	0.875977	0.381043	1	5536	4933423P22Rik		RIKEN cDNA 4933423P22 gene [Source:MGI Symbol;Acc:MGI:1918408]	14.0705	13.3694	7.16412	6.55807	7.18214	9.69533	11.5347	7.81185
[truncated: 17,095 more rows]

## Sheet: Sheet1
		ensembl_gene_id	entrezgene	symbol	baseMean	log2Fold Change	pvalue	padj	Cdnf-ko mice	WT mice
		ENSMUSG00000039496	227526	Cdnf	14.0833	-7.27	1.02e-08	0.000373	0	26.99
[truncated: 2 more rows]
