# Supplementary material for: Augmenting hematoma-scavenging capacity of innate immune cells by CDNF reduces brain injury and promotes functional recovery after intracerebral hemorrhage
Source: Cell Death Dis. 2023 Feb 15;14(2):128. doi: 10.1038/s41419-022-05520-2 (PMC9932138; doi:10.1038/s41419-022-05520-2)
Supplement: Supplementary file 5 — Dataset 2 [file 41419_2022_5520_MOESM5_ESM.xlsx]

## Sheet: Sheet1
							ICH+ Saline					ICH+ rhCDNF
Name	Chromosome	Region	Max group mean	Log₂ fold change	Fold change	p adjust value	1980TPM	1982TPM	1983TPM	1984 TPM	1990TPM	1986 TPM	1987 TPM	1992 TPM	1995 TPM	1996 TPM
Hba-a2	10	complement(15589364..15590220)	101.155	3.77029	13.6449	8.22226e-05	31.4187	47.1927	50.7955	35.6883	18.3228	75.0784	32.0795	2202.94	92.2236	88.0605
LOC100134871	1	168957460..168958836	88.5631	3.5335	11.5795	8.99154e-05	36.5173	53.142	43.0653	39.4788	16.937	79.8305	27.6188	1886.89	88.2887	96.5735
Hba-a1	10	complement(15602794..15603649)	214.797	3.58298	11.9836	8.99154e-05	92.3273	105.926	114.934	86.0484	43.867	171.379	53.8596	4605.53	227.42	225.307
Hbb-bs	1	168945449..168965566	20.1682	3.39521	10.5211	0.000123655	7.53948	10.567	14.7713	9.08246	5.36568	16.656	7.94245	428.536	18.2104	25.0192
Hbb	1	complement(168971274..168972725)	50.6914	3.36418	10.2972	0.000123655	24.7478	33.2739	32.2744	23.9929	7.33851	45.9372	23.5637	1052.07	60.3491	63.6245
LOC100909548	4	155088317..155092827	4.20603	-2.94565	-7.70422	0.000214648	18.7221	33.0811	9.73113	23.578	10.352	0	7.82521	3.3033	0.152565	1.02184
Alox15	10	complement(56953691..56962161)	2.5643	3.88227	14.7462	0.000337048	0.527671	0.9782	0.588346	1.14288	1.01706	0.945696	1.57141	58.5848	1.28676	0.8778
Slc4a1	10	complement(90296141..90312386)	0.381535	5.38586	41.8125	0.000522587	0	0.137637	0	0.034842	0.0357765	0.0617797	0.102656	9.13064	0.0326902	0.109475
Alas2	X	complement(23167696..23187341)	1.34926	3.56092	11.8017	0.00204464	0.667056	0.38049	0.743758	0.57791	0.395607	0.939324	0.567572	29.7414	1.26518	0.706154
Tnk2	11	complement(71348717..71387992)	9.32596	0.633344	1.55116	0.00234239	24.1072	29.5215	29.8025	31.702	28.1096	58.374	41.5646	36.3556	49.4874	37.6933
LOC100359574	1	281863918..281864304	7.62263	1.54809	2.9243	0.00264513	13.1892	4.29895	16.8066	10.8825	16.5381	20.8399	69.257	28.2974	29.8144	34.1934
AC094217.1	1	complement(31527646..31528083)	10.9247	4.77106	27.3044	0.00379542	0	6.07742	0	3.46153	0	0	205.487	49.2237	9.02152	0
Col22a1	7	complement(113015747..113228439)	0.238855	4.72429	26.4335	0.00379542	0.0301188	0	0.100746	0.0347916	0.0357248	5.73721	0.102508	0.0353389	0.163215	0
Icam5	8	22050222..22057209	3.24166	0.725171	1.6531	0.00807893	10.0592	9.23384	9.1292	10.2687	8.21332	25.5869	11.5712	12.9006	15.5167	12.5663
Cux2	12	40018937..40219291	1.79022	0.773834	1.70981	0.00807893	3.69457	5.91375	5.26899	5.32643	4.654	11.6443	6.62829	5.77987	11.8263	6.75675
Nol8_1	17	complement(14565794..14589154)	0.531339	-1.94246	-3.84361	0.00807893	2.24265	1.8017	2.81748	3.46627	1.64849	0.711664	0.250841	0	0.684674	1.49038
Il6st	2	44289393..44314944	19.2103	0.67248	1.59381	0.0102071	46.3467	63.6181	69.1276	62.0902	45.5238	135.291	77.0882	56.3588	113.515	77.1065
Enpp2	7	complement(94480396..94563001)	6.02188	0.440042	1.35664	0.0102071	20.7865	21.2667	19.9883	22.2328	21.8507	32.2696	26.9507	26.9055	27.1772	31.3357
Ptprm	9	complement(114846095..115555261)	3.44448	0.624611	1.54179	0.0102071	14.3301	10.0076	8.50535	9.40964	11.1485	21.9858	17.7099	14.7361	13.8481	14.7993
Rfxapl1	2	complement(144213403..144217600)	1.21151	-8.79854	-445.273	0.0109885	0	0	13.1815	14.0639	0	0	0	0	0	0
Maff	7	120580743..120592095	15.0374	0.724732	1.65259	0.0109885	25.771	60.6849	36.9441	42.4407	51.5106	98.4911	83.8744	55.9791	70.2747	52.9041
Sall1	19	23389375..23405039	26.022	0.67844	1.60041	0.0110242	66.903	74.4359	75.8465	90.0121	79.2558	197.797	89.4198	82.8084	149.457	104.146
Fam169b	1	129255396..129334292	3.10325	0.66922	1.59021	0.0141607	8.2905	10.1768	9.51407	8.17663	10.4662	23.386	12.5406	11.3771	15.6586	11.6726
Pcdh7	14	complement(55072200..55081551)	2.80814	0.75781	1.69092	0.0141607	6.88666	8.08739	9.3949	9.40573	5.71793	18.9595	11.5813	9.26851	17.6058	9.60606
Gbp6	14	5928737..5945321	1.61259	3.30918	9.91205	0.0146402	0.685074	1.07461	0.477405	0.791361	0.914159	38.1493	0.485753	1.00476	0.92811	0.207208
Ccl4	10	70884531..70886355	99.792	0.863964	1.82003	0.0153153	208.468	266.033	241.973	263.237	312.788	683.802	336.663	271.445	782.27	289.403
Clec2l	4	66405166..66421654	13.0232	0.779232	1.71622	0.015831	32.4305	38.0439	32.1797	42.0563	35.8055	105.069	44.7749	39.9658	77.2601	45.0348
Nav3	7	complement(52165233..52404774)	25.9531	0.550231	1.46432	0.0206489	67.8193	87.0088	86.5299	97.7895	83.6386	175.028	102.863	107.396	127.661	110.87
Snip1	5	143063099..143070884	0.317721	-6.02637	-65.1806	0.023176	0	0.0674652	7.05541	0	0	0	0	0.0693881	0	0
Ltc4s	10	complement(35737664..35739625)	10.8162	0.87237	1.83067	0.023176	26.2273	26.961	23.4587	36.289	26.6648	44.2744	62.4515	41.9323	76.842	30.3361
Col11a2	20	3830164..3859018	0.718581	0.809346	1.75242	0.023176	1.73503	2.08489	2.0893	2.48523	1.37198	4.40666	2.54575	2.93147	4.26233	3.02273
Cxcl13	14	complement(15253125..15258207)	4.38589	3.07201	8.40945	0.0269616	2.43486	2.19292	0.428658	5.4772	2.12804	101.056	0.726921	1.50361	4.44449	2.79076
Zfp84_2	1	88324339..88336407	0.231582	-8.39726	-337.154	0.0300787	0	0	5.18975	0	0	0	0	0	0	0
Adgra2	16	complement(69095936..69132584)	12.2471	0.541832	1.45582	0.0300787	34.5772	40.7731	42.6881	44.3517	37.6492	80.4664	52.468	41.9779	70.7336	47.2436
Cbr1	11	33812989..33815418	1.64444	1.58797	3.00627	0.0315755	1.19906	4.27465	1.75472	4.76123	0.977786	3.53043	13.348	7.7378	11.2086	2.99201
F11r	13	89826254..89850612	4.67924	0.670023	1.5911	0.0319795	12.3828	15.0355	17.3608	13.8791	11.2702	31.7664	18.3599	14.7447	29.0336	17.7995
NEWGENE_2134	1	complement(80606638..80609921)	161.736	-0.497404	-1.41167	0.0339233	626.748	667.971	906.683	727.592	725.253	391.451	463.394	604.568	565.892	573.895
Brinp2	13	complement(75948679..76049363)	2.6706	0.563376	1.47772	0.0339233	7.45246	8.70326	7.48239	9.54707	9.80313	15.6985	10.1777	11.7279	15.8095	10.3837
Arhgef40	15	28377996..28403090	8.73867	0.556879	1.47108	0.0339233	25.8632	31.9523	25.7009	30.0685	27.7649	60.2732	38.1573	30.2898	50.4036	30.0215
Mmp2	19	complement(15542765..15570611)	13.0655	0.581692	1.4966	0.0339233	32.2917	43.7728	41.4585	45.4203	43.7095	72.5121	51.6652	46.0233	87.1347	53.2014
AC099450.1	1	complement(101120711..101131193)	0.415864	7.20078	147.113	0.0401704	0	0	0	0	0	4.25852	2.2464	1.51014	0.321909	1.9165
Ms4a4e	1	227592635..227607042	28.7172	-0.530833	-1.44476	0.0401704	131.127	145.474	151.001	128.069	92.9907	61.3894	91.6178	90.5211	89.1797	117.849
P2ry12	2	complement(149441598..149444548)	64.8648	0.588732	1.50392	0.0401704	196.656	183.351	187.889	232.944	218.5	374.215	193.55	240.565	444.803	288.294
Adgra3	14	64686793..64786497	2.97032	0.655489	1.57515	0.0401704	8.01371	10.9952	8.3717	9.79909	7.83545	22.9574	10.9343	9.95324	15.9231	11.5733
Calcb	1	184271590..184276475	0.274853	-3.02552	-8.14275	0.0410743	1.51754	2.07745	0.676812	0.70119	1.25999	0.310827	0	0.178055	0.164471	0
LOC100911615	1	213997709..214002815	0.835128	2.78498	6.89227	0.0410743	0.32336	0.664001	0.865299	0.597644	0.383546	0.529854	0.366845	0.607045	0.560735	18.0741
Rasgrp3	6	complement(21072634..21135880)	11.1942	0.391873	1.3121	0.0410743	35.9865	40.177	44.7295	42.1615	40.4441	65.3479	52.0859	45.8675	54.1662	51.1689
LOC102556347	11	33812662..33865933	2.51565	-0.676023	-1.59773	0.0410743	9.03197	11.192	11.0255	14.1209	11.5443	8.53215	6.18329	7.67396	5.40078	8.00705
Mylk	11	complement(69013050..69223158)	1.89526	1.51422	2.85644	0.0418116	2.3287	4.77357	3.65129	2.9632	2.33056	29.4755	3.71513	2.41212	6.58571	4.38013
Adgrg1	19	complement(10423501..10460674)	8.82633	0.598561	1.51421	0.0448822	23.2699	32.0418	25.8157	29.8868	27.6472	66.8784	28.9996	29.2174	52.2085	34.075
Cd8a	4	99239115..99243351	41.0007	-0.77029	-1.70561	0.0452979	306.485	117.945	200.444	164.82	129.361	57.0294	121.463	144.359	96.1097	121.651
Cd34	13	113691932..113711647	14.0116	0.647179	1.5661	0.0452979	31.7644	37.8412	43.1643	50.6434	49.6469	109.367	53.3035	46.1019	71.9908	56.1438
LOC690045	4	complement(163736132..163890801)	7.60106	-0.525251	-1.43918	0.0469327	31.0648	31.0846	40.6067	34.4148	34.5204	19.7617	17.3807	25.4396	28.5548	28.7329
Spns2	10	complement(59010428..59049482)	3.13377	0.783644	1.72147	0.0469327	6.93556	9.54613	9.45617	8.83886	8.67355	27.8709	11.8024	9.19904	17.1171	9.3942
Plek	14	complement(100151210..100217913)	47.602	0.512506	1.42653	0.0472028	144.955	173.781	150.909	164.865	161.421	341.258	214.122	171.27	239.543	177.748
Asb2	6	complement(127212273..127248372)	5.37025	0.735419	1.66488	0.0476606	12.436	16.1244	15.9428	15.631	16.7001	43.65	20.1992	15.2341	29.272	20.6131
Trpc6	8	6811543..6917535	10.5855	0.539367	1.45333	0.0476606	37.6911	31.267	31.0331	36.1759	36.9446	68.7143	38.855	44.9216	62.4031	38.3002
AC126292.2	5	135687538..135687897	0.95065	-2.46408	-5.51774	0.0487339	6.07646	2.31068	7.22685	2.33973	3.36349	0	1.8383	0	0	1.96042
AABR07006269.1	1	227670159..227680128	16.7218	-0.53314	-1.44708	0.054341	81.3462	67.0844	99.442	67.4749	61.6122	45.7693	47.366	57.037	50.3488	61.6584
Edn3	3	172856733..172880450	3.64356	0.684529	1.60718	0.054341	11.6943	10.8995	9.63012	12.4492	9.24732	25.2052	13.9607	12.1966	21.7867	13.9634
Sptb	6	complement(99659651..99783047)	0.13988	2.38248	5.21434	0.0550859	0.159535	0.136499	0.0444699	0.138215	0.165576	0.122537	0.248861	2.644	0.194519	0.217139
Ifitm2	1	complement(213750192..213751405)	100.582	-0.427825	-1.3452	0.0551384	359.639	406.513	521.903	491.408	494.674	280.684	314.425	341.706	372.376	390.665
LOC100909441	2	199199845..199203637	0.666197	-7.6714	-203.855	0.0551664	0	15.5624	0	0	0	0	0	0	0	0
LOC690948	1	63964155..63967366	6.22582	-0.804847	-1.74696	0.0604004	45.9314	16.9566	29.4779	31.6656	15.4626	16.4699	14.0983	16.5822	19.0144	14.003
Nfkbid	1	88885937..88892615	26.9593	0.556434	1.47063	0.0604004	82.268	89.7314	87.7006	84.9258	92.6301	219.302	98.5217	91.1587	138.224	101.571
Myrf	1	complement(226260558..226292480)	1.55409	0.571991	1.48657	0.0604004	5.16791	4.99318	4.4392	4.66001	5.62941	11.1252	5.98255	5.25924	8.63013	6.25236
Kcna2	2	209838869..209852471	0.336263	0.860511	1.81568	0.0604004	0.762161	0.897983	0.73835	1.19793	0.800281	2.14969	1.2332	1.04086	2.15311	1.43605
Fam102b	2	complement(211772128..211831636)	18.4299	0.530886	1.44482	0.0604004	58.789	68.4327	65.9494	59.3348	52.6891	132.431	84.6253	70.1021	85.6467	70.9807
Gbp2	2	248276709..248293784	22.8297	1.19889	2.29564	0.0604004	53.0791	46.6719	51.1865	36.3267	52.4306	328.563	46.6133	53.1058	81.4176	50.2787
Hid1	10	complement(103899150..103919605)	1.93097	0.67244	1.59377	0.0604004	4.66639	8.34484	4.49985	5.68173	5.93385	10.9786	10.6356	9.22391	5.55865	10.3757
Colec12	18	867048..1052606	9.29611	-0.503915	-1.41806	0.0604004	43.2909	37.6881	45.2836	41.2545	42.3011	17.3305	31.0035	34.317	30.5493	35.4464
Pald1	20	complement(30938901..30975472)	5.75557	0.531578	1.44551	0.0604004	17.4238	19.6049	17.7545	20.5603	19.2918	39.1801	23.9061	19.1635	34.0357	21.3276
Med12l	2	149213134..149532292	1.37718	0.595724	1.51123	0.0619621	4.54026	4.48012	3.78751	4.8427	4.00952	9.38438	4.85006	4.62725	8.15338	5.914
Unc79	6	126874193..127064626	1.65014	0.516078	1.43006	0.0642632	5.63865	4.39085	5.2356	6.60239	5.59249	9.49959	6.22229	7.02237	8.46809	8.33527
Notch4	20	4329811..4353785	2.16978	0.763207	1.69726	0.0663791	4.6236	8.23355	7.79574	5.28883	4.65487	17.8549	9.23701	6.90689	11.2933	6.90361
Hba-a3	10	complement(15577249..15577977)	2.20789	2.21759	4.65116	0.0710337	1.35977	4.26588	2.65321	2.3561	0.80643	3.82955	1.15697	36.6951	4.42118	7.81426
Sema6a	18	complement(41333551..41389510)	1.41597	0.73253	1.66155	0.0744718	3.20819	3.76448	3.67929	6.03537	3.53352	8.02617	4.83551	5.26992	8.99068	6.59839
LOC103692716	6	complement(135045363..135049728)	29.5067	0.954136	1.93742	0.077904	80.6663	98.2954	81.819	87.6731	17.675	172.888	236.6	95.7351	111.114	94.5488
Cdh23	20	complement(29857637..29990111)	0.560718	1.10401	2.14951	0.077904	0.942752	1.46658	1.56718	0.930614	1.3622	6.61799	1.84738	1.40782	2.39649	1.3687
MGC94199_2	5	24146171..24165463	1.5178	0.941647	1.92072	0.0881183	6.14575	2.30954	2.09604	4.00899	4.11651	5.8497	7.87454	8.1441	7.91461	6.47317
RGD1305298	6	complement(135021780..135089409)	1.43578	0.705115	1.63027	0.0881183	3.89058	6.07358	3.92697	4.25765	3.06029	9.982	7.0156	6.19863	4.21663	7.43209
Pirb	1	64074231..64081438	25.9801	-0.437139	-1.35392	0.0893637	126.46	115.545	109.632	115.323	119.723	60.2994	73.6418	111.42	99.5244	89.9032
Gbp5	2	248178389..248197160	5.13654	1.11082	2.15969	0.0922457	9.57219	12.6865	11.4053	12.3039	11.2982	70.2072	12.0306	11.3413	19.4266	12.6595
Kcnj5	8	complement(33433905..33463467)	2.4209	0.668627	1.58956	0.0940681	5.33728	7.36882	6.66105	8.96777	7.80547	18.1683	7.56881	7.43651	15.4146	9.24565
Abca9	10	complement(98412263..98469799)	1.157	0.651305	1.57059	0.0966389	3.55914	3.2414	2.86791	4.45682	3.37019	7.38186	3.56275	4.07073	6.70997	5.93433
AABR07028989.1	10	1622573..1674701	0.176889	6.43186	86.3339	0.099742	0	0	0	0	0	1.84842	1.22857	0.423542	0.234738	0.611418
Trpm2	20	11436267..11482051	26.7945	0.566511	1.48094	0.099742	75.4629	92.1514	83.1405	93.0141	88.1416	229.75	101.52	87.415	134.67	92.2667
Adarb1	20	11972381..12101047	5.57079	0.435451	1.35233	0.099742	16.1554	20.1984	18.9624	22.949	19.8097	31.9498	25.0648	21.9524	29.198	25.2243
LOC103689931	10	complement(37049677..37055282)	21.4173	-0.421862	-1.33966	0.103807	110.536	69.9533	108.853	100.191	92.8298	91.2021	75.401	65.6754	63.9443	66.7437
Igsf10	2	complement(149533151..149564113)	0.492219	0.647693	1.56666	0.103904	1.56726	1.95461	1.22916	1.39617	1.33909	3.22373	1.98898	1.69864	2.79263	2.0729
Car2	2	complement(88097720..88113029)	6.5052	0.473953	1.38891	0.10495	24.0984	16.5355	22.5068	27.7344	20.3567	29.9616	27.2383	33.0745	36.3339	28.7249
Tln2	8	complement(73014137..73194837)	1.03666	0.516213	1.4302	0.10495	3.03361	3.62957	2.82557	4.33759	3.48855	7.14179	4.80561	3.75472	5.1122	4.0954
Nbl1	5	complement(157524513..157535664)	5.84928	-0.460901	-1.3764	0.11127	24.6985	26.4152	29.1691	27.2165	24.67	13.1463	21.1994	20.3999	18.1391	23.7872
Jam2	11	24266345..24285275	3.92317	0.491902	1.4063	0.11127	9.56601	10.2335	12.409	15.2638	18.852	22.2618	17.0599	17.6439	20.0496	17.0223
Basp1	2	complement(77586424..77632628)	35.4183	0.513722	1.42773	0.112924	95.4142	118.3	107.978	125.232	143.839	239.315	166.744	143.961	190.412	109.042
Plxna2	13	113373578..113571648	2.69165	0.538648	1.45261	0.116441	6.64205	9.30621	8.6107	11.0673	8.64427	21.8644	11.1086	8.98387	12.6977	10.2361
Angpt4	3	147422095..147455670	2.30726	0.676103	1.59782	0.116496	6.57762	7.78963	6.91486	7.45338	5.87	18.7332	8.59928	8.82015	11.0667	8.41262
Ms4a6e	1	227240383..227252250	24.9418	-0.533523	-1.44746	0.127461	111.023	107.096	126.353	119.553	99.0756	82.3312	35.2243	94.571	88.8292	90.0528
Srm	3	14588870..14591974	9.58521	-0.532122	-1.44605	0.13123	54.5053	43.4007	34.1251	31.6921	52.6459	29.0963	24.7618	42.0624	28.6776	25.9641
Myo6	8	87630916..87731269	2.17913	0.526333	1.44026	0.13123	6.30659	7.66286	6.57407	9.24638	6.24106	15.3442	8.14959	7.02746	11.7087	10.0228
LOC103689965	20	complement(4302347..4508214)	55.4058	0.97188	1.9614	0.13123	75.1491	124.358	130.363	201.091	143.341	616.158	143.406	149.068	292.595	138.641
Lrp4	3	80362858..80416679	21.9231	0.461075	1.37657	0.13441	63.0905	79.1861	80.649	84.2197	71.7457	146.096	88.3243	77.3195	122.286	90.9072
Sash1	1	complement(2782864..2846200)	6.51885	-0.444612	-1.36095	0.135225	28.6202	31.5506	26.1886	27.2354	33.8675	14.3913	21.1799	28.8998	23.8045	20.4448
Mboat7	1	64101018..64113792	0.34558	-6.80856	-112.094	0.135225	0	8.07277	0	0	0	0	0	0	0	0
Alpk3	1	142883040..142931940	5.48345	0.513597	1.4276	0.135225	15.968	18.7692	12.7613	19.8315	24.2499	39.3468	21.9637	22.3636	25.6093	22.7806
LOC100911796	2	208373154..208376803	2.66582	0.91403	1.8843	0.135225	6.03855	7.92684	6.4562	6.87986	6.27945	23.8049	7.03831	5.62929	18.1994	9.00703
Spint1	3	111049118..111062011	5.91431	0.873609	1.83224	0.135225	14.4213	17.6172	20.0994	15.4093	9.55056	57.7225	19.0193	13.1841	33.8647	18.4653
Mical3	4	complement(153484876..153593773)	1.32592	0.382448	1.30355	0.135225	4.34863	5.28983	4.31289	5.68937	4.73057	6.81559	6.29626	6.28628	5.88483	6.56918
Rassf9	7	44146237..44181201	0.535926	0.84337	1.79424	0.135225	1.60226	1.48937	1.05866	1.78229	1.16141	3.55529	2.0197	1.56663	3.18365	2.47695
C4b	20	complement(4302344..4316715)	2.77423	1.18759	2.27772	0.14405	4.27878	4.94383	5.04602	6.46342	8.55624	40.3086	7.53023	6.30764	9.83955	4.0816
Neu3	1	complement(164803574..164814651)	1.13469	0.919833	1.8919	0.144835	2.48257	3.48569	2.76803	2.20595	3.39767	9.90903	4.69405	2.83816	5.86419	4.0047
Ckap2l	3	complement(121796238..121822436)	10.0932	0.78795	1.72662	0.144835	33.5856	25.0675	27.6208	31.0232	23.45	107.944	24.1854	39.9655	33.1733	41.1376
Tm4sf19	11	complement(71606239..71619167)	1.91868	0.707024	1.63243	0.144835	4.33547	6.59456	6.3052	5.51617	5.51506	16.2158	6.2016	8.55186	7.96755	7.52578
Zc3h12c	8	complement(56641808..56696968)	7.90485	0.59025	1.50551	0.145782	23.1515	32.5445	18.2531	23.4424	28.5522	64.979	39.0678	31.0284	31.4959	24.7868
Myh3	10	53621375..53645194	0.0432343	4.61019	24.4234	0.145782	0	0	0	0.027914	0	1.0394	0	0.0283531	0.0261901	0
Stox2	16	48120864..48228891	0.822923	0.858709	1.81341	0.147612	2.03148	2.37546	2.3217	1.81866	2.28912	7.90582	2.39111	2.59214	4.73373	2.18128
Pkd2l2	18	27190974..27225488	0.116065	2.12691	4.3678	0.148569	0	0	0	0.47684	0.139894	0.543539	0.334507	0.761108	0.703044	0.428074
Cntrl	3	14299479..14371681	7.97009	0.258927	1.19659	0.14866	30.2477	31.3259	28.9231	32.3417	36.0145	43.955	36.1262	37.6787	38.0763	35.4783
Armc10	4	complement(10004848..10020022)	4.22039	-0.323408	-1.25128	0.14866	19.5808	19.4054	19.9778	18.5141	17.8449	16.1818	14.4949	15.4346	14.9945	15.5492
Adam11	10	90731148..90749217	4.76613	0.485938	1.4005	0.14866	14.2517	13.5597	17.9813	20.0953	14.6801	25.2023	17.3139	17.805	30.861	22.1638
Golm1	17	5382034..5409038	46.5047	0.432378	1.34946	0.14866	140.461	176.262	160.698	188.637	152.262	291.575	198.01	156.923	283.285	179.984
Nfatc2	3	complement(165245238..165360292)	5.25106	0.479546	1.3943	0.150178	15.7617	18.5654	16.2121	19.6636	19.6302	37.9333	21.1	19.8343	26.777	20.5471
Map7d3	X	complement(159176680..159244879)	0.482997	0.863242	1.81912	0.156531	1.16323	1.47447	1.15288	1.54277	0.970932	2.29434	2.39495	1.66814	2.70822	2.4498
Hgf	4	complement(15433295..15505362)	3.38495	-0.421441	-1.33926	0.162475	15.5398	15.7519	14.797	13.921	16.4935	8.01976	12.0114	12.9378	11.66	12.8093
LOC100911766	1	214454090..214473741	22.4745	-0.332839	-1.25949	0.162765	97.2234	101.827	103.213	103.586	102.07	62.0713	89.5293	83.007	82.8399	87.9686
Gbp4	2	248249468..248263168	3.47859	0.677853	1.59976	0.162765	9.77418	11.0237	9.59773	8.33965	13.4378	33.6697	13.7348	12.5108	13.8435	10.683
Tspan8	7	58814805..58847563	3.2025	0.799175	1.74011	0.162765	9.63889	9.42521	9.35148	7.80849	7.57248	22.3067	16.1897	9.84072	19.5367	8.63258
Chst2	8	complement(103188651..103190243)	8.92032	0.542983	1.45698	0.162765	24.9009	32.0624	27.6621	29.293	31.3817	61.5973	34.8966	26.2091	56.1584	34.0028
AABR07043564.1	19	complement(29241159..29373989)	1.35126	0.948824	1.9303	0.162765	2.43059	4.0437	3.72634	2.6907	3.96411	12.0312	4.82555	4.75308	5.48809	5.63621
Zfhx3	19	complement(42758127..42920344)	13.224	0.432386	1.34946	0.162765	40.7427	45.4396	43.7724	53.351	50.2258	91.2384	52.1898	55.9319	68.3879	49.8752
Pld3	1	complement(84339261..84353725)	177.452	-0.45519	-1.37096	0.163861	831.634	875.096	878.51	671.526	752.722	405.051	530.64	694.753	527.482	779.825
Folr2	1	complement(166915045..166919302)	77.788	-0.405597	-1.32464	0.167259	311.627	284.404	430.986	375.402	353.606	195.416	276.384	310.701	262.874	286.943
Cst3	3	complement(143219686..143223615)	1834.73	0.634557	1.55246	0.167259	5008.74	5637.69	5639.98	6708.39	5042.18	14190.8	5902.57	5567.75	12197.8	5934.15
Ccr5	8	133197032..133215614	27.9771	0.488997	1.40347	0.168135	91.3394	84.2511	94.8524	109.639	93.8602	209.893	93.7036	96.0725	160.56	110.307
P2rx7	12	complement(39353613..39396042)	12.9052	0.436487	1.35331	0.168135	37.9011	50.3859	45.369	50.6663	42.8256	89.5254	49.5865	48.7287	72.0098	49.4137
Fndc1	1	47605262..47687504	0.131512	1.0884	2.12638	0.170493	0.3929	0.237294	0.206154	0.240277	0.383789	0.686406	0.707936	0.488114	0.651265	0.615155
Prnp	3	124515978..124531316	3.04977	1.01825	2.02546	0.170493	8.03387	8.62138	7.66714	6.84225	5.24914	40.5106	9.96391	6.87	8.70716	8.81365
Irf1	10	39109522..39116531	20.6722	0.495838	1.41014	0.170493	54.3587	79.4866	65.8519	74.3137	76.8984	173.503	87.6943	75.4827	89.5683	73.4367
LOC103693430	1	complement(266862579..266862842)	2.02111	-6.3008	-78.8371	0.173115	37.0767	7.51951	0	0	0	0	0	0	0	0
Rassf4	4	complement(148769096..148803988)	21.5772	0.460077	1.37561	0.173115	62.6994	88.9786	81.6391	76.8271	64.9748	169.415	81.0774	77.8938	103.078	88.4383
Mefv	10	12046541..12056311	4.98716	0.443009	1.35944	0.173115	17.2178	19.3595	18.0006	17.7905	15.4271	35.689	22.1096	20.2019	23.3148	18.7827
RGD1559482	10	104952237..104980890	265.481	-0.445375	-1.36167	0.173115	1303.41	1089.31	1337.84	1102.42	1156.24	548.075	965.817	1002.56	900.849	997.039
Plekhg2	1	85386470..85399699	1.80004	0.401431	1.32082	0.174105	6.54815	6.20403	6.1255	6.60254	7.04291	10.1444	8.62492	8.39928	9.50267	6.44521
Il33	1	248132090..248147029	3.51689	0.663702	1.58414	0.174105	9.06253	12.243	11.1018	11.7771	8.69847	29.9804	12.581	8.46461	20.8072	12.479
Mfsd1	2	164747677..164767682	58.369	-0.364079	-1.28706	0.174105	282.207	251.889	275.073	264.049	244.145	152.926	215.546	219.696	203.227	237.01
Ppm1j	2	207262934..207268609	3.39373	0.558313	1.47255	0.174105	6.93805	12.4932	11.9071	14.536	9.27827	23.9633	14.8162	11.8916	15.4813	15.5535
Vcam1	2	complement(219071193..219097619)	4.38899	0.617738	1.53447	0.174105	10.7366	15.2377	10.9972	16.0599	15.2819	36.4156	14.5339	19.1309	23.4305	12.1529
Lag3	4	complement(157425644..157433467)	0.47666	1.25567	2.38779	0.174105	1.17231	0.802424	1.39425	0.993071	0.370802	4.16202	1.77328	1.19209	2.71052	1.60742
Hacd4	5	complement(106732513..106758032)	9.41102	-0.391346	-1.31162	0.174105	37.8665	42.5558	44.5749	45.8552	41.9091	27.1026	31.6202	31.3814	33.8694	39.3408
Jun	5	complement(114011189..114014277)	137.603	0.435453	1.35233	0.174105	467.532	501.316	419.749	530.687	504.714	919.613	666.985	484.694	686.057	546.449
Ahdc1	5	151211342..151277165	4.8547	0.417835	1.33592	0.174105	14.6579	16.667	17.3598	20.9225	17.0162	32.9711	21.2286	19.0843	25.6105	17.5886
Hdac9	6	complement(53488883..54059119)	2.91312	0.396254	1.31609	0.174105	9.12112	10.6632	9.82634	10.9159	12.3539	16.6625	13.4474	13.5221	13.7373	12.6009
Siae	8	40078269..40113514	2.62706	-0.451247	-1.36722	0.174105	13.1926	11.8766	10.9969	10.9061	12.3485	6.21583	7.17257	9.69299	8.26831	12.3914
Tagln	8	complement(50222896..50231357)	3.48873	0.579383	1.49421	0.174105	11.0481	10.7463	10.5031	12.2248	11.5871	25.964	14.9087	15.4191	13.9907	14.07
C3	9	9721105..9747167	66.4988	0.870631	1.82846	0.174105	127.817	203.729	207.58	178.884	153.041	754.967	192.554	161.612	340.152	160.386
Mgat4a	9	complement(44033436..44126919)	6.35202	-0.292131	-1.22445	0.174105	29.8567	28.97	30.1914	27.3895	27.0415	20.3153	23.7931	24.2744	22.7303	26.7969
Sectm1a	10	complement(110263783..110274768)	1.54573	1.179	2.2642	0.174105	2.63667	3.00792	3.64947	3.88594	3.23527	20.2054	3.0944	3.94707	6.40506	4.06995
AABR07021465.1	13	complement(73977578..74005486)	1.10652	1.01336	2.01861	0.174105	1.61654	2.23933	2.18865	3.6013	3.56093	7.44989	3.14389	6.90947	4.38005	4.88941
Fam124a	15	45712821..45780405	0.334026	1.1042	2.14979	0.174105	0.53973	1.10831	0.72215	0.789725	0.554831	2.94799	1.14299	0.844367	1.98888	1.08832
AABR07027088.1	17	complement(14087182..14091766)	0.839374	2.91738	7.55474	0.174105	0	1.08032	1.40783	0	0	0	15.0407	2.22222	2.73692	0
Carmil1	17	43050789..43339403	7.233	-0.426715	-1.34417	0.174105	34.677	28.583	35.2411	32.1722	32.5149	16.732	25.1281	29.3011	20.9158	30.0806
Cpne2	19	complement(10861406..10884047)	5.15336	-0.367766	-1.29035	0.174105	23.626	23.0745	22.1733	23.3646	24.1929	15.1441	18.3188	18.2478	18.5137	20.8723
LOC103690108	20	complement(3791407..3794027)	26.1149	0.667736	1.58858	0.174105	71.5115	67.5254	57.0384	132.263	66.0784	231.092	77.7861	117.059	95.0665	113.413
Ccdc80	11	complement(60645086..60679555)	0.680234	0.812939	1.75679	0.174386	1.37719	2.44022	2.22164	1.82779	1.39023	5.16147	2.8256	2.02844	3.74739	2.55244
Anxa3	14	complement(14364008..14426437)	84.5704	0.48948	1.40394	0.174386	240.648	300.341	261.546	341.055	291.762	647.754	353.769	278.859	437.899	314.188
Dnajc6	5	120340646..120492487	0.0815512	2.35298	5.10877	0.174562	0.055758	0.0954135	0.0310847	0.128817	0.0661362	1.65598	0.0632565	0.0654219	0.120862	0.134917
Prickle2	4	complement(124238167..124338176)	8.02867	0.403227	1.32246	0.174729	28.4376	28.1075	23.6376	33.9906	30.3283	54.5505	31.6154	31.0928	42.7621	32.5664
Dagla	1	complement(226297016..226353611)	2.46696	0.433077	1.35011	0.178992	7.70173	9.83213	8.38286	8.35193	9.22846	15.1579	10.1937	9.83573	14.423	9.34958
AABR07007000.1	1	complement(276011416..276012351)	7.38526	0.667273	1.58807	0.178992	23.2082	17.1736	26.9258	20.65	23.4359	42.718	33.8011	39.0059	29.572	33.0109
Nup210l	2	189454340..189571529	0.172524	1.05322	2.07516	0.178992	0.309958	0.530401	0.287999	0.566907	0.306375	1.21683	0.615373	0.727358	0.587885	1.03125
H2ac20	2	complement(198360301..198360678)	19.1976	0.765837	1.70036	0.178992	89.8931	51.0551	39.1454	50.36	41.1855	150.933	119.052	89.1769	63.5574	43.4093
LOC685067	2	248219428..248239899	7.71451	0.894517	1.85899	0.178992	24.3835	18.9579	18.2692	13.2759	25.0534	93.6038	28.015	23.1428	24.2388	19.8234
Chp1	3	111354506..111389989	24.0084	-0.244381	-1.18458	0.178992	111.473	113.615	111.368	107.105	98.7861	81.2372	89.1328	99.9742	85.8457	104.425
Slc4a5	4	114918488..115002300	15.3457	-0.415243	-1.33352	0.178992	74.7493	61.3992	63.486	65.3675	81.4509	31.4909	59.7326	65.7556	51.4889	52.573
Whrn	5	complement(79234950..79317206)	6.91439	0.394768	1.31473	0.178992	24.5418	24.4243	25.9765	27.4077	23.1555	43.7644	29.7406	31.8662	36.5033	23.9818
Megf9	5	complement(86586996..86696388)	3.87558	-0.43692	-1.35371	0.178992	15.6332	16.0509	16.3849	18.1102	21.4568	10.2923	12.8203	12.1586	13.5547	16.3739
Ermap	5	complement(138227855..138239306)	1.1717	1.4382	2.70983	0.178992	1.1496	2.81029	1.92268	2.94048	1.55837	16.1462	3.91261	1.2525	5.51776	1.68887
Kcnab2	5	complement(169572517..169658875)	7.99147	-0.396105	-1.31595	0.178992	40.6691	38.0057	37.6376	35.3403	28.699	20.5614	25.8642	34.7744	25.1871	31.4082
Tex22	6	137889261..137903040	0.346908	1.44137	2.71578	0.178992	0.598912	0.512431	1.00167	0.172958	0.710387	1.99341	2.20823	1.22975	1.29821	1.63033
Zfp707l1	7	116997020..117007662	2.17604	0.664715	1.58525	0.178992	4.81815	8.24485	6.13962	6.55954	7.24574	14.1863	10.2489	10.7007	9.97765	7.28651
Havcr2	10	31561895..31588943	29.5865	0.448576	1.36469	0.178992	92.4731	112.599	114.052	104.93	92.9067	220.542	108.741	105.59	159.144	116.284
Glod4	10	complement(64379921..64398294)	27.412	-0.369874	-1.29224	0.178992	119.611	123.207	134.034	122.559	119.91	76.6751	107.308	97.4757	102.84	97.1195
Lgals5	10	complement(66225995..66229311)	0.312358	6.12203	69.6487	0.178992	0	0	0	0	0	0	0.546632	6.97258	0	0.194315
Axin2	10	97212432..97239642	1.24309	0.553306	1.46744	0.178992	3.91185	4.50436	4.23936	3.71636	3.94613	8.94842	5.88958	4.89011	5.66612	4.5558
Kdm5b	13	51384389..51455357	6.11062	0.249042	1.18842	0.178992	23.0438	23.9759	24.7842	26.0268	24.8456	32.0229	27.2529	29.7715	30.6316	26.78
Plac8	14	10692764..10714524	40.7681	1.02766	2.03872	0.178992	107.039	116.209	74.3143	96.9857	89.4395	600.874	123.916	87.5397	110.618	81.3587
Cxcl10	14	17210733..17212930	11.8457	0.934184	1.91081	0.178992	21.348	44.4532	32.5495	28.9681	20.7453	126.041	32.0974	24.8971	74.8471	26.7613
AABR07015057.1	14	complement(46523594..46529375)	6996.3	0.525831	1.43976	0.178992	24214.4	22535.6	15098.5	24446	29742.5	28464.1	53282.5	33892.5	25050.7	27660
Samd4a	15	23665202..23878539	2.7431	0.484183	1.39879	0.178992	7.31374	12.1734	10.6947	9.00243	7.82175	20.4649	10.655	10.7384	12.5181	11.7496
Slc7a7	15	complement(33013504..33051129)	31.1339	-0.244843	-1.18496	0.178992	141.982	128.775	139.936	146.681	145.656	102.255	121.272	125.808	128.56	118.518
H4f3	17	complement(43797721..43798383)	45.5156	0.338792	1.2647	0.178992	163.432	168.377	157.208	174.305	197.765	277.305	211.862	229.696	191.671	186.55
Otud1	17	86408151..86409518	10.0439	0.434682	1.35161	0.178992	28.037	39.16	31.8552	39.0366	39.7043	66.7064	49.9486	41.0266	44.7135	39.4663
Acss1	3	complement(146420346..146470293)	4.89888	0.39623	1.31606	0.179941	17.4434	15.0866	15.7403	20.7589	19.4872	27.5855	21.5381	20.3239	26.6872	21.0547
Lzts1	16	22250470..22306662	2.28636	0.530927	1.44486	0.179941	6.10554	7.59541	6.28891	9.63881	8.06961	17.5078	8.4109	7.43664	12.1316	9.4269
Dtnb	6	27975417..28177214	1.52135	0.723103	1.65073	0.181031	4.28433	3.64172	3.46564	5.43422	5.23123	14.3674	5.33701	4.6819	6.32775	6.1489
Nab2	7	complement(70961575..70969905)	5.74201	0.302883	1.23361	0.181031	18.1744	22.7723	25.108	22.2963	22.6986	32.6075	26.6076	24.0665	28.25	26.1796
Mvb12b	3	complement(12780100..12944494)	13.3499	0.412633	1.33111	0.181223	42.9582	45.7198	50.8549	51.4763	47.5751	94.2926	53.4528	46.2161	75.4444	50.3881
Slc9a5	19	37305248..37325335	0.951828	0.595864	1.51138	0.181223	2.53076	3.20789	3.5272	3.41063	2.45982	6.08353	3.90789	4.57781	3.46667	4.97547
NEWGENE_1310139	2	complement(32859856..33025271)	2.02654	0.400784	1.32023	0.182185	7.33451	8.36724	7.05501	7.17742	6.82902	14.225	9.59271	8.18211	8.8965	7.95407
Hmgn5b	1	124477164..124485724	1.70082	1.28906	2.44369	0.187504	4.73211	5.88918	0	3.39572	2.7214	11.7485	8.62213	9.84267	6.2166	4.77093
Nceh1	2	112868707..112934953	11.6387	-0.242335	-1.18291	0.187504	52.3049	52.3394	58.1853	52.7199	47.296	37.9454	45.986	45.7282	42.6302	51.184
Adora3	2	208530864..208534506	2.69642	0.850106	1.80263	0.187504	5.79039	8.58741	8.4853	7.64428	5.10205	24.7368	6.94447	6.59986	17.8408	8.40656
Mgst1	4	172119331..172134607	59.0562	-0.386309	-1.30704	0.187504	289.368	243.074	271.634	269.005	259.469	124.513	214.559	221.544	214.126	249.242
Tmem150c	14	11095163..11166428	6.73527	0.650067	1.56924	0.187504	15.7038	16.9662	14.8913	29.4425	24.6036	50.0514	23.9763	21.1808	43.7958	21.781
Ints6	15	complement(45858608..45947030)	8.6135	0.245719	1.18568	0.187504	35.2749	31.9361	34.8053	33.8634	37.1789	45.3963	37.497	39.9523	43.5731	39.9489
Gprasp2	X	106360393..106363300	2.00175	0.553733	1.46788	0.187504	5.31586	5.49225	6.03894	8.97917	6.84065	13.5075	9.55817	7.53171	7.22888	10.5571
Dchs1	1	complement(170594822..170628915)	6.62915	-0.368252	-1.29079	0.188705	31.2484	30.422	36.1529	26.1601	25.6614	18.3329	26.4213	21.4049	21.7284	28.6066
Rnf19b	5	147246037..147270957	45.4952	0.495264	1.40958	0.189727	145.104	159.978	157.852	162.904	144.161	379.149	155.016	163.609	247.744	148.443
Angptl4	7	complement(18627808..18634079)	27.1086	-0.375407	-1.29721	0.189727	119.109	116.406	112.479	128.755	135.873	64.3133	97.5333	111.113	91.1675	110.834
Angptl6	8	complement(21895524..21901829)	0.165517	1.73101	3.31961	0.189727	0.0928886	0.317903	0.103569	0.1073	0.550889	0.761032	0.526902	1.08988	0.503367	1.12381
Kank2	8	complement(22791995..22821397)	3.8569	-0.341169	-1.26678	0.189727	17.289	17.4563	17.0296	16.0033	19.3958	12.7053	12.915	16.1551	12.3689	15.1811
Pfkfb3	17	70684134..70713726	40.8604	-0.383128	-1.30417	0.189727	190.325	158.539	199.558	178.675	195.019	107.431	140.895	174.63	138.053	149.693
LOC108348108	20	complement(2699712..2701815)	297.774	0.677907	1.59982	0.190641	562.616	1014.27	874.306	1260.09	757.36	1801.24	2510.25	1008.37	866.685	1019.38
Nmnat3	8	106317124..106429522	4.75919	-0.411543	-1.33011	0.193687	22.4739	22.5233	21.1549	21.9169	19.4321	13.1929	14.2175	22.0152	17.9076	13.8067
Tal1	5	133864798..133878830	3.64683	0.407146	1.32606	0.197495	13.0554	11.5765	12.6378	14.2926	13.9369	23.4588	14.2052	15.3878	19.6808	14.6822
LOC100910196	12	7208850..7271872	0.155612	-5.93319	-61.1036	0.200984	1.15546	0	2.30057	0	0	0	0	0	0	0
Nfkbie	9	complement(17828408..17835240)	27.8577	0.411892	1.33043	0.201616	90.2139	121.402	93.3806	101.476	93.7241	194.848	140.248	102.645	138.029	93.7257
Steap3	13	complement(36257112..36290531)	6.7703	-0.367858	-1.29044	0.201616	32.6185	37.0449	30.5696	28.9191	23.8711	19.366	22.8317	27.2066	25.0257	24.5837
Egr3	15	51756736..51760722	17.4607	0.557018	1.47122	0.201616	62.6161	50.5674	57.4003	46.1077	64.3169	128.638	45.4049	59.0147	119.636	63.5202
Sema4c	9	complement(43129415..43139870)	2.77183	0.494263	1.4086	0.202367	8.28569	9.92894	10.3253	9.45054	9.04332	21.4634	12.0462	8.78225	13.206	11.2459
Mrc1	17	81352700..81433743	26.6424	-0.410951	-1.32956	0.202367	127.358	101.958	113.447	126.289	132.222	54.8263	96.0815	108.395	89.2828	106.004
NEWGENE_1562258	4	complement(114820404..114823500)	0.277737	-6.10072	-68.6279	0.205325	0	6.48794	0	0	0	0	0	0	0	0
Dgka	7	complement(3143827..3170146)	2.98904	0.412129	1.33065	0.206757	8.74242	10.905	11.408	12.7067	9.79988	17.6114	11.662	12.7939	16.6595	12.7853
Ptk7	9	16702460..16729030	3.86892	0.48696	1.40149	0.206757	10.4837	14.309	9.67136	13.696	17.8383	28.3751	14.8669	15.6687	16.57	17.8929
Ifi27l2b	6	complement(127336305..127337791)	8.71569	1.64169	3.12032	0.207261	7.43727	19.1823	15.1427	14.5676	11.5064	166.904	11.3722	7.20867	23.8312	7.04186
Wdfy1	9	complement(85475841..85528869)	18.2482	0.34887	1.27356	0.208828	67.9338	61.3811	65.0632	79.5914	67.2633	109.809	81.5709	72.5547	94.4986	78.9111
Ifitm1	1	213766758..213767815	217.566	-0.363529	-1.28657	0.210512	832.904	887.791	1111.61	995.046	1090.56	575.586	799.274	851.337	751.606	866.036
Cfd	7	complement(12634216..12635943)	17.4671	-0.456602	-1.37231	0.210523	67.1628	70.1377	66.6011	83.3048	108.004	41.0309	76.6909	59.6581	60.7912	51.4684
B4galt4	11	complement(64557977..64583994)	0.961886	0.715288	1.64181	0.212098	2.31809	3.26672	2.4326	3.30779	2.83042	6.00482	3.8674	4.79975	4.13801	4.37176
Casp4	8	2635851..2651652	11.5082	0.447551	1.36372	0.215643	32.9113	46.7956	38.0252	41.8742	42.1487	83.7742	45.8599	47.8495	57.3813	41.9815
Pm20d2	5	complement(48420302..48436531)	5.15979	0.40711	1.32603	0.216864	18.1169	16.945	17.9417	20.1477	19.8873	26.8512	24.1277	23.3693	26.4648	22.7354
Hadh	2	complement(236353445..236395067)	18.2952	-0.243383	-1.18377	0.217904	81.84	79.1232	84.9775	82.6565	84.6649	59.687	70.4074	70.4453	72.026	78.8067
Klhl32	5	complement(38972724..39215102)	1.83667	0.835231	1.78414	0.217904	3.84098	4.5209	4.96242	5.775	5.56831	19.7305	5.60252	5.5797	8.65614	4.94203
Ppidl1	9	121456623..121457951	0.277782	-1.39672	-2.63301	0.217904	1.3168	0.500735	1.22351	1.52109	1.69205	0.674278	0.62245	0.386255	0.356788	0.26552
Hivep1	17	complement(22278798..22311392)	4.53565	0.440342	1.35693	0.217904	12.4811	19.8603	17.7162	16.3327	13.5204	33.6297	17.2423	18.6971	23.8346	15.6016
Uprt	X	75382598..75407217	4.46139	-0.440155	-1.35675	0.217904	22.4099	21.2828	20.5475	17.6082	18.8901	13.3975	17.0351	16.417	13.3153	15.0013
Plvap	16	complement(19906318..19918689)	1.44319	0.903744	1.87092	0.218839	5.01376	3.64736	3.0787	4.19683	2.58564	14.2134	7.83134	3.23977	5.04019	4.7472
Fut10	16	complement(64631264..64716224)	1.45287	-0.626288	-1.54359	0.218839	9.10529	6.43844	6.54444	4.08548	6.56036	2.31196	5.37832	5.25341	3.91473	4.46102
LOC108348128	1	complement(90951771..90957082)	0.208479	1.17324	2.25518	0.220542	0.611981	0.41889	0.40941	0.282771	0.435533	1.12813	0.624853	1.14888	0.928577	1.18464
Pdcd5	1	complement(91173473..91178801)	0.396833	5.96492	62.4626	0.220542	0	0	0	0	0	0	9.56925	0	0	0
Spindoc	1	complement(222606839..222628645)	3.23325	0.342004	1.26752	0.220542	12.0848	12.7874	12.1074	11.5994	12.603	19.1324	15.7632	14.3163	14.5529	13.9851
P2ry13	2	complement(149430854..149432106)	14.7232	0.460321	1.37585	0.220542	50.9783	42.0902	49.5728	57.5429	53.012	87.013	46.0823	55.5803	98.8961	62.6614
Dnajb4	2	complement(257394818..257425242)	22.0747	0.375082	1.29691	0.220542	70.8256	83.8418	79.8484	96.9438	74.8018	155.376	100.369	77.8359	104.955	92.4372
Osbpl3	4	complement(80025440..80107884)	0.687644	-0.524445	-1.43838	0.220542	3.92822	3.02002	2.71364	3.20596	2.63356	1.55234	2.56733	2.30452	2.10558	2.35044
Rab43	4	complement(119695013..119714302)	14.9444	0.408602	1.3274	0.220542	44.0544	55.9763	51.9994	55.9782	60.9031	98.3237	74.2789	60.0671	73.1014	53.2989
Csmd2	5	146383942..146739418	0.276117	0.823276	1.76942	0.220542	0.801601	0.834253	0.815373	0.633556	0.617187	2.10274	1.05299	0.57752	1.84425	1.00384
Phf21b	7	125649688..125718986	0.815204	0.833621	1.78215	0.220542	1.73269	1.8943	2.09292	2.4185	2.91153	6.58038	3.5219	3.72717	3.0516	2.8824
Col5a3	8	complement(21786324..21831668)	2.25971	0.415954	1.33418	0.220542	7.61466	7.53225	7.36178	9.32492	8.46032	14.4121	9.45882	8.56686	12.8754	8.74609
Hint1	10	40208223..40211975	49.9042	-0.242541	-1.18307	0.220542	252.863	225.021	241.701	219.856	186.466	195.424	196.293	174.881	191.544	199.464
Nme2	10	complement(81648216..81653717)	82.7129	-0.232576	-1.17493	0.220542	413.656	354.148	409.78	378.924	309.09	326.333	322.911	322.267	280.52	346.253
Abi3	10	complement(83644086..83655182)	23.1201	0.337084	1.2632	0.220542	86.7386	90.3515	83.1861	86.6828	90.2411	147.578	116.295	95.9767	107.531	88.5858
Sgsm1	12	49328977..49395125	0.0521557	1.93177	3.81524	0.220542	0.0518986	0.0888092	0.0578662	0.0599505	0.0615585	0.744105	0.117756	0.0608936	0.253116	0.0941838
Srgap2	13	complement(48068158..48286720)	48.477	0.378623	1.3001	0.220542	155.944	176.441	189.993	191.075	175.577	320.928	190.601	203.57	246.106	202.936
Slamf1	13	90184569..90219217	0.714872	0.938667	1.91676	0.220542	3.28314	1.44984	0.885643	1.4069	1.8215	3.68772	4.98625	3.29298	3.5009	1.66572
Adrb2	18	complement(57513793..57515834)	9.95022	0.430604	1.3478	0.220542	30.9239	34.7893	34.4797	41.414	34.562	71.2386	43.5089	36.3674	50.0024	38.0179
AABR07043557.1	19	29320701..29324203	1.27511	0.916593	1.88765	0.220542	2.39074	3.03041	3.55419	3.52878	3.78097	10.8818	4.82178	4.51932	5.61405	4.98139
Aqp1	4	85551502..85569360	0.0741083	3.16018	8.93943	0.221627	0	0.0573687	0	0.05809	0.059648	0	0.114102	1.5931	0.0545024	0.0608406
Suclg1	4	101180404..101210746	14.0238	-0.239873	-1.18089	0.221627	66.2114	64.4877	62.5905	64.9206	58.5134	48.3101	53.145	59.0329	51.2675	58.4168
RT1-N2	20	3146856..3150852	0.912764	1.46372	2.75818	0.221627	1.38891	2.33501	1.87463	1.68883	0.780358	15.4967	2.15621	2.40156	1.82221	0.79596
Gpnmb	4	78694447..78715683	1436.92	-0.390108	-1.31049	0.225465	6242.2	6560.91	7104.37	6383.69	6175.72	3444.37	5148.31	5754.63	4820.47	5705.76
Ifnlr1	5	154037202..154058880	0.972332	1.00666	2.00925	0.225465	2.06701	2.82125	1.93429	2.21715	2.62687	12.7768	2.67999	2.16541	3.16034	3.03664
Ppm1e	10	complement(74548270..74679858)	2.84882	0.463074	1.37848	0.225465	8.77244	9.46176	9.30691	12.5286	9.144	19.8193	10.2538	9.79381	15.9613	12.4143
Hcar2	12	38160464..38161546	36.1099	0.695071	1.61896	0.225465	65.9827	117.979	119.663	110.596	118.833	362.693	111.215	107.596	183.451	107.361
Ndufb5	2	119139717..119153753	16.0622	-0.352864	-1.27709	0.227081	78.9597	73.6286	77.0149	72.8094	60.103	55.972	51.0986	53.1701	54.174	71.6051
Thbs1	3	109862117..109873466	207.342	-0.564917	-1.4793	0.227081	1056.56	766.892	854.172	874.706	1125.38	285.139	624.897	976.76	654.586	631.555
Ppm1k	4	88694583..88718533	7.6875	0.451938	1.36788	0.227081	26.2224	27.2787	23.4859	31.6563	25.1757	55.4156	27.5542	26.9843	42.2223	32.1801
Myo1b	9	54558202..54766054	0.966861	0.761593	1.69536	0.227081	2.34371	3.36519	3.10881	2.84736	2.01306	8.40082	3.48407	3.0818	4.5985	3.7644
Smad7	18	71395830..71424157	10.9207	0.441032	1.35758	0.227081	32.2909	39.0842	38.7297	43.3802	38.4219	86.7253	38.4053	41.5925	57.666	38.2453
Rab3ip	7	complement(59928426..59957232)	3.67947	0.539089	1.45305	0.228306	11.0751	12.3695	13.0394	13.8669	10.0131	26.095	17.8363	11.2681	20.7329	12.181
Cd8b	4	99185885..99202023	12.9264	-0.438844	-1.35552	0.229095	61.7491	52.0966	61.2118	59.7469	56.8747	23.5873	42.7978	53.6979	43.1456	52.9674
Nrcam	6	64297888..64864996	4.96491	-0.436738	-1.35354	0.229187	25.4959	19.9843	22.1221	21.4673	22.9239	8.73612	18.1454	20.3751	16.2618	19.5812
Ms4a4a	1	227217552..227232341	2.03132	-0.77862	-1.71549	0.229971	12.7211	6.96591	9.53157	6.23058	10.2605	3.85627	3.69457	6.68682	8.05176	4.43249
Add2	4	117743710..117882464	0.0614076	2.86278	7.27417	0.229971	0.0331745	0.0378456	0.0369891	0	0.0786985	0.0339746	0	1.32342	0.143819	0
Hopx	14	33354807..33362551	46.1853	-0.326873	-1.25429	0.229971	238.984	241.861	208.816	182.256	171.146	139.137	169.432	174.408	166.127	185.957
Micos13	9	10446699..10449566	17.0594	-0.241754	-1.18243	0.231441	74.9291	76.9888	80.2928	77.6082	75.6337	70.3502	61.8431	67.5003	61.2608	66.803
LOC103690033	17	complement(14541949..14557792)	0.892191	1.22673	2.34036	0.235926	3.299	1.3283	3.35378	1.12083	0	3.87541	4.84343	6.26155	3.7858	2.69998
Jph3	19	54553419..54613477	0.412843	0.790833	1.73007	0.236013	0.930174	1.06115	1.03713	1.63509	1.05534	2.60932	1.42231	1.56591	2.14775	2.15287
Fjx1	3	complement(92288818..92290919)	0.739501	0.807778	1.75051	0.237049	1.11007	2.29529	1.85656	2.40429	2.55107	4.47631	2.83354	3.74458	3.6093	3.10571
Snurf	1	complement(195074330..195096694)	0.163692	5.84819	57.6075	0.237055	0	0	0	0	0	0	3.94728	0	0	0
Ccr1l1	8	complement(133127220..133128290)	0.884246	0.938901	1.91707	0.237295	2.04251	2.64078	1.67007	2.2021	2.58419	5.57806	5.09782	4.15395	3.98463	2.47112
AABR07028615.1	17	complement(77642302..77687456)	15.9068	0.347628	1.27247	0.237295	52.869	60.5842	56.365	65.6689	62.0048	99.3453	64.0898	64.1927	87.881	65.3287
LOC100911991	X	complement(154916379..154918095)	0.147845	-5.85291	-57.7966	0.240105	0	0	0	3.33586	0	0	0	0	0	0
LOC108348250	9	complement(16629401..16643182)	2.5935	0.347181	1.27207	0.240955	9.75288	10.4499	9.46246	9.70992	9.26732	15.0097	11.6452	11.4116	13.8698	10.1697
Ophn1	X	complement(68189161..68563137)	10.5799	0.333787	1.26032	0.242523	36.9844	35.9792	36.2794	44.7132	45.9125	62.7626	44.0698	47.4791	54.317	45.079
Enpp6	16	complement(48315914..48437242)	2.8801	0.93503	1.91193	0.243129	6.04846	8.5868	11.4647	6.05528	3.50741	22.6438	8.46297	2.91756	20.9772	13.4158
Pou2f2	1	complement(81964104..82004538)	7.54641	0.377348	1.29895	0.243255	26.377	28.6276	23.7485	28.6479	30.8744	49.401	27.2865	33.7393	42.6931	27.6442
Mx2	11	38035450..38059950	9.01509	1.0757	2.10774	0.243255	9.1147	27.9555	25.7679	17.8932	21.4452	112.83	25.4274	13.3242	55.2228	10.7261
Dennd2c	2	205592182..205660611	4.78515	0.362837	1.28595	0.243307	13.7327	17.57	18.728	20.6666	18.0085	30.3412	21.0417	18.5202	24.3416	20.553
Rhof	12	38880377..38894582	2.70055	0.67824	1.60019	0.243307	5.35228	9.84822	10.8446	7.77819	6.68981	25.1082	11.883	7.42786	11.664	9.26054
Fscn1	12	complement(13656554..13668515)	30.4364	0.360888	1.28422	0.245751	109.056	129.248	86.3044	118.116	121.869	183.686	151.241	124.024	159.767	110.587
Dock4	6	60566196..60782556	27.3623	0.352943	1.27716	0.249987	93.6647	99.3254	98.5104	108.625	110.952	182.331	112.569	117.786	131.031	114.366
Lamc3	3	complement(9267122..9326993)	0.0790887	1.39677	2.63312	0.251481	0.184252	0.210195	0.102719	0.106419	0.109273	0.691883	0.557414	0.180155	0.266257	0.222916
Kcnj15	11	35568182..35585390	0.248311	1.4039	2.64615	0.251481	0	0.335873	0.984816	0.680192	0.232812	1.10557	1.55872	0.92119	1.27637	1.0686
Apoe	1	complement(80612895..80617057)	5927.28	-0.38649	-1.30721	0.253083	26261.7	25713.3	27871	26436	27618.6	13854.2	23996.7	20525.7	23071.4	21340.5
Ldhb	4	complement(176701983..176720012)	2.51166	0.850731	1.80342	0.254605	6.63876	7.32521	6.91674	6.41157	6.19627	27.4184	8.02543	6.64013	9.67215	9.34857
Slc2a5	5	167141875..167174310	27.6066	0.383348	1.30437	0.260191	87.8062	84.6994	105.085	123.686	100.53	163.819	105.32	102.958	168.59	117.853
Ankrd55	2	44096061..44196605	0.471853	1.45668	2.74475	0.262954	0.511343	0.991682	1.82445	0.413473	0.30326	4.39888	0.464088	0.539971	4.32274	1.42289
Mgst2	2	140708397..140727281	20.2237	-0.388464	-1.309	0.263315	97.983	92.7162	97.8165	79.8435	88.2915	47.4505	79.7077	78.8715	71.6196	73.5157
Epha2	5	159845774..159874206	3.16988	0.440306	1.35689	0.26575	8.6465	12.2449	11.8847	13.2599	9.90221	21.2979	18.2656	11.4132	13.4912	11.9038
Rab27a	8	79722334..79776221	23.1907	-0.222283	-1.16658	0.26575	100.657	98.8517	110.286	110.293	103.749	81.1504	92.8013	86.7064	94.5626	96.3287
LOC500124	4	complement(80342706..80367606)	0.120215	1.49542	2.81946	0.266785	0.293874	0.0838132	0.163833	0.339468	0.0871432	0.601924	0.583441	0.517212	0.398129	0.79997
Il20rb	8	complement(108747204..108777717)	25.2749	-0.40743	-1.32632	0.266785	100.649	113.768	127.939	121.438	107.507	46.9509	101.779	101.554	83.8117	98.1804
Cdyl2	19	complement(49093355..49198073)	4.10448	0.370529	1.29283	0.266785	18.2917	17.051	14.3638	14.9633	11.1436	23.7623	21.4783	16.6184	18.2047	18.5996
Erf	1	complement(82112449..82120902)	11.017	0.335193	1.26155	0.267019	38.1977	41.1104	43.1595	40.4924	44.9345	67.9753	51.0475	43.4348	59.7985	41.5539
Ch25h	1	complement(252807065..252808380)	28.6131	0.652568	1.57196	0.267019	69.7039	93.0454	65.1158	95.8793	109.492	273.283	83.478	80.7446	160.819	90.364
Fam83d	3	155269347..155288533	1.67377	0.574384	1.48904	0.267019	4.50067	6.05397	5.16798	5.43172	5.81644	11.2135	7.7732	5.83243	7.86281	7.55813
F5	13	82479998..82535534	11.8377	-0.411955	-1.33049	0.267019	58.7788	60.3826	61.145	47.9921	38.959	23.1925	37.0707	46.7337	42.304	51.9313
Pus10	14	108412152..108479781	3.82457	0.322491	1.25049	0.267019	14.5349	15.7716	14.4148	14.3298	14.2266	24.6051	16.2353	17.6679	16.1175	17.585
C4a	20	complement(2651599..2678141)	0.95085	0.885249	1.84708	0.267019	2.307	2.56917	3.21534	0.856581	3.38792	8.26923	6.85469	2.03013	3.36355	2.52529
Chn2	4	84194347..84454500	6.58735	0.379197	1.30062	0.270469	21.1932	22.4408	25.7843	26.5777	24.8601	44.1282	26.368	26.9958	33.5023	27.1988
RT1-CE5	20	complement(4892702..4896991)	89.1059	0.416443	1.33463	0.270469	281.241	340.602	301.95	408.895	265.816	703.666	381.002	351.373	392.194	323.359
Zfp622	2	78103387..78276927	9.66591	0.310271	1.23994	0.270721	32.7263	36.3953	33.9576	42.9513	39.7266	56.5377	41.1203	43.3272	48.9122	41.9289
C5ar2	1	complement(78166810..78180216)	6.75294	0.431148	1.34831	0.272204	29.1899	21.547	21.0594	24.4625	22.8105	41.8515	35.5829	23.2356	38.7079	22.0201
Cox8a	1	complement(222466575..222468896)	88.6223	-0.29259	-1.22484	0.272204	367.681	403.656	449.05	427.448	354.695	360.558	319.531	284.494	301.107	379.965
Atp8b2	2	complement(189285953..189307108)	2.92436	0.425444	1.34299	0.272204	8.6371	11.0197	11.9703	11.7487	8.68088	22.5682	10.9281	10.5445	14.3185	12.0446
Ndufb6	5	complement(56567109..56576676)	19.4552	-0.383081	-1.30412	0.272204	99.6965	96.0128	95.6495	79.0079	68.7517	60.5483	63.9168	61.4802	65.3336	87.7981
Pld4	6	137323713..137331231	105.844	0.403835	1.32302	0.272204	314.766	394.552	414.563	418.569	361.178	739.779	413.078	375.687	602.27	404.059
AABR07018556.1	15	64939527..64941035	0.180241	1.54533	2.91871	0.272204	0.289931	0.330754	0	0.223275	0.573159	0.395898	0.657842	1.24733	0.733201	1.28616
Osbpl1a	18	complement(4097012..4294136)	16.2633	0.221515	1.16596	0.272204	66.2713	65.8032	63.1903	66.2424	71.2067	92.5897	74.1491	73.0839	79.3666	71.0628
Dnajb1	19	24747178..24750919	45.2757	0.499974	1.41419	0.272204	108.791	161.476	164.271	203.82	129.889	346.559	288.943	140.534	149.464	171.642
RT1-A2	20	5374985..5378539	140.268	0.705824	1.63108	0.272204	452.924	311.589	276.192	777.422	242.106	1153.75	337.558	690.259	584.881	630.135
Tmem243	4	complement(21902803..21920651)	12.3755	0.505509	1.41962	0.273864	37.5233	46.1462	44.5084	39.6559	40.0883	99.0687	41.0599	44.0267	70.0874	42.8216
Zfp275	X	complement(157457515..157474219)	1.60314	0.365879	1.28867	0.273864	5.73469	5.44286	5.86999	6.67871	5.99364	10.374	5.83932	7.28014	7.89649	7.13713
LOC103692171	4	114814056..114817465	5.92163	-0.440309	-1.35689	0.277151	37.0392	19.033	27.3917	19.3346	30.4203	18.2474	25.2367	20.0823	21.6517	13.4566
Mtus2	12	complement(8111667..8418966)	0.0278074	1.95152	3.86781	0.277779	0.0208724	0.0238113	0.0232724	0.0964425	0	0.192382	0.165755	0.0979596	0.0226216	0.202018
Mboat1	17	complement(36061775..36177457)	15.0651	-0.325682	-1.25326	0.278797	75.2945	64.3784	68.9058	70.5611	60.7519	38.372	56.8308	57.1569	56.0651	64.0692
Arl5c	10	complement(85941176..85948080)	13.9715	0.429915	1.34715	0.279755	36.5595	55.9543	42.3355	56.3088	56.7439	101.287	59.3005	59.4398	65.7116	50.8111
Vangl2	13	complement(90380632..90405591)	0.783202	0.615816	1.53242	0.279755	2.72198	2.03035	1.78985	2.74117	2.85608	3.71684	4.63205	3.02996	4.19821	3.12429
H1f5	17	44766313..44766981	40.8128	0.319583	1.24797	0.279755	165.018	155.676	145.347	157.885	159.534	248.474	217.629	195.153	156.64	167.207
Fgd2	20	6973398..6990023	23.3872	0.312759	1.24208	0.279755	87.5537	87.8093	85.4112	94.9949	93.0466	142.667	109.601	98.6513	118.286	91.8495
Sdhd	8	complement(55028125..55037604)	35.3156	-0.251871	-1.19075	0.285837	161.614	162.005	166.336	162.938	144.764	133.315	123.543	127.772	134.737	154.889
Slco2b1	1	complement(164623599..164671577)	33.9001	0.393957	1.31399	0.286537	110.135	101.606	118.401	147.822	133.553	215.052	124.143	127.008	209.135	133.817
Disc1	19	57820260..58066152	6.58826	0.370099	1.29244	0.286537	20.1687	27.0071	23.7051	26.4838	24.7405	43.8407	31.6814	29.5298	28.8962	24.8181
Ano5	1	106896790..106968885	2.95582	0.494117	1.40846	0.287328	9.55756	9.08608	9.79912	10.4059	10.6198	16.3135	11.653	8.18497	22.503	11.2309
Icam1	8	22035256..22047059	109.11	0.388538	1.30907	0.287328	331.619	434.335	390.238	421.758	406.891	747.158	443.822	420.559	597.663	406.481
Mrc2	10	93520132..93581296	7.58492	0.398505	1.31814	0.287328	23.581	33.0885	27.3441	28.1172	24.0232	37.5394	38.1664	23.0566	52.4207	28.561
Lpcat2	19	complement(15469303..15540773)	19.7427	0.336708	1.26287	0.287328	63.1967	80.4817	78.9566	75.457	74.119	124.317	85.1102	74.9812	107.611	80.7445
Il1a	3	complement(121825412..121836086)	68.4192	0.601244	1.51702	0.287598	183.326	228.104	244.29	235.739	191.202	711.655	196.013	234.47	287.286	232.06
Snx25	16	49350884..49432118	3.77766	0.375196	1.29702	0.287598	13.3149	14.7711	13.1509	15.744	12.6221	25.6616	15.5218	14.2695	18.2374	17.1237
AC123346.1	10	89236258..89311138	0.128443	1.00444	2.00616	0.289033	0.22769	0.292218	0.507741	0.230138	0.270069	0.641248	0.645774	0.801456	0.616929	0.37877
Cxcr4	13	complement(45314933..45318878)	184.283	-0.362372	-1.28554	0.289218	906.196	844.498	813.95	736.836	860.446	444.556	699.627	661.746	712.115	731.778
Atp6v0e1	10	complement(16769666..16792909)	16.883	-0.221285	-1.16577	0.291596	72.7606	76.7748	86.9368	77.5225	67.3897	65.2573	59.9684	66.2935	67.0875	70.332
Dsc2	18	complement(11826706..11858754)	2.19715	-0.475011	-1.38993	0.293908	8.53342	6.85457	10.6906	12.1832	11.3348	4.90968	5.62006	10.7999	7.03169	7.54007
LOC102546648	1	99486253..99496209	2.78179	0.435351	1.35224	0.294445	8.85349	9.84916	8.95181	11.6246	9.65344	18.134	9.29549	9.42014	15.615	14.1044
Tmc7	1	complement(188195416..188245628)	1.53221	0.733958	1.6632	0.294445	3.13489	4.29155	5.24304	5.86644	3.42091	12.0073	5.40584	4.48743	9.17356	5.61324
Procr	3	151285249..151289595	4.07437	1.06049	2.08565	0.294445	5.05959	20.1454	10.8403	7.56355	3.88321	53.2386	8.21609	16.0635	15.0531	7.20154
Dpp6	4	complement(4021008..4473307)	0.832273	0.865409	1.82186	0.294445	1.76098	2.00893	2.03619	2.82526	2.16611	6.64605	1.59084	1.56877	5.69034	4.33993
Ptms	4	complement(157435373..157439507)	42.8245	0.352388	1.27667	0.294445	153.024	163.44	172.91	152	159.427	275.829	250.792	142.341	192.563	168.206
Mrpl42	7	complement(36573654..36597462)	14.4866	-0.336956	-1.26309	0.294445	68.8968	62.9773	64.9447	62.7649	67.5418	45.8519	42.9029	61.7121	52.7642	57.8484
Sstr3	7	complement(119760888..119768082)	0.240931	-1.10725	-2.15435	0.294445	1.42902	1.32992	0.838598	1.43352	0.401447	0.231077	0.213315	0.705976	0.652118	0.727954
Cnp	10	88490798..88497356	21.0205	0.351932	1.27627	0.294445	73.4563	84.8838	78.2987	76.7262	78.7089	142.407	87.7928	72.579	115.194	85.6501
Gal3st4	12	complement(19583110..19592000)	9.69705	0.427082	1.34451	0.294445	38.7881	25.7054	30.9441	38.9284	36.6023	61.1756	37.2575	35.1215	59.2983	38.6132
LOC102552527	1	61268248..61276755	2.50505	0.430996	1.34816	0.296406	8.34437	8.12196	9.38921	8.66623	9.8975	13.1712	9.55339	12.6649	11.1179	13.7075
Evc	14	78213635..78253266	3.44875	0.455141	1.37092	0.298447	11.0179	10.9114	8.47878	15.6553	13.9105	25.9939	12.6913	12.3723	16.1171	15.906
Atp5mc3	3	complement(60811210..60813869)	64.4299	-0.30593	-1.23622	0.300384	303.522	295.386	335.959	297.939	221.347	213.331	234.953	226.498	221.846	286.043
Pcp4	11	36851038..36912229	1.14895	1.0742	2.10556	0.300384	1.11837	2.80684	1.74575	4.13401	3.18367	5.49764	3.04504	4.46148	6.30289	8.1183
Metrnl	10	110893232..110907243	31.8753	-0.335331	-1.26167	0.302083	155.069	141.789	149.468	131.434	141.883	76.4154	131.009	136.117	106.177	123.275
Zfp354c	10	complement(36307670..36323055)	0.305397	0.712505	1.63865	0.302096	0.749609	1.07584	0.700996	1.0335	0.917814	2.15448	1.09731	1.13488	1.49382	1.46276
Nell2	7	complement(136526496..136853957)	1.04468	1.34743	2.54458	0.305397	0.926638	1.45982	1.27919	2.75246	3.45435	0.723038	10.863	10.4582	1.72165	1.54817
Acsbg1	8	complement(59184113..59239954)	6.52777	0.37308	1.29512	0.313905	19.9514	21.8394	22.4044	28.2049	27.6654	41.3517	27.862	26.8092	33.7738	26.7818
Dyrk3	13	complement(47906231..47916877)	7.119	-0.358308	-1.28192	0.314789	36.1367	29.599	37.4838	33.4216	23.8281	20.9933	27.1759	26.182	21.4551	30.1857
Pcgf2	10	complement(85632819..85636902)	2.11681	0.598217	1.51384	0.316294	6.54114	6.72817	5.38028	8.91852	5.85077	12.6291	8.51567	8.68136	11.157	9.73002
Lamtor1	1	166991474..166997045	45.7316	-0.214493	-1.1603	0.318228	213.175	195.08	213.266	213.405	197.506	162.309	191.53	181.965	176.93	182.692
Perm1	5	173640780..173646073	0.0619491	1.49527	2.81917	0.318228	0.113314	0.0430897	0.084229	0.218157	0.0448017	0.309459	0.299956	0.177271	0.450305	0.228487
Tsc22d1	15	58554374..58658153	14.083	0.324785	1.25248	0.318228	49.483	55.4338	50.3377	58.1893	54.9588	94.1742	57.5527	59.6623	67.1179	60.226
AABR07042611.1	19	320906..323636	2.16076	0.849724	1.80216	0.318228	3.86168	6.99684	5.5721	7.0848	5.38876	18.3783	8.24659	7.46278	10.094	7.96993
Ccdc125	2	30685840..30704487	3.039	0.366719	1.28942	0.319202	12.2647	10.8581	10.1138	11.2898	11.6683	17.9249	13.6242	11.3924	15.5772	14.2974
H1f4	17	43734461..43735120	75.077	0.230234	1.17302	0.320912	284.379	304.254	301.064	295.572	344.124	394.2	332.148	401.851	325.933	351.806
Dhrs3	5	162808646..162843383	9.55568	-0.302451	-1.23324	0.320931	48.752	40.3319	43.5644	40.839	42.1008	29.6693	39.7105	35.2263	31.8547	39.7176
Numb	6	complement(107279920..107325345)	9.93731	0.36144	1.28471	0.321179	33.0095	39.8575	37.3013	39.8445	34.4023	63.8888	38.4585	39.1658	52.9805	43.7056
Ndufa11	9	complement(10334090..10338216)	29.2971	-0.301513	-1.23244	0.321179	137.494	138.689	137.805	130.506	117.218	106.643	98.6376	109.428	107.38	119.256
Dnah8	20	9313271..9560682	0.105473	0.770571	1.70594	0.321179	0.180613	0.274726	0.31326	0.405679	0.309444	0.626841	0.455339	0.353194	0.435	0.667681
Cd101	2	complement(203376593..203413125)	3.57884	0.392642	1.3128	0.323709	11.8892	13.3193	10.2998	15.6604	13.8485	19.4027	19.0192	16.81	18.4477	12.0557
Slc29a1	9	17784468..17799005	2.46366	0.477096	1.39194	0.325957	8.68805	8.41679	7.22685	8.44296	9.56906	17.7952	10.2476	10.032	12.1812	9.00959
Ttll7	2	252771017..252850495	0.0807822	1.48761	2.80424	0.328326	0.106139	0.181626	0.118344	0.122606	0.125895	0.217398	0.481652	0.373605	0.287586	0.577853
Pros1	7	1206648..1288134	7.27585	0.372785	1.29485	0.328326	25.2355	26.9927	23.6232	33.2037	24.5436	47.6343	27.2513	24.8591	40.7575	33.6331
Adgrf5	9	complement(20091099..20195566)	0.642409	0.674467	1.59601	0.328326	2.29755	2.73755	0.986744	1.73002	1.89754	5.24625	3.18576	1.49765	2.04742	3.60329
C1r	4	157125998..157136829	4.03136	0.41372	1.33212	0.336727	13.3726	18.0784	16.0256	10.8861	13.9882	28.6843	18.5755	14.5784	20.1423	14.9048
Hs3st2	1	191344979..191474142	0.854731	0.701745	1.62647	0.343475	1.59977	2.48203	2.78261	3.17851	2.58065	5.96361	4.21059	2.47769	3.67575	4.25804
Plekhn1	5	complement(173646195..173653905)	1.46496	0.522514	1.43646	0.344134	5.10241	4.09835	4.23781	4.14988	6.66967	8.63802	7.08807	5.25367	8.12575	5.92115
Armcx3	X	105573909..105580562	2.9665	-0.353665	-1.2778	0.344445	14.4319	14.678	13.7458	12.7151	11.4314	7.56532	11.5441	12.6281	9.1197	11.9559
Rcan1	11	complement(32539683..32550539)	20.1418	-0.319544	-1.24794	0.345392	69.062	77.9374	104.38	118.454	85.3664	73.9142	70.4456	73.8888	70.2313	78.6441
Pnma1	6	complement(107631227..107633012)	0.681281	0.864077	1.82018	0.347716	1.71475	2.42195	1.91192	1.98078	0.968529	5.77006	2.22326	2.39517	2.56644	3.55642
Selenof	2	250600823..250633897	40.4357	-0.222466	-1.16673	0.348672	193.868	195.858	194.437	176.149	152.844	141.845	157.459	145.988	157.116	184.373
Sec31b	1	complement(264268338..264294630)	0.468967	0.791856	1.7313	0.349215	1.22025	1.42776	1.5001	1.12042	1.18759	4.06946	1.27786	0.954491	2.50938	2.46051
Slc45a4	7	complement(114821971..114848414)	9.44793	-0.24542	-1.18544	0.350602	41.9431	38.4711	42.901	46.1623	43.8762	34.4347	35.7861	36.1977	36.8174	37.8637
Nup210	4	complement(122644135..122741110)	4.14821	0.353807	1.27793	0.350796	16.0312	17.2338	16.5158	14.9991	12.8843	30.9851	18.3777	14.6927	18.8093	17.1074
Igf2bp3	4	complement(78746547..78879294)	0.2885	-1.00054	-2.00075	0.353744	1.83569	1.78391	1.06129	0.785366	1.04836	0.487397	0.617053	0.558404	0.884236	0.740298
Uba7	8	116754178..116764126	3.5731	0.512374	1.42639	0.353744	10.1962	15.7617	11.9241	11.3177	10.7152	32.3127	13.6397	10.0929	18.2498	11.8134
LOC103689954	1	259958310..259981938	6.25937	0.390097	1.31048	0.355686	22.3718	16.458	24.9443	24.9974	24.9239	40.1485	22.4154	28.2118	35.1238	24.0309
Emb	2	49682754..49732253	46.4058	-0.327915	-1.2552	0.356941	253.365	185.41	200.891	223.772	182.391	121.471	164.826	181.705	155.24	214.837
Pon3	4	complement(30311982..30338679)	6.24716	-0.419898	-1.33783	0.356941	28.5439	28.0913	28.1279	26.9352	29.4458	10.2931	23.6028	24.2928	21.4592	26.3866
Plekhg3	6	99625306..99655362	3.15482	-0.392456	-1.31263	0.356941	15.0684	13.6259	15.1319	13.6844	13.704	6.13275	12.8858	13.2123	10.2291	12.0486
Cspg4	8	61532465..61567510	6.27494	0.318905	1.24738	0.356941	16.7917	22.3075	26.0706	28.3445	25.9351	31.6198	26.7518	25.994	34.4802	31.041
Tent5a	8	complement(92937739..92942076)	6.44996	0.375176	1.297	0.356941	23.9089	23.866	21.7118	26.2158	23.2633	46.8669	30.5678	24.601	28.1395	25.3668
LOC100911625	9	20251521..20260505	0.79429	1.82725	3.54859	0.356941	0	1.27053	0	4.07394	0	5.57616	1.33369	4.28322	2.7494	5.31484
Tgfbi	17	complement(8400146..8429338)	66.6022	-0.349959	-1.27452	0.356941	332.854	292.735	286.78	250.42	341.229	161.043	253.19	276.982	265.856	227.122
Phyh	17	complement(77287188..77304530)	4.4741	-0.356302	-1.28014	0.356941	16.5298	20.9863	20.9077	23.8165	18.974	13.5609	16.2322	15.1195	15.7961	18.8157
Ddit4	20	complement(29509289..29511382)	6.06994	0.337963	1.26397	0.356941	18.399	26.0194	20.7982	25.7588	23.7344	32.1281	33.378	25.5672	29.8654	24.5166
Mid1	X	complement(25458771..25628272)	0.0428407	1.54562	2.91929	0.356941	0.117932	0.0538151	0.0525972	0	0.111906	0.265709	0.160551	0.110698	0.0766895	0.428039
Itpkc	1	complement(84018859..84040433)	5.17846	0.377986	1.29953	0.358564	18.39	15.0647	18.4295	21.5503	21.4976	34.1273	23.779	21.7333	27.1833	17.424
Slc25a25	3	complement(11442397..11452529)	11.4164	0.368499	1.29101	0.358564	37.0286	44.7897	37.2407	48.0933	44.0863	78.0825	62.0625	40.3352	50.4169	44.0109
Padi2	5	159428515..159471144	21.032	0.394788	1.31475	0.358564	57.6878	82.6371	97.6053	84.4892	58.1405	139.621	81.5258	65.3961	120.884	95.535
Spata13	15	40937708..41066769	17.5911	0.372233	1.29435	0.358564	49.9707	73.6111	68.3128	71.6537	61.0794	130.896	65.1415	71.6185	87.8967	67.7171
Impa2	18	63016577..63047781	2.52114	-0.415282	-1.33356	0.358564	10.7317	12.3377	10.0178	12.5889	11.3478	9.03101	9.43795	9.07776	7.48359	7.85062
Cndp2	18	complement(81521968..81539065)	126.936	-0.310408	-1.24006	0.358564	585.925	542.214	584.3	617.529	535.838	419.732	509.654	464.491	391.055	541.566
Tns2	7	143707237..143720595	0.358481	0.710161	1.63599	0.359654	1.31852	1.26667	0.889815	0.761541	0.987747	2.09655	1.85011	1.66918	1.20339	1.84708
LOC680254	13	75059927..75066823	11.0207	0.335406	1.26173	0.359654	38.8348	37.7602	34.8959	51.4847	45.4799	62.7616	54.4675	43.0661	50.081	54.319
Prox1	13	108382399..108443294	0.878592	0.469465	1.3846	0.359654	2.96306	3.08134	2.26994	3.91174	2.86904	5.75941	3.65882	2.83805	5.00277	3.75555
Vdac1	10	37724915..37752826	36.8949	-0.244873	-1.18499	0.360257	171.194	155.555	182.388	170.239	153.375	132.758	135.759	143.353	135.402	160.068
Dux4	16	complement(3754968..3765917)	1.02085	0.474687	1.38962	0.360257	2.65089	3.18985	3.52255	4.48838	3.74731	6.06187	4.49048	4.47377	5.23446	4.21764
C7	2	complement(54709138..54777729)	0.147889	1.11701	2.16898	0.365432	0.344764	0.327757	0.192203	0.199126	0.545246	0.706158	0.912633	0.471937	0.622762	0.834221
AC097129.1	4	complement(119574844..119591817)	2.10357	0.590268	1.50553	0.365432	6.70214	5.80695	7.85116	8.32995	4.52825	13.2063	8.37342	6.27108	11.6773	10.7772
RGD1562310	12	complement(43920564..43940798)	3.92369	0.320711	1.24895	0.365432	12.888	17.2512	14.6893	13.3657	16.7816	21.6461	16.8307	17.474	21.0453	16.9092
Agtrap	5	complement(164886813..164898420)	8.23664	-0.302326	-1.23313	0.366991	40.1984	35.6197	41.8608	35.9701	32.1868	23.2595	31.837	31.147	32.3786	32.7794
Ier5	13	complement(72742210..72744303)	47.1747	0.311689	1.24116	0.366991	161.227	190.363	178.989	180.207	194.705	278.877	235.687	198.485	246.747	170.54
Map3k8	17	56109549..56129919	19.7852	0.317943	1.24655	0.36704	60.2516	77.1401	75.0567	83.939	81.7611	131.213	83.0099	79.161	103.093	78.2675
AABR07043701.1	19	complement(36152983..36157924)	0.378425	1.52903	2.88591	0.36704	0.224017	0	1.24888	1.29386	0.265713	2.06478	1.27072	0.78853	2.6707	2.16821
Sgms1	1	complement(250691370..250951697)	10.3642	0.236292	1.17796	0.367291	38.5057	40.2745	47.317	42.0918	41.8746	58.4459	47.3166	47.7475	49.9914	45.2618
Cd80	11	complement(64827635..64855353)	1.52161	0.364529	1.28746	0.367291	6.77691	5.66699	5.57542	5.47222	4.64348	8.69229	6.27005	6.44609	7.48748	7.60199
Sec14l4	14	84274550..84319449	0.0272693	1.45421	2.74006	0.367291	0.0172484	0.0983851	0.0384634	0	0.0818352	0.141315	0.136976	0.161903	0.0747757	0.146075
Ctsc	1	151918571..151949983	108.064	-0.320755	-1.24898	0.367566	508.244	510.116	437.66	474.279	511.923	292.728	382.63	413.716	444.399	429.796
Bag3	1	199941161..199965191	34.318	0.444425	1.36077	0.367566	85.8172	123.559	127.535	158.249	110.065	234.714	240.223	120.166	105.719	130.528
Cox7c	2	complement(14699882..14701903)	78.1952	-0.292709	-1.22494	0.367566	387.048	345.725	372.892	345.451	313.479	278.224	294.245	258.471	301.442	317.141
Gstm1	2	complement(210803869..210809306)	7.73233	-0.34175	-1.26729	0.367566	40.1177	28.9208	39.0483	36.9829	29.1399	21.9479	30.9843	28.9785	27.3342	29.2482
Atoh8	4	complement(100067341..100099517)	0.0886701	1.60654	3.04521	0.367566	0.122809	0.0700502	0.205395	0	0.291333	0.754623	0.557296	0.43228	0.199651	0.222869
Plxna1	4	complement(121217629..121257885)	31.6483	-0.341972	-1.26749	0.367566	144.832	133.692	153.762	131.914	150.479	79.0065	121.136	138.005	102.726	125.799
Ncf4	7	119482272..119499425	29.5365	-0.271195	-1.20681	0.367566	131.31	144.016	127.279	140.084	124.994	92.4468	112.584	117.353	118.226	115.227
Tbcel	8	complement(46694561..46750898)	1.23328	-0.674071	-1.59557	0.367566	6.40853	5.24883	3.11467	6.2639	6.82172	2.86084	4.38086	3.85602	3.11662	3.37965
Cox7a2l2	8	complement(87209530..87213627)	45.1008	-0.309783	-1.23952	0.367566	197.701	214.052	227.578	197.712	182.026	164.975	160.255	150.707	159.38	192.31
Slc40a1	9	complement(52820683..52830457)	0.389335	1.82014	3.53115	0.367566	0	1.38353	0	1.16744	0	0.103501	2.52241	0.94864	3.17648	2.32316
Kctd5	10	complement(13420154..13446135)	3.17348	0.282703	1.21647	0.367566	11.2635	12.7148	11.5723	13.7603	13.0801	15.4003	14.8521	15.8449	13.8691	16.2668
Gpr183	15	complement(108364701..108376221)	27.4985	0.32676	1.25419	0.367566	101.686	112.971	91.0414	116.146	103.27	185.913	127.855	133.346	117.617	98.6719
Herpud1	19	complement(11046909..11057254)	46.0159	0.33172	1.25851	0.367566	148.765	162.124	165.605	209.524	184.154	288.326	184.758	190.061	241.633	198.469
Smpdl3a	20	40778927..40800868	114.974	-0.341859	-1.26739	0.367566	466.64	468.579	568.476	506.234	588.343	281.607	417.889	465.418	447.562	446.837
Plp2	X	15679254..15682652	18.5694	-0.366501	-1.28922	0.367566	90.2073	92.3061	97.2272	74.6785	64.847	47.1713	66.0549	87.079	57.179	68.9546
Tlr8	X	28539158..28562803	12.5148	-0.317677	-1.24632	0.367566	61.94	52.258	51.0272	52.3171	65.0271	32.1587	42.8176	50.3565	51.891	50.6195
Irgq	1	81395841..81399672	2.31678	0.431956	1.34906	0.371525	8.33762	8.09319	7.3392	9.12426	8.06774	10.0367	13.1926	12.9577	10.3839	9.0254
Slc25a24	2	211930326..211967505	7.44916	-0.334518	-1.26096	0.376526	38.2282	31.1238	35.2829	31.5151	31.8723	17.9526	28.7105	31.3832	23.2358	32.7585
Cryl1	15	complement(37543727..37663584)	3.41738	-0.390515	-1.31086	0.376526	16.0148	15.7577	14.5083	15.6089	15.3153	11.2758	12.4909	10.2173	12.5838	12.7151
Marcks	20	42966140..42971838	107.413	0.364034	1.28702	0.376526	364.309	394.51	372.822	422.926	427.813	696.276	386.189	422.292	630.451	433.412
Src	3	153580861..153595642	12.7464	0.286042	1.21929	0.378005	49.0129	53.2628	42.8027	53.6927	50.3087	75.6963	59.0412	50.8366	65.04	54.9297
Bin2	7	complement(142273833..142300382)	72.7976	0.297611	1.22911	0.378005	271.887	283.796	255.4	291.742	306.4	426.555	339.236	285.126	378.138	314.818
Igf2	1	complement(215828102..215846911)	0.103505	1.06055	2.08573	0.380732	0.310233	0.235943	0.144127	0.298637	0.183988	0.503049	0.909212	0.242668	0.280193	0.562999
Phc1	4	complement(155093949..155116154)	2.4905	0.306089	1.23635	0.380732	9.49399	9.98131	9.42332	9.97777	9.22968	14.5654	10.3484	10.921	13.1143	10.7205
LOC691141	8	22559098..22576154	22.371	-0.210434	-1.15704	0.380732	107.835	107.034	107.111	94.0066	89.2153	79.2108	89.2729	93.5126	86.9861	90.4566
LOC100909712	2	complement(157747542..157759838)	50.7707	0.275755	1.21063	0.384023	177.2	214.609	200.248	210.23	200.15	301.706	233.515	238.93	225.899	221.554
Vezt	7	complement(34888491..34951644)	5.07085	-0.284085	-1.21764	0.384023	23.0479	21.2079	24.1167	23.1714	22.9517	16.6005	20.6306	19.1972	18.5562	19.7949
Serpinb8	13	27889345..27914006	7.45013	-0.334946	-1.26133	0.384023	37.7819	35.4249	37.3978	29.3521	28.1855	17.0135	25.4871	29.855	28.603	32.7773
Tubb6	18	63130542..63140181	32.5812	-0.20149	-1.14989	0.386145	174.153	135.395	157.032	142.388	125.462	123.508	138.424	123.716	119.603	137.442
Ca4	10	72272248..72281067	2.66184	0.593627	1.50904	0.386472	7.39257	9.83904	4.74574	10.7391	9.29996	9.97977	14.105	15.3763	13.4749	10.7055
Klra2	4	complement(165424763..165460075)	3.25496	0.470206	1.38531	0.388153	7.69267	10.3081	11.4363	14.199	12.3108	22.9677	16.0691	11.175	17.9981	9.79936
Fam110a	3	complement(147476580..147487170)	28.0549	0.309557	1.23933	0.394933	98.616	108.097	101.769	115.744	114.569	174.763	134.857	105.905	149.482	107.057
C1qa	5	complement(155261250..155264143)	429.734	0.400845	1.32028	0.394933	1395.45	1420.01	1168.79	1879.59	1870.59	3031.66	1670.73	1674.54	2394.38	1531.2
Tnfrsf11a	13	25778317..25835957	5.1724	0.382653	1.30374	0.394933	18.2421	22.264	16.9308	19.4831	17.8902	40.7562	20.3485	16.9198	24.9622	21.5769
Tmem273	16	9023387..9054664	4.84877	0.346608	1.27157	0.394933	17.1001	19.5079	19.1863	18.7593	16.7111	26.5442	20.2539	22.84	24.5944	21.9897
Agpat3	20	11114164..11144806	4.58088	0.272866	1.20821	0.394933	15.961	18.5963	15.9002	20.3736	19.5081	25.5016	20.0367	20.01	23.6177	20.5741
Tlr7	X	28486869..28512957	19.6736	0.341536	1.2671	0.394933	66.0039	64.8071	64.7834	83.837	89.2366	117.926	68.4663	86.1549	109.85	88.4249
AABR07006774.1	1	257724842..257729237	0.74843	2.61765	6.1375	0.395437	0	0	2.5987	0	0	0	0	0	10.1041	6.84804
Hspb1	12	complement(23839399..23841049)	22.0008	0.608126	1.52428	0.395437	34.3434	77.0333	70.6653	108.858	55.8886	158.528	148.884	64.0449	56.4618	106.385
AABR07050449.1	5	165465095..165481914	0.441825	1.21162	2.31598	0.397912	0.698444	0.159358	1.09026	0.806805	1.82258	4.14868	1.10932	2.13069	1.81675	1.52102
Angptl2	3	12262822..12292663	11.9644	-0.344304	-1.26954	0.400239	42.5781	71.4129	50.5319	67.4794	39.1175	41.7092	41.1479	40.2235	38.1953	53.3378
Slc1a3	2	complement(57860834..57935363)	17.8854	0.316601	1.24539	0.401337	62.0404	56.7795	61.7014	75.5578	85.3602	104.869	70.5499	77.5199	89.8647	86.1807
Hist1h4m	17	43673294..43673605	24.6081	0.307291	1.23738	0.402606	102.365	85.8508	94.8524	91.2497	102.013	146.48	124.085	111.88	101.825	108.577
Klhl25	1	complement(137333881..137359072)	2.81324	0.300584	1.23164	0.406849	9.92712	12.7469	9.67882	11.4673	10.8772	15.7741	13.8883	12.3267	13.4127	12.118
Cyp7b1	2	complement(102701903..102871257)	0.111625	1.25414	2.38525	0.406849	0.360341	0.352353	0.0573964	0.0594638	0.244235	0.369032	0.7008	0.664391	0.278957	0.685074
Anxa6	10	complement(40320581..40375605)	47.246	-0.308874	-1.23874	0.406849	196.947	174.735	245.981	224.101	224.84	129.553	188.389	188.841	163.958	195.325
RT1-CE10	20	complement(154074..157861)	53.0901	0.396027	1.31588	0.406849	165.602	205.576	188.028	236.679	171.714	457.885	222.954	204.89	215.217	184.873
Pef1	5	148320438..148343886	15.2715	-0.282652	-1.21643	0.407754	70.921	67.3399	70.6554	66.0808	69.9124	43.2944	59.1868	64.0648	59.2714	59.2327
Lilrb3	1	complement(73610149..73619356)	3.94241	0.53455	1.44849	0.409006	11.9418	13.8985	16.3411	11.2168	12.3046	37.2455	12.932	16.9837	9.73966	19.4826
Flt4	10	35078726..35121599	0.121188	0.993002	1.99032	0.409006	0.306108	0.552915	0.170653	0.1768	0.242056	0.626983	0.839246	0.359162	0.359409	0.740687
Ripk2	5	complement(29838747..29870735)	12.75	0.318527	1.24706	0.409102	44.0257	47.9955	44.3304	55.5548	52.2675	90.7877	50.7155	52.124	57.6993	55.9178
Zfp827	19	complement(32401661..32528965)	2.0268	0.480165	1.3949	0.409102	6.65789	8.01153	5.03371	7.84887	7.13986	15.6451	8.32927	6.36717	10.2801	8.11018
Tgfb1i1	1	199664173..199670961	3.42172	0.582999	1.49796	0.409227	7.87495	11.1873	11.6797	11.2422	12.4249	30.3574	10.3668	9.41415	19.7269	12.3138
Bhlhe41	4	complement(180232382..180234804)	42.697	0.270196	1.20597	0.409227	131.178	170.689	169.958	192.023	179.788	243.292	200.227	179.709	213.126	187.373
Zfp641	7	complement(139899775..139907640)	2.26277	0.428067	1.34543	0.409227	7.16186	8.73098	7.8288	9.65183	6.99579	15.2445	10.0368	9.06221	9.74064	10.4486
Flacc1	9	complement(65665664..65693822)	0.184645	1.22426	2.33636	0.409227	0.552705	0.270226	0.352147	0.456039	0.187308	1.05121	0.447881	0.648498	1.62593	0.57316
Amdhd2	10	complement(13528413..13536899)	29.149	-0.283974	-1.21754	0.409227	140.386	120.595	138.412	124.286	134.2	83.3005	130.38	117.988	101.47	110.154
Mog	20	2004052..2014286	0.122472	1.57124	2.97161	0.409227	0.369905	0	0.20622	0.213647	0.109689	0.378827	0.944214	0.434016	0.400906	0.783173
Il6	4	3043231..3047807	0.523962	1.16205	2.23775	0.410592	1.53511	0.63682	1.08921	1.61207	0.662122	5.00224	1.42491	1.63743	3.47877	1.01304
Zfp14	1	complement(88350361..88361851)	0.302989	0.803766	1.74565	0.411955	0.653341	0.692096	1.14473	0.808612	0.885654	2.05509	1.05886	1.64267	1.51735	1.01628
Tpbgl	1	complement(164589408..164590562)	8.57333	0.281648	1.21558	0.411955	36.4904	30.393	30.2683	35.0049	35.6442	42.2842	41.6841	36.7407	44.0644	40.3286
Sgcb	14	37113210..37128737	2.30579	-0.370609	-1.2929	0.412535	11.3329	9.91489	11.6969	10.2165	8.85559	4.94051	8.33969	9.29902	7.17876	10.7465
Cd22	1	complement(89314558..89329418)	5.48671	0.514498	1.4285	0.414609	16.8984	17.2091	12.3459	15.8656	28.6468	39.7483	21.1843	13.7613	30.0225	26.7457
RGD1304884	19	53723822..53740329	14.078	-0.292038	-1.22437	0.414609	63.0142	60.7896	69.563	61.4636	63.1122	35.9278	56.4196	57.8926	51.4437	59.2222
Birc3	8	complement(6048969..6076598)	14.8724	0.336239	1.26246	0.415692	58.3856	69.7678	53.6026	53.1512	48.0031	95.7625	62.3626	84.3079	60.2056	56.6035
Sfxn1	17	complement(11045761..11082047)	2.99949	-0.380759	-1.30203	0.419716	15.4482	13.744	15.5996	10.0448	12.8496	6.16912	12.0145	11.8558	10.2142	11.9898
Cavin2	9	complement(55243255..55256340)	0.253293	0.896154	1.8611	0.425446	0.68596	0.939055	0.56088	0.316954	0.759395	1.68601	0.881971	1.28776	0.693885	1.60448
RT1-DOb	20	4020317..4026346	4.00437	0.495381	1.40969	0.425446	13.1088	15.3551	12.5281	17.5762	9.71794	28.6479	21.9092	14.6941	12.5583	19.2581
Atp8a2	15	complement(40000322..40428800)	1.22644	0.513064	1.42708	0.427344	3.50251	2.72233	4.67771	4.66835	4.88487	8.51416	5.32715	3.74827	6.5075	5.3085
Dnaja1	5	57028467..57039378	80.9911	0.346236	1.27124	0.435783	244.387	326.435	318.845	372.707	262.907	496.945	525.526	294.183	302.566	334.355
Rfc4	11	81358592..81373043	4.81441	-0.365045	-1.28792	0.436576	23.5457	22.2201	21.9921	22.4994	18.4238	20.1998	16.5028	14.1749	14.964	19.0905
Ccnb1ip1	15	complement(27720223..27733785)	0.150617	1.23345	2.35129	0.436576	0.071313	0.244062	0.318052	0.247131	0.676691	1.02246	1.05174	0.418364	0.618316	0.517666
Fabp5	2	complement(93981656..93985378)	301.498	-0.340652	-1.26633	0.436801	1488.2	1338.32	1427	1300.39	1250.81	662.48	1166.6	1258.36	987.912	1320.48
Hormad1	2	197682000..197719254	0.387323	0.911793	1.88138	0.439576	0.533543	0.710113	1.38808	1.23264	1.05475	2.09458	1.41236	1.1477	2.21665	2.36685
C5ar1	1	complement(78186776..78195328)	56.8581	-0.299968	-1.23112	0.440973	284.416	271.651	260.083	234.377	233.3	147.974	209.142	221.04	223.468	244.932
Oaf	8	complement(47511719..47529689)	23.8339	0.359051	1.28258	0.440973	81.6608	94.9278	94.028	89.1559	83.782	189.05	90.6882	81.5632	122.487	89.5216
Atxn1	17	19249952..19533814	6.35163	-0.336211	-1.26244	0.44148	30.9142	31.1339	28.5794	24.4849	28.3948	14.2521	22.5488	29.8759	21.6517	25.8082
Tagap	1	complement(47493994..47502952)	14.9569	0.313169	1.24243	0.441497	51.1253	55.4023	57.85	67.1104	55.6346	101.268	70.4294	56.5918	74.6852	56.2879
Bloc1s2	1	complement(263913854..263920962)	15.5612	-0.250327	-1.18948	0.44202	68.7467	76.1295	74.4066	67.4508	64.9952	58.4743	61.3493	55.3495	53.7768	69.0787
Yipf1	5	126932760..126968190	20.3939	-0.262188	-1.1993	0.44202	94.2074	93.3854	94.2392	94.3135	84.4694	63.9926	78.2554	73.4403	78.4517	92.34
Gpr63	5	39329423..39370900	1.40109	0.587262	1.50239	0.444011	3.68057	3.51048	3.83468	6.06376	5.15288	9.33067	4.99696	5.16802	7.38951	6.71588
Tlr3	16	50016857..50031214	7.72905	0.326577	1.25403	0.445772	28.2798	27.9825	30.6951	30.5196	29.0556	49.2051	27.1983	29.1245	43.5178	35.9111
Gpr151	18	complement(36892403..36893797)	0.186801	1.30447	2.46994	0.445772	0.313624	0.357783	0	0.966084	0.123999	0.749439	0.948802	0.981281	1.01972	0.758872
Nlrc5	19	complement(10905542..10976396)	3.36658	0.405449	1.3245	0.445772	13.0106	14.7555	11.4749	10.626	11.2426	29.4333	14.2702	13.6257	12.6413	11.7133
AC133270.1	9	44003322..44013633	0.767946	1.18405	2.27214	0.446021	2.27867	2.16627	1.69379	1.3161	0.450467	5.0562	3.01597	5.34722	1.64643	3.67579
AABR07002774.3	1	84679614..84685175	0.775061	-1.66501	-3.17117	0.451231	5.92826	3.38149	4.62695	2.7392	0.703168	0.607124	1.3451	2.78229	0	0.717227
Fut7	3	2642531..2646648	4.92114	-0.309411	-1.2392	0.451231	23.6507	19.6026	23.5422	21.4605	22.7881	15.195	19.7098	15.1768	19.5853	20.5588
Ripor3	3	complement(164715913..164728338)	0.334143	0.847411	1.79927	0.451231	1.03359	0.786085	0.823173	1.25081	0.583798	2.92354	1.34011	1.67473	1.12022	1.07185
Acer2	5	105230580..105279731	0.434256	0.573587	1.48822	0.451231	1.30084	1.77435	1.00898	1.40466	1.50942	2.14312	2.85531	2.05718	1.47115	1.95016
Cd63	7	3320103..3335582	291.776	-0.290723	-1.22325	0.451231	1282.2	1359.3	1368.28	1361.96	1221.35	905.441	1190.31	1087.26	1050	1182.97
Gpx4	7	complement(12516352..12519154)	39.4213	-0.247572	-1.18721	0.451231	158.804	174.347	199.463	195.338	162.875	152.998	136.31	141.126	169.081	154.287
AABR07030773.1	10	103562725..103569244	9.47238	0.55873	1.47297	0.451231	25.6948	53.872	23.7454	21.9267	29.6536	41.9609	57.5126	54.3209	23.5831	52.0911
Atp5mg	8	complement(49220443..49227273)	85.2212	-0.19629	-1.14575	0.452146	393.48	380.871	408.385	391.31	350.31	318.118	365.233	312.448	325.392	369.521
Entpd1	1	259739955..259819494	12.391	0.311489	1.24099	0.454468	44.5753	46.0943	47.1176	50.7774	47.889	71.307	45.5935	44.3272	80.7862	52.8454
Samm50	7	125058897..125082505	15.9151	-0.237506	-1.17895	0.454468	74.0033	76.0998	73.9902	70.4345	65.0089	54.7062	63.1636	62.5742	59.8715	66.9392
Kif21b	13	52976507..53023103	12.7281	0.326418	1.2539	0.454468	40.1507	51.8293	54.758	51.8435	43.5097	87.1626	55.1193	47.4486	66.6403	49.0529
Eef1b2	9	69953440..69956160	59.1457	-0.192089	-1.14242	0.455152	275.897	271.393	273.885	281.431	233.02	240.55	256.386	194.666	237.319	246.701
B3gnt2	14	complement(107592336..107617161)	18.4821	-0.19285	-1.14302	0.455681	74.359	84.8857	93.4946	82.5654	82.5395	64.8518	75.2802	81.0648	67.6618	78.7776
Cd40	3	161519743..161534704	8.78374	0.39395	1.31399	0.457591	23.6003	37.427	28.084	37.0418	33.5163	59.8277	45.504	30.6708	42.5538	32.5219
C1qb	5	complement(155246447..155252003)	391.158	0.36605	1.28882	0.457591	1281.54	1312.37	1120.51	1733.45	1763.01	2599.81	1511.79	1622.47	2170.48	1468.52
Zbtb40	5	complement(155346965..155381732)	2.12683	0.28211	1.21597	0.457591	8.83079	8.00131	8.18491	7.89201	8.79336	9.78811	11.0903	11.6831	9.37393	9.14504
Tnfrsf25	5	169288871..169293137	0.225922	0.982441	1.97581	0.457591	0.448448	0.511591	0.600015	0.725231	0.425533	1.10223	1.11926	1.26281	1.06927	0.868082
Hacl1	16	complement(7714465..7758189)	1.44586	-0.31575	-1.24466	0.457591	4.98047	7.22352	7.78557	6.36029	6.38245	4.63923	5.76382	5.57939	4.47562	5.99531
Bin1	18	25163561..25222135	19.4346	0.270485	1.20621	0.458884	76.4942	71.4703	66.0579	86.3629	82.8631	107.938	96.86	75.1318	99.2859	86.1949
LOC108348136	18	complement(74141481..74151950)	0.30792	-2.19732	-4.58625	0.458884	2.962	3.1803	0	0.201268	0.619997	0	0	1.43104	0	0
Erbb3	7	complement(2989340..3010350)	5.69129	-0.33764	-1.26369	0.458891	30.6219	25.1769	22.2505	23.1087	27.2849	13.7674	22.3608	25.7214	17.7661	22.5974
Hcn4	8	63600663..63639654	0.0995681	1.00341	2.00473	0.458891	0.158574	0.211052	0.294679	0.335823	0.188089	0.784926	0.209882	0.341106	0.601522	0.447649
Etnk2	13	complement(50481163..50499140)	1.73973	-0.424226	-1.34185	0.458946	6.68585	7.89965	7.58775	8.75748	8.42592	4.52398	6.29824	6.30372	5.43463	7.00551
Slc39a8	2	241029693..241092582	10.5028	-0.316464	-1.24527	0.466636	45.8827	48.4944	48.049	45.8305	49.1406	25.3374	38.4275	45.9709	38.6611	43.1026
Calcrl	3	complement(71747956..71845232)	7.11006	0.329716	1.25677	0.466636	27.8269	25.5517	24.1433	28.9906	27.5604	40.952	25.3749	25.9888	44.0448	33.1032
Capg	4	100407658..100419446	97.2767	-0.325099	-1.25275	0.466636	443.335	417.839	481.423	439.984	413.697	227.671	468.431	388.246	296.732	380.011
Jagn1	4	145399913..145404617	7.38474	-0.274149	-1.20928	0.466636	34.7875	36.1549	34.9226	32.4623	28.4872	26.498	25.7019	29.0511	29.7867	28.0084
Cxcl12	4	149261044..149273891	0.476014	0.739053	1.66908	0.466636	1.69419	2.02478	0.989477	0.931925	1.244	4.70944	2.25763	1.45143	1.22412	1.98464
LOC690097	4	complement(164042258..164051812)	9.23783	-0.389906	-1.31031	0.466636	39.1113	34.6504	48.4797	36.0473	50.3392	25.7798	28.3219	34.6616	33.3701	38.2575
Alad	5	complement(78368867..78379346)	2.39268	-0.421872	-1.33967	0.466636	11.9772	12.4127	10.8152	9.93812	8.90408	6.73771	8.99482	8.01619	7.22181	9.89847
Marcksl1	5	147714163..147716485	21.6957	0.339935	1.2657	0.466636	80.089	75.882	58.6019	97.1847	96.366	134.171	95.9922	98.1488	112.257	79.8919
Bag5	6	complement(136276057..136279399)	3.45965	-0.567333	-1.48178	0.466636	17.0613	11.3456	18.2583	17.3314	13.9319	6.4096	14.687	7.34339	17.6548	6.43101
Slc25a36	8	complement(104966124..104995725)	15.0653	0.213016	1.15911	0.466636	60.453	68.0763	56.286	62.2729	63.3888	80.4206	64.8709	70.3822	75.8201	69.5572
Casp8	9	65614142..65662106	4.70846	0.323782	1.25161	0.466636	15.6843	17.0719	15.5625	18.9487	22.5291	27.8516	23.7519	19.5845	23.0809	18.7144
AC130253.1	10	37582706..37583167	0.438142	1.65216	3.14304	0.466636	0	2.16064	0.351957	0.364634	0.374414	2.90946	0.358111	2.96296	2.73692	1.5276
Ramp3	14	86922223..86939719	1.98033	-0.626659	-1.54399	0.466636	10.8601	14.2952	5.18949	7.99569	6.51149	5.25545	7.31109	6.30114	4.13897	6.20853
Def8	19	56243408..56259196	4.37478	-0.315728	-1.24464	0.466636	21.1997	19.9324	19.845	17.7072	20.1164	12.1677	17.9719	17.1111	15.7047	16.9673
Phf8	X	21063562..21168750	4.6242	0.198742	1.1477	0.466636	18.9046	20.0259	18.9193	18.9239	19.4617	23.8484	20.7532	23.048	22.2837	20.9913
Sowahd	X	123662477..123664107	0.299573	-0.906948	-1.87508	0.466636	1.52005	1.22405	1.29605	1.5493	1.16663	0.82414	0.710074	0.62947	0.678357	0.757244
Arl11	15	41643541..41645685	59.3045	-0.268723	-1.20474	0.467027	278.239	272.137	254.802	269.422	265.116	182.097	240.382	224.149	240.725	229.793
Tmem86a	1	103172987..103177417	43.5052	-0.281303	-1.21529	0.46721	206.955	183.824	195.287	194.693	201.443	121.478	179.882	167.993	162.421	180.724
Zbtb10	2	complement(94692939..94730978)	2.23047	0.409089	1.32785	0.468322	6.3608	8.91201	7.26434	9.59475	8.2406	18.7521	8.93268	9.60076	8.09863	8.74157
Traf1	3	complement(14003340..14022672)	2.09389	0.663965	1.58443	0.468322	5.39362	8.91405	6.78481	5.83103	5.00319	23.2987	8.6293	6.00389	6.81991	6.35812
Atp5f1d	7	complement(12426809..12432130)	21.1678	-0.190587	-1.14123	0.468322	99.2128	97.6779	104.559	92.4897	84.0365	78.6703	89.1592	80.0783	79.7971	93.7236
Ptprb	7	59326518..59425718	0.597924	0.673492	1.59493	0.468322	2.31353	2.63929	0.875206	1.40782	1.73959	4.61173	3.67921	1.13912	2.05967	2.97395
Llph	7	65005791..65008823	15.2813	-0.366977	-1.28965	0.468322	72.3434	75.9797	74.2601	68.9761	53.5736	53.7042	66.0052	43.5637	54.3451	51.4031
Tnfrsf13c	7	complement(123453788..123456268)	0.316697	1.15021	2.21947	0.468322	0.585683	1.04995	0.653029	0.86985	0.198485	2.48492	0.664447	0.392681	2.35771	1.61962
Rps27l	8	72741155..72746090	22.3578	-0.264481	-1.2012	0.468322	107.719	100.672	117.103	92.8449	86.2439	86.5565	82.0186	71.2152	90.4787	92.2288
Stxbp4	10	complement(78009338..78168609)	2.57903	0.316374	1.2452	0.468322	10.0458	10.5487	10.6281	9.49447	8.80129	13.9123	12.4976	12.2557	11.2589	12.0848
St3gal6	11	44192940..44237100	12.8539	0.332593	1.25927	0.468322	38.6768	53.9277	44.9789	54.2854	51.9595	91.6417	46.3158	56.6846	62.9524	51.7405
Dctd	16	complement(47177145..47208110)	4.04472	0.374174	1.2961	0.468322	14.5366	14.8448	14.9664	15.2346	14.6003	28.2137	15.9595	11.6917	23.6323	17.2325
AABR07043456.1	19	complement(28746366..28751584)	6.15652	0.751613	1.68367	0.468322	8.79641	28.5204	13.4213	20.3223	17.0234	57.3703	22.5849	20.0987	26.092	22.9649
Tmem156	14	44889287..44918373	5.71021	0.293856	1.22591	0.468978	18.547	22.4144	21.2462	24.555	24.6109	33.0449	26.7098	22.5564	26.3429	28.4841
Efnb2	16	86631064..86675049	2.17552	0.493003	1.40737	0.468978	4.77641	5.88016	10.7279	8.21664	7.1735	16.7159	8.1866	6.57189	12.7742	7.85738
Nf1	10	66690133..66928903	6.69298	0.188093	1.13926	0.469307	26.099	29.0424	28.42	27.7095	28.8793	34.4955	28.8992	31.5398	31.8961	33.7135
Ralgps2	13	complement(74422944..74564184)	2.44332	-0.436755	-1.35356	0.470784	14.4532	12.2986	9.70869	8.9636	9.69583	4.85305	8.80325	10.2166	7.63964	9.4597
Ddc	14	complement(91905919..91996774)	0.11015	0.956452	1.94053	0.470784	0.28056	0.544109	0.15641	0.162044	0.199668	0.603386	0.477435	0.329186	0.456109	0.780698
Pag1	2	94266213..94277676	23.8585	0.281591	1.21553	0.47163	83.4362	92.7437	102.042	91.4384	98.1203	150.57	98.8369	99.5707	127.012	95.912
LOC103694380	20	complement(5189390..5192000)	17.4247	0.930117	1.90543	0.47295	3.99548	75.7035	32.1528	76.7556	30.5985	154.512	36.361	81.5299	93.008	54.7493
Irak2	4	145594575..145651053	17.3449	0.189042	1.14001	0.473763	62.5149	78.5507	70.6974	78.8516	73.0344	95.6789	87.0509	81.1382	77.579	75.4535
Rgl1	13	complement(69909096..70174565)	15.8782	-0.291826	-1.22419	0.473763	73.7818	69.0432	73.1417	68.5074	74.1248	42.8144	57.6002	71.6131	58.6275	63.6483
Kank4	5	complement(117376423..117440254)	0.131625	1.22861	2.34341	0.474493	0.306957	0.455231	0.171126	0.319122	0.109227	1.94903	0.452708	0.288126	0.266145	0.297096
Atp6v1a	11	61531416..61584634	39.6164	-0.280256	-1.21441	0.474541	183.591	188.356	186.315	176.914	159.736	114.134	152.625	162.243	137.095	174.276
Galnt5	3	44025300..44074678	0.0532825	-1.10063	-2.14448	0.476402	0.215064	0.196277	0.239794	0.372646	0.178566	0.0881006	0.121993	0.0504678	0.0699265	0.234175
Gsta1	9	complement(27368272..27452902)	2.1989	-0.640509	-1.55888	0.476402	9.53499	12.2516	5.48355	11.594	10.9526	3.59762	9.67861	5.77043	5.11265	8.01438
Tbc1d16	10	complement(108258240..108321644)	1.72709	0.445898	1.36216	0.476522	6.77392	6.76973	5.18086	6.33749	5.31222	12.4413	7.30382	7.35679	8.25173	6.2312
Agrn	5	complement(173589819..173622645)	2.83988	0.363191	1.28627	0.477426	11.8623	10.6388	7.96488	9.26438	12.4552	14.8799	13.0978	8.95055	18.5973	11.937
Prune1	2	complement(196427710..196456481)	3.19365	-0.291041	-1.22352	0.478227	15.1111	14.5507	12.4509	14.497	15.5542	10.8067	12.3199	13.8235	9.65997	12.8904
LOC100364265	5	complement(16767024..16782647)	0.111228	1.21355	2.31908	0.478382	0.230387	0.262827	0.171252	0.177421	0.273269	0.550536	0.609864	0.450529	0.416159	0.650376
Wfdc1	19	52313795..52332697	0.333097	1.17642	2.26015	0.479224	0.580092	0.794125	0.776153	0.268036	1.1009	2.37633	3.02728	0.816759	1.25742	0.561457
AABR07045321.1	20	42842233..42843033	1.06696	0.822177	1.76807	0.479224	2.91306	1.45391	3.45102	3.78564	2.8074	7.4583	3.09826	4.48605	5.91974	4.62571
Gsn	3	14467330..14508911	38.8797	-0.26992	-1.20574	0.480648	188.361	183.705	171.868	160.884	173.433	117.444	142.255	149.177	151.481	171.676
Cybc1	10	complement(110424974..110431792)	22.846	0.236553	1.17817	0.480648	85.4308	107.185	100.346	83.7029	86.0202	118.547	128.006	87.806	104.271	109.399
Mxd1	4	complement(118449882..118472179)	22.5058	0.35928	1.28279	0.481225	68.0264	93.0229	82.3425	100.251	77.062	185.405	97.7643	88.3494	89.7354	83.586
Ebna1bp2	5	137670123..137674802	0.859985	-0.935179	-1.91213	0.481225	6.51652	6.2805	2.12964	1.16806	3.33165	2.18621	3.05912	1.58192	1.46124	1.90303
Ms4a7	1	complement(227490777..227506822)	0.951707	-0.639215	-1.55748	0.484178	4.42421	5.70142	3.74538	3.78564	3.88717	2.01374	2.97433	2.49937	3.99583	2.37894
Lamtor5	2	210034095..210039451	19.7073	-0.28334	-1.21701	0.484178	84.1165	83.4685	105.998	84.5179	86.9816	66.0957	72.0891	70.2742	80.7368	78.4837
Faap100	10	complement(109539548..109551362)	1.92146	0.286088	1.21933	0.484178	7.96369	7.25539	7.18368	8.11321	7.11727	11.0726	8.47	8.66261	9.70999	8.16284
Abcg2	4	88832178..88890621	0.929999	-0.535437	-1.44938	0.485205	4.3049	4.48663	4.3851	4.0519	3.78235	3.2113	4.22059	2.05782	2.24644	2.82918
Laptm4b	7	72924799..72968101	10.5091	-0.241743	-1.18242	0.486184	41.3397	49.1443	51.0286	51.497	44.6277	38.0464	43.3122	40.1577	38.9789	41.5035
Dclre1c	17	complement(78783437..78812111)	7.77285	0.303653	1.23427	0.486184	24.9722	31.1548	31.6841	32.8254	30.4228	49.3852	34.82	38.177	29.2649	36.1656
Mmrn2	16	10727571..10749382	1.57357	0.440329	1.35691	0.487387	5.11638	6.2147	4.22721	7.39833	4.58426	9.08479	7.76709	4.79387	9.57438	6.27908
Atp5mc2	7	complement(144264199..144272578)	100.763	-0.236843	-1.17841	0.487434	451.931	444.08	495.352	472.055	411.995	413.893	347.772	340.371	426.29	412.87
Cox6b1_1	1	complement(89075975..89084859)	79.9888	-0.230628	-1.17335	0.491124	369.32	343.535	398.799	340.005	354.305	275.842	282.719	330.264	300.861	359.334
Hoga1	1	261291870..261318984	4.80508	-0.312802	-1.24212	0.491589	24.9509	18.4124	25.9836	19.8805	19.0463	14.1678	17.9367	21.3526	16.4215	17.9327
Siglec1	3	complement(123612067..123631109)	56.3598	-0.303322	-1.23398	0.491589	253.643	223.833	265.174	251.085	278.843	153.303	219.483	220.779	221.584	221.167
Ggh	5	34040258..34063361	5.1306	-0.353677	-1.27781	0.491589	21.0184	21.2726	30.646	19.9215	23.0128	15.8956	20.5433	20.2348	16.9389	17.6047
LOC100912564_4	17	complement(44744591..44744902)	72.8108	0.28295	1.21668	0.491589	300.551	316.741	255.372	268.89	291.071	458.11	369.605	324.672	305.476	296.89
Yipf5	18	complement(33401106..33434775)	10.2023	-0.19274	-1.14293	0.491589	49.3139	46.4807	46.9769	47.3969	40.1498	36.5291	39.9768	41.57	37.6203	47.2663
Prkcq	17	complement(70971915..71105286)	4.37419	0.32727	1.25464	0.49462	14.3671	17.723	15.3437	19.4455	16.22	30.8455	16.4956	15.2832	23.1223	19.2144
Bambi	17	complement(56905112..56909992)	3.16035	0.487781	1.40229	0.495536	11.0421	12.9373	6.43318	14.7087	8.61356	18.5417	10.4956	12.8392	14.5551	19.4972
Cox14	7	141380322..141380495	25.3636	-0.382936	-1.30399	0.496513	113.148	132.904	120.551	108.435	98.4192	88.4098	91.2813	73.7547	105.371	82.1348
Nhp2	10	34975708..34979082	7.59249	-0.385527	-1.30634	0.496513	29.7802	35.2223	41.9939	27.5709	37.1412	28.7044	28.8166	28.2616	20.1725	26.2272
Rnasek	10	complement(56848369..56850085)	62.0538	-0.276378	-1.21115	0.496513	280.261	272.472	281.792	283.347	283.886	198.121	212.999	225.529	262.622	264.357
Atp5pd	10	complement(103967312..103972668)	52.5032	-0.234825	-1.17676	0.497484	258.058	230.067	230.185	248.66	218.076	180.577	221.291	175.421	201.453	234.658
Dars	13	complement(45074072..45127815)	13.6258	-0.192641	-1.14285	0.497484	65.5211	56.8692	66.5027	58.8326	59.7696	52.9202	49.5805	53.9725	54.3939	60.1474
Crip1	6	137959171..137967042	62.4789	-0.331711	-1.2585	0.499018	354.036	314.772	327.315	213.578	199.132	166.449	267.646	235.047	191.512	262.942
Prcp	1	157701089..157750169	43.0357	-0.238157	-1.17948	0.501853	184.424	198.418	194.34	203.551	192.02	143.093	163.766	171.039	174.519	176.438
P2ry2	1	complement(166031272..166037424)	17.8751	-0.273952	-1.20912	0.503007	79.9039	92.7773	82.748	73.6473	75.1264	47.5563	68.438	78.4381	64.5649	76.7297
Cped1	4	49056010..49333304	0.995439	0.421275	1.33911	0.503518	3.1647	3.38056	3.88146	4.15419	3.07124	5.27404	3.23127	4.55711	6.42331	4.21167
LOC363337	19	complement(27858879..27862827)	0.909953	0.77966	1.71673	0.503518	1.52472	2.86491	2.70007	3.62616	2.02128	8.63415	2.54378	2.63086	4.17986	4.01488
Rab1b	1	complement(220480834..220491469)	24.2496	-0.18651	-1.13801	0.50412	114.568	105.839	106.613	110.818	109.763	90.8891	98.1756	98.2938	93.7902	103.646
Flvcr2	6	109617355..109681495	5.79742	-0.301212	-1.23218	0.50412	26.1831	27.6163	24.7889	25.0507	27.4175	15.5809	21.0743	24.5571	21.4994	24.2538
Catip	9	81644355..81651989	1.5445	0.619488	1.53633	0.50412	6.03078	2.76984	6.02561	5.69981	3.25149	8.10129	5.59784	7.07602	10.5258	5.40116
Arhgef15	10	complement(55532077..55544429)	0.0804336	1.13879	2.20196	0.50412	0.239917	0.312798	0.0764297	0.0791826	0.162613	0.77221	0.272181	0.281499	0.334316	0.290262
Il15ra	17	complement(70451411..70481750)	1.25449	0.585732	1.5008	0.50412	2.83242	4.88626	3.54324	3.91027	4.99845	9.9757	4.85918	5.83609	4.11802	5.68345
Sspn	4	180291389..180324408	0.392006	0.652837	1.57226	0.504185	0.985373	1.40515	1.28179	1.37538	0.973982	2.81718	1.90972	1.44519	1.69093	1.58953
Atp6v0b	5	complement(136718352..136721379)	70.2797	-0.21832	-1.16338	0.504984	309.664	340.022	343.653	326.529	268.161	260.661	268.502	278.034	279.785	284.583
She	2	189169877..189191000	1.77501	0.487334	1.40185	0.506046	5.91694	6.15447	5.72413	6.93544	5.57332	8.91125	9.77284	9.08644	7.92172	6.94803
Cass4	3	170399302..170438993	20.6328	0.261699	1.19889	0.506046	83.6586	80.5589	85.401	79.0237	80.3091	106.498	78.7343	93.8822	118.526	94.9871
Axl	1	complement(82549420..82580761)	21.6494	0.499898	1.41411	0.506524	58.8723	69.0423	72.3935	74.3404	91.9364	218.568	87.0936	64.0235	86.5212	69.3948
Trio	2	complement(80473202..80667481)	7.55731	0.228462	1.17159	0.506524	29.5586	30.5065	30.7035	32.6184	30.8312	40.3783	36.6035	37.9126	32.5706	34.317
Rps4y2	4	182745448..182746381	3.81355	-0.621573	-1.53855	0.506524	28.2614	10.5094	15.6685	12.8059	18.3351	8.15522	13.6397	11.3585	13.7073	9.06746
Klf16	7	12006710..12016524	5.3664	0.256187	1.19432	0.506524	20.5925	20.9887	24.0268	19.6928	21.8893	26.9664	24.8937	25.2177	27.3795	24.0288
Triobp	7	120176530..120230420	3.19649	0.292043	1.22437	0.506524	11.0465	14.6329	11.9819	11.0011	13.7386	17.1561	17.9099	14.7479	14.4829	12.4822
Tlr9	8	114916122..114920171	11.3152	0.334094	1.26059	0.506524	35.0902	48.0679	41.6266	46.7025	41.9408	73.3436	46.5289	41.5931	67.5998	41.3136
AABR07029809.1	10	complement(52478050..52483325)	0.0942305	0.997344	1.99632	0.506524	0.149207	0.306389	0.166364	0.241299	0.283166	0.672346	0.338546	0.665256	0.194054	0.433242
Ccdc85a	14	complement(112719482..112946875)	0.0737593	1.34822	2.54598	0.506524	0.16591	0.126181	0	0.191651	0.196791	0.453098	0.376444	0.519108	0.179815	0.267634
Ajuba	15	complement(33208216..33218456)	0.21147	0.817445	1.76228	0.506524	0.768029	0.412315	0.554103	0.521874	0.589458	1.24923	1.23009	0.742117	0.685502	1.20249
Vim	17	80882666..80891212	561.585	-0.327115	-1.2545	0.506524	2901.62	2419.92	2849.64	2344.66	2148.31	1316.26	2061.9	2428.63	1993.8	2326.18
Hsd17b4	18	44810388..44897640	16.4982	-0.227108	-1.17049	0.506524	75.0759	75.6734	72.8033	72.7746	76.4764	54.1676	72.0306	60.328	66.9774	66.7013
Zswim4	19	complement(25320683..25345790)	7.68528	0.279968	1.21417	0.506524	27.8793	33.8311	28.2913	31.765	29.3816	46.5793	35.7666	32.3019	37.1596	32.7319
Lyplal1	13	complement(104049386..104080631)	1.39882	-0.607379	-1.52349	0.507841	5.72766	5.02626	6.01783	7.50694	7.31634	3.49692	3.49889	3.87714	4.65576	5.33045
Fdft1	15	complement(46339249..46367302)	12.9784	0.263736	1.20058	0.508494	49.7354	54.9998	47.3189	56.9716	49.9547	81.7702	57.9956	62.6901	50.5502	60.3397
Plxdc2	17	83221827..83610272	20.9937	0.293899	1.22595	0.508494	94.1663	85.5266	69.0844	81.4895	76.3386	126.636	77.0676	83.0217	129.22	84.9611
Ddah2	20	5049496..5052585	3.2127	0.423572	1.34124	0.508494	11.1786	9.00874	9.834	14.8084	12.1645	16.9098	18.2667	10.9501	16.4504	14.2689
Slco1c1	4	175729726..175776808	0.755064	0.740956	1.67128	0.5101	2.69283	2.95152	1.11857	1.64679	2.4425	6.75925	4.19309	1.85855	2.34625	3.19402
Il4i1	1	100830064..100836677	2.75169	0.352241	1.27654	0.510366	8.55665	12.3079	12.1123	9.62634	9.09024	15.5448	12.4085	13.1825	12.822	12.1526
Rab13	2	189581644..189586338	15.595	-0.272414	-1.20783	0.510366	74.5592	61.9593	68.9466	74.7486	71.7231	51.1385	57.5806	63.0831	58.2706	63.5573
Crat	3	complement(8968417..8981362)	11.1895	-0.267048	-1.20334	0.510366	53.6594	52.5772	50.9468	48.5989	46.9348	32.9047	41.5299	44.8828	43.1	48.829
Mogs	4	113948514..113951847	3.76839	0.563348	1.47769	0.510366	4.94451	21.6755	13.1322	14.7604	6.52379	18.093	11.2189	18.8385	17.8228	24.3988
Cdkn2a	5	complement(107823330..107841175)	0.231169	1.75512	3.37554	0.510366	0.318765	0.363649	0.177709	0	0.756193	3.91744	0.361633	0.748026	0.34548	0.385656
Tmem50b	11	complement(31719443..31752243)	12.355	0.300818	1.23184	0.510366	44.7683	45.34	51.7116	55.732	41.5639	84.7694	48.5234	46.1788	64.2282	52.8378
Tagln2	13	complement(90807199..90814119)	90.8406	-0.281599	-1.21554	0.510366	471.8	438.307	462.112	353.547	323.953	264.735	337.91	371.774	332.931	384.708
Ptbp2	2	complement(223262852..223322585)	4.21484	0.2887	1.22154	0.510893	14.1774	16.9604	16.662	17.7048	17.1798	22.5245	16.9533	23.5581	17.0266	21.51
Id1	3	148215540..148216718	4.25734	0.39152	1.31178	0.510893	17.963	15.2824	16.4641	11.6059	15.8895	21.9819	23.66	17.1468	21.6132	17.4964
Me1	8	complement(94256839..94368834)	4.50503	-0.347994	-1.27279	0.510893	22.6918	20.4712	16.144	21.9899	20.4399	10.4527	15.5107	19.2723	15.4867	19.6999
Kdm6b	10	complement(56001799..56008885)	45.2006	0.305024	1.23544	0.511593	157.119	186.067	178.381	177.523	173.022	297.568	173.819	199.861	244.249	168.506
Cox6a1	12	47024442..47027495	97.0319	-0.182807	-1.13509	0.511593	431.396	449.712	479.815	416.703	414.646	361.819	406.536	373.701	366.209	435.47
Cpped1	10	3655038..3774884	4.78187	-0.313618	-1.24282	0.511735	23.0377	26.3619	21.8377	17.6599	19.2199	12.3378	18.1433	18.351	17.3328	21.3089
Cd300le	10	complement(103581384..103590607)	144.903	-0.307056	-1.23718	0.511735	674.513	603.117	717.149	614.387	661.865	324.857	604.075	630.372	522.388	572.518
LOC108349606	18	complement(4371051..4371899)	19.5958	-0.279888	-1.2141	0.512505	85.5429	87.3978	95.1876	80.1628	94.5375	76.1715	67.4261	65.3003	88.6162	68.58
Glce	8	complement(67006592..67040005)	2.17371	-0.271797	-1.20731	0.514102	10.0395	10.9245	10.4361	8.27853	9.45322	7.81404	7.04404	8.15504	9.3408	8.55841
LOC100911572	9	90857308..90874704	0.196026	-1.75553	-3.37651	0.514102	1.02991	1.5274	1.0335	0.11897	0.732963	0	0	0	1.22784	0
Sod1	11	30363280..30368862	73.8058	-0.205755	-1.15329	0.514102	344.135	332.739	324.465	354.384	311.152	266.376	304.413	259.536	298.766	324.904
Naa11	14	13827636..13837671	0.211027	1.24741	2.37415	0.514102	0.270985	0.721328	0.20143	0.208685	0.642846	0.370028	1.43466	0.211968	2.44746	0.382491
Aebp1	14	86101277..86111306	2.41064	0.340308	1.26603	0.514102	9.52424	6.0411	10.0247	9.54964	10.0769	14.0457	10.7186	9.69986	13.9972	9.12609
Clu	15	42640146..42665857	2.4322	0.403065	1.32231	0.514102	7.38111	9.83857	7.96994	8.52626	10.2295	11.6968	13.398	9.48084	9.1786	14.758
Exoc3l2	1	80383050..80404290	1.8042	0.494672	1.409	0.516444	5.00787	6.23236	6.88092	7.53779	4.67998	11.397	7.1734	4.68878	12.445	7.16032
Pdzd2	2	complement(62399748..62634785)	0.441122	0.540787	1.45477	0.516444	1.49547	1.8064	1.31433	1.62587	1.0643	3.80183	1.89619	1.56888	1.33478	2.12858
Cav1	4	44597123..44630200	1.40782	0.518601	1.43257	0.516444	5.13103	5.98357	4.38612	5.20266	2.77254	10.0425	5.82105	4.21423	6.9204	6.82851
Pid1	9	complement(91665986..91882927)	33.8402	-0.257509	-1.19541	0.516444	158.741	147.005	159.972	137.078	161.423	101.111	134.454	139.411	133.946	133.422
Ebf1	10	23661013..24050209	0.141196	1.04683	2.06598	0.516444	0.386603	0.784067	0.143686	0.0992406	0.203805	0.879838	0.779722	0.403207	0.651782	0.675608
Pde12	16	complement(2357028..2367253)	3.50689	0.221822	1.16621	0.516444	14.1389	14.0778	14.6505	14.7165	14.0446	16.2707	17.3439	16.9997	15.5404	18.0125
Arid4b	17	complement(53629839..53713408)	6.07804	0.255348	1.19362	0.516444	22.1037	25.4344	23.2117	25.375	25.5364	33.4789	27.0004	28.2457	28.7296	28.463
Noct	2	140286661..140306869	6.4512	0.327178	1.25456	0.516729	18.1106	29.2693	24.3688	27.4419	23.6694	43.2773	28.2827	26.1028	32.5323	24.7513
LOC498368	14	complement(46050750..46054022)	6.43948	0.282453	1.21626	0.518541	24.6171	24.9199	23.0308	27.9134	25.6415	37.2077	28.5055	26.0949	34.5922	27.7289
Itm2a	X	complement(78490866..78496847)	2.20181	0.528883	1.44281	0.519009	7.77546	9.9017	6.35093	5.43085	7.07789	14.8149	11.7957	6.25886	8.03514	12.2511
Col25a1	2	235596123..235715057	0.12861	1.35475	2.55752	0.519183	0.0879055	0.100283	0.392053	0.203087	0.417069	0.990282	0.199454	0.928269	0.666908	0.319056
Ocstamp	3	complement(162075340..162080192)	0.209134	1.27507	2.42011	0.519183	0.361336	0.741984	0.483461	0.500875	0	2.66437	0.819858	0.847923	0.548265	0.262296
Inka1	8	complement(116763001..116764780)	0.317905	1.07888	2.11239	0.519444	0.126703	0.867259	0.988904	0.878163	0.75143	2.07614	1.0062	0.891977	1.09857	2.60594
Csnk1e	7	complement(120651881..120672359)	16.4552	0.245737	1.1857	0.520986	55.0046	68.2469	68.2221	71.4103	68.1293	98.9036	75.0477	68.4215	80.7695	71.7883
Cacnb3	7	140315368..140324902	2.58646	-0.345853	-1.2709	0.521119	10.0616	12.9955	11.7988	12.3574	11.317	7.52092	11.8083	9.63432	8.77399	8.53505
Cd83	17	24416651..24435790	143.654	0.37723	1.29885	0.521119	460.148	519.835	539.916	564.133	546.448	1118.42	468.858	507.6	846.154	502.002
Tmem126b	1	156262031..156275002	1.7495	-0.497818	-1.41208	0.521707	7.64202	8.35479	7.5444	8.9196	7.08157	4.07621	6.32168	5.51067	6.0393	6.35638
Epop	10	complement(85573369..85574889)	1.45476	0.527312	1.44124	0.523099	5.0817	5.9066	5.13149	4.65178	3.41182	9.72117	5.87387	6.52494	7.27416	5.56806
Tmem14c	17	complement(21571518..21577631)	56.1979	-0.232259	-1.17467	0.524097	257.43	264.024	270.867	260.414	216.558	183.395	224.424	229.614	216.296	231.924
Lsmem1	6	complement(60114103..60124274)	0.151789	1.11516	2.16618	0.525666	0.242755	0.484638	0.47367	0.210313	0.287939	1.61597	0.481952	0.712072	0.2631	0.660816
Hebp1	4	complement(168903565..168933079)	36.1743	-0.28082	-1.21489	0.527029	184.972	159.476	155.561	151.488	164.998	102.522	151.582	144.204	135.435	141.881
Phykpl	10	37032043..37051519	0.482433	-1.27676	-2.42294	0.527029	2.79837	0.638479	1.96123	2.03187	3.41406	0	1.17917	0	1.55977	1.74116
Sall3	18	complement(77573702..77579969)	2.69053	0.410696	1.32933	0.527029	10.3806	8.60941	9.41235	13.1971	6.54554	17.8099	12.8933	8.3648	15.421	9.85222
Eya2	3	162346490..162470065	0.465148	-0.663537	-1.58396	0.527469	2.00126	2.69282	2.23137	1.89682	1.70423	1.36635	1.63002	1.02353	0.889836	1.80039
Ndufb8	1	complement(264298669..264303762)	43.0295	-0.239042	-1.18021	0.5283	198.791	206.487	220.957	192.356	153.105	158.462	157.938	147.083	169.267	194.957
Sfxn3	1	264796812..264805157	9.30004	-0.264323	-1.20107	0.5283	45.3279	43.665	45.1978	38.4307	37.3543	26.9044	38.1097	37.772	32.9067	40.1202
Tmem64	5	28850950..28867227	9.23061	0.348827	1.27352	0.528876	30.5742	36.6304	35.3735	36.6476	33.6854	66.6846	43.6839	30.4698	49.6355	30.954
Filip1	8	complement(87256264..87419564)	5.05202	0.260911	1.19823	0.528876	18.7025	18.9483	18.8174	22.4014	21.497	25.3329	21.9754	23.7465	26.4233	23.4083
F10	16	complement(81803110..81822716)	3.95107	0.601338	1.51712	0.528876	8.81721	16.0227	12.0931	11.8076	13.6051	41.873	13.9864	9.88763	20.2117	9.53462
RGD1562420	6	146394456..146395025	1.02366	-0.84035	-1.79048	0.532599	4.60532	3.79439	5.13487	6.20645	3.3382	3.40628	1.74155	1.50097	3.05022	3.0954
RGD1359108	5	complement(50668040..50684409)	10.2144	0.279929	1.21414	0.532895	35.7766	37.7011	40.7919	47.5146	38.9593	64.9989	40.7026	41.2658	50.7141	47.5636
Rab11a	8	complement(70192975..70215719)	27.6115	-0.178341	-1.13158	0.533321	132.296	119.886	130.04	120.723	120.367	99.0401	105.251	108.325	116.062	125.425
Evl	6	132510757..132590241	14.1332	0.325292	1.25292	0.535438	51.974	52.3527	48.8499	60.4823	55.0721	105.272	54.3338	49.418	75.0229	55.3348
Pigz_2	11	complement(72931297..72934823)	6.81686	-0.33912	-1.26498	0.535438	29.9816	28.2719	32.2696	28.1269	35.3564	15.6186	21.1356	32.3311	23.948	29.4587
Cisd1	20	18493538..18506912	19.9612	-0.264974	-1.20161	0.535588	89.8682	89.9355	99.307	94.0786	77.567	72.3137	70.7759	83.7902	63.9186	87.3694
Pdia5	11	68493035..68578995	0.543594	0.697447	1.62163	0.537164	1.25865	2.20166	1.59049	1.55085	1.49292	3.43734	2.47505	2.06751	2.63732	2.43642
Rgl3	8	complement(22979181..23000485)	0.33289	0.653467	1.57294	0.537309	1.08665	0.802131	0.962154	1.40292	0.834	2.55303	1.26905	1.72498	1.45483	1.04401
Ndufa2	18	complement(29585671..29587760)	20.7458	-0.280445	-1.21457	0.538177	94.5324	97.7419	96.1106	95.6617	84.6363	76.8098	88.337	69.9722	75.6416	77.5066
Depp1	4	148782479..148784562	6.407	0.383988	1.30494	0.538691	21.6735	23.6731	27.8934	26.1015	18.4602	52.1848	26.1577	27.0531	29.1125	20.2241
Pacsin1	20	7279820..7286586	6.87318	0.271101	1.20673	0.538691	24.3059	29.4847	29.5532	26.5523	26.2208	37.7323	33.5636	29.0347	35.8787	28.3418
Bag5l1	6	complement(136182006..136185651)	4.25795	0.306203	1.23645	0.539322	16.6648	19.3433	15.5788	14.9631	16.1413	26.9043	17.4199	21.6877	14.2756	22.8031
Adgb	1	complement(4445027..4560789)	3.35642	-0.29267	-1.2249	0.540112	14.0166	14.3083	16.1609	15.4237	15.9359	9.29333	13.3102	15.4226	10.7577	13.5161
Mzf1	1	65522118..65533212	0.175753	0.765257	1.69967	0.540112	0.526188	0.554102	0.451302	0.607825	0.336068	1.11921	0.826548	0.75986	0.745759	0.783515
LOC100909725	1	complement(87166109..87174821)	6.62579	-0.334381	-1.26084	0.540112	32.5896	33.3026	34.3026	17.8054	31.7153	17.8476	27.2653	23.7695	22.0244	28.4675
Rab30	1	157573324..157660008	1.81401	0.650348	1.56955	0.540112	5.73509	7.78882	4.87203	6.62487	2.69943	14.9166	9.60462	5.55416	8.78095	4.84598
Tbca	2	24449485..24505334	18.4449	-0.268492	-1.20455	0.540112	88.7803	80.8496	89.5749	83.9349	73.1368	64.9814	62.4056	72.0467	80.9696	67.1702
Ccdc152	2	complement(53116101..53140637)	15.7547	-0.312544	-1.2419	0.540112	69.6862	66.6759	81.1454	73.1945	64.9922	45.036	55.9461	45.6626	79.0286	61.5322
AABR07054368.1	3	complement(150154677..150156839)	1.19336	0.761752	1.69555	0.540112	4.96762	3.91298	0.659384	3.14242	3.92816	6.66211	3.8913	4.57961	7.69134	5.58076
Patj	5	117052260..117340336	1.06852	0.436151	1.35299	0.540112	2.91978	3.39663	3.91946	4.61537	4.07841	9.8165	4.18413	3.44836	4.28869	4.15995
Tmem8a	10	15484795..15495377	3.65999	-0.296224	-1.22793	0.540112	18.9951	16.689	14.3496	14.5277	18.0863	10.2438	15.7463	15.4826	12.5358	13.7177
Chmp6	10	109073678..109079348	18.0987	-0.198572	-1.14756	0.540112	81.6228	80.3015	82.137	88.3393	76.3862	63.4604	78.0512	74.9022	73.4489	68.2875
Orai2	12	23544287..23564569	3.29752	0.260737	1.19809	0.540112	12.7129	15.2143	12.0891	12.2044	13.5179	17.9862	15.0121	15.2008	16.7443	14.0815
Lat2	12	25119355..25125749	32.8078	0.306564	1.23676	0.540112	114.664	137.921	131.076	122.681	126.763	219.126	166.205	112.594	161.194	128.759
P2rx4	12	complement(39308025..39325673)	50.3798	-0.542602	-1.4566	0.540112	297.815	301.66	120.921	285.015	132.413	173.158	107.583	110.31	275.116	114.102
Qdpr	14	70164650..70178284	8.98381	-0.285368	-1.21872	0.540112	40.461	35.7756	43.1573	42.0519	41.3589	34.9238	29.9795	36.7953	28.9969	37.0121
Ninj1	17	complement(15866237..15881327)	85.5838	-0.266462	-1.20285	0.540112	396.395	394.123	341.328	372.211	430.36	242.827	361.559	348.417	349.906	312.416
Cidea	18	63098144..63108051	0.697279	-0.958029	-1.94265	0.540112	3.73936	3.04706	2.08467	4.01097	2.85131	1.91478	0.606034	1.25356	2.02637	2.26202
Fam53c	18	27558089..27570508	6.45671	0.220236	1.16492	0.540523	25.0539	26.1361	25.6193	26.7742	29.002	36.3605	30.0951	29.3176	31.292	27.8799
Hsph1	12	complement(6322668..6341902)	65.9212	0.391587	1.31184	0.540652	170.042	262.3	243.812	334.869	196.773	420.406	450.395	268.584	184.293	274.743
Heca	1	complement(13036909..13050644)	12.2886	0.225868	1.16948	0.54133	46.4823	50.8061	49.6902	50.0744	53.2577	73.0874	51.836	52.5754	64.0603	52.9608
Kansl1l	9	complement(73713430..73799427)	4.29642	0.287806	1.22078	0.541892	15.2607	15.5621	15.0458	18.932	19.207	21.3074	18.649	22.454	20.3687	20.3034
Wee1	1	174767960..174786361	4.50846	0.281409	1.21538	0.54204	15.3628	18.3895	18.4698	17.7977	18.8561	30.8282	21.3692	18.4957	18.3877	19.7179
Abcc9	4	complement(176805431..176922424)	0.206525	0.714959	1.64144	0.543596	0.548024	0.995669	0.384728	0.351693	0.746327	1.47586	1.24345	0.690636	0.659946	0.933143
Tnnt1	1	72889270..72899659	1.73627	0.605679	1.5217	0.543991	7.18695	5.29512	5.84306	4.4969	4.43992	11.5004	9.51237	7.20282	7.46471	6.15902
Tmem110	16	6903212..6958783	3.0682	-0.355493	-1.27942	0.543991	15.2555	13.7778	13.871	13.3216	13.0327	14.0425	8.55051	10.8676	10.3337	10.5467
Ndufs2	13	complement(89606840..89619398)	27.7076	-0.234235	-1.17628	0.544624	129.954	125.372	137.51	126.11	106.565	91.2658	120.971	101.261	101.109	120.114
Plekha5	4	174605476..174774693	3.91884	0.293811	1.22587	0.545755	14.534	14.8526	15.2634	16.2842	15.5118	26.2791	17.2816	17.2239	18.1827	15.3639
Smtn	14	complement(83755142..83776863)	0.911565	0.569057	1.48355	0.545755	3.04283	3.21973	2.80267	3.05644	2.66766	7.90344	4.65274	3.00104	3.25004	3.30787
Slc13a3	3	complement(162084315..162147393)	0.134027	1.27945	2.42746	0.5463	0.136934	0.208287	0.407146	0.316359	0.270703	2.05681	0.414266	0.267779	0.14841	0.441785
Clec7a	4	complement(163216163..163227334)	64.264	-0.26735	-1.2036	0.5463	279.276	296.399	294.405	277.646	304.946	181.382	233.256	247.696	275.627	273.976
Akr7a2	5	157759416..157768471	8.98427	-0.322184	-1.25022	0.5463	43.4807	41.3928	40.0102	40.7585	37.2279	21.2922	37.4213	35.653	34.5581	34.1024
Egln3	6	complement(75050329..75075795)	3.99676	0.339726	1.26552	0.5463	10.6128	15.5916	14.8924	15.668	18.7287	24.8126	17.2671	19.9842	19.3574	14.6562
RT1-CE1	20	complement(4638663..4943564)	20.7611	0.411215	1.32981	0.547143	72.8779	65.3885	62.7579	117.657	54.6151	163.174	64.846	87.7444	94.2148	91.1483
Card9	3	complement(3798347..3806713)	11.313	0.268391	1.20446	0.5476	45.8656	46.7208	43.2787	46.1186	42.6576	65.3873	49.3376	55.395	52.1992	49.6441
Rasal3	7	complement(14403592..14418950)	11.6707	0.232143	1.17458	0.5476	46.6761	50.4391	49.9122	45.639	44.8578	71.7404	57.2478	47.6506	51.026	53.1803
Fkbp10	10	88326080..88338207	2.50634	0.296573	1.22822	0.5476	9.70857	10.1919	8.86722	11.2148	8.51421	11.7938	12.7718	10.1794	14.2722	10.7462
Slc31a1	5	78222504..78249358	29.0824	-0.204176	-1.15203	0.548939	134.918	125.129	135.503	136.815	124.237	97.1424	112.635	122.895	114.078	126.721
Actn1	6	complement(103375799..103470555)	7.25149	-0.25907	-1.19671	0.548939	36.3825	36.2845	32.6994	30.1767	28.2267	21.9889	30.4589	31.5463	24.6344	28.9295
Zmym3	X	complement(71299662..71313542)	5.06261	0.297012	1.2286	0.548939	18.4988	18.683	18.0384	21.8283	21.1555	32.899	23.2055	19.4488	25.9776	19.934
Zdhhc9	X	complement(135005123..135041027)	2.95428	0.289553	1.22226	0.548939	12.7865	11.6582	10.7889	11.1775	11.3016	18.5047	11.6496	12.7435	14.7142	13.3194
Gch1	15	complement(23934585..23969011)	14.2785	0.313294	1.24254	0.550483	50.4814	63.5391	49.264	57.6314	53.4578	98.4598	57.4935	55.1896	71.1364	60.8365
Galnt2	19	57047830..57115132	22.4742	-0.23878	-1.17999	0.550701	99.3491	95.9654	104.168	100.352	107.88	70.59	88.3572	96.002	87.9983	89.5891
Mrps12	1	complement(86920680..86923575)	8.49012	-0.314759	-1.2438	0.550735	38.1321	37.9479	40.9337	38.425	36.328	29.912	35.2065	28.7961	30.9959	30.1834
RGD1562402	1	93242050..93242493	2.81305	-1.13494	-2.1961	0.552827	17.0798	5.24588	9.88809	26.5592	4.28552	6.05483	2.98103	0	6.40772	13.511
Abracl	1	complement(13165572..13175876)	30.8108	-0.26822	-1.20432	0.5532	156.502	133.431	151.531	139.357	114.083	90.9675	121.425	117.167	112.215	138.614
C1qc	5	complement(155255005..155258392)	303.527	0.336087	1.26233	0.5532	982.447	1043.85	860.161	1379.37	1451.76	2028.32	1189.4	1319.6	1614.79	1130.82
Cyp2d5	7	complement(123616596..123621102)	0.288858	1.63518	3.10626	0.5532	0.18344	0	0.102267	0	1.84946	0	1.87299	1.93711	1.4911	1.55354
Ano6	7	137142170..137335208	16.5476	-0.27543	-1.21035	0.5532	75.8085	74.593	77.8021	72.7217	72.8473	40.8388	68.2959	71.9732	59.3555	69.6504
Nlrx1	8	complement(48584071..48597867)	2.36777	-0.297384	-1.22891	0.5532	10.4525	10.3268	10.5949	11.3809	10.7371	8.45101	8.62414	9.62352	9.10617	7.92639
Zfp82_2	19	14489983..14495208	0.235119	-1.24896	-2.3767	0.5532	1.93672	0.662826	0.971738	1.23046	0.45944	0	0.87887	0.568097	0.734661	0
Edil3	2	17616401..18128512	2.55314	-0.314462	-1.24355	0.553312	8.94148	12.2707	12.6919	13.0348	10.8406	6.31876	9.58247	10.9945	9.0114	10.7779
Itga5	7	complement(144970444..144993652)	14.1662	0.208612	1.15558	0.553312	57.9359	64.4279	60.306	55.6937	54.4324	79.9605	64.5602	65.0572	67.3226	63.2285
LOC100359777	10	31603613..31620443	0.235225	1.32395	2.50351	0.553312	0.390456	0.445433	0.653029	0	0.694696	1.39955	0.664447	1.60345	0.846357	1.18098
Egflam	2	complement(56502807..56679955)	0.155932	0.804042	1.74599	0.556145	0.431171	0.529718	0.332826	0.536378	0.314722	0.98504	1.05356	0.5059	0.539199	0.682156
Skil	2	complement(115866701..115891097)	43.8473	0.252335	1.19113	0.556145	167.641	185.389	174.761	176.258	173.185	269.106	186.586	180.993	226.582	188.093
Sox15	10	56260514..56263503	0.516542	0.960044	1.94537	0.556145	1.71571	1.30486	1.27533	1.54147	0.452233	3.70941	2.59525	1.7894	1.44627	2.99829
Scimp	10	complement(57415832..57436368)	20.7144	-0.319375	-1.24779	0.556145	84.0578	134.453	80.4552	93.2969	77.3301	61.0634	63.7661	96.2499	77.1077	79.0294
Grasp	7	142869752..142878347	3.49548	0.45539	1.37115	0.556515	10.2851	16.0219	13.9194	13.1098	7.65618	28.3305	15.1285	9.82057	18.1427	12.615
Rnf121	1	complement(167095962..167165265)	4.41323	-0.249984	-1.18919	0.557218	18.7901	21.0496	19.6295	20.0432	20.2796	17.5964	15.5557	15.8896	16.3286	18.9443
RGD1311703	1	complement(185558036..185569190)	11.1248	-0.245061	-1.18514	0.557218	49.4373	49.5039	51.1452	48.5241	52.7634	43.1215	41.137	39.6392	45.0978	44.1094
LOC102548682_2	2	198417619..198418029	37.9967	0.295086	1.22696	0.557218	141.222	161.917	147.966	148.377	140.993	244.56	210.533	136.972	169.979	151.968
Abl1	3	complement(9410661..9448167)	1.59538	0.56321	1.47755	0.557218	3.68935	3.53154	8.46355	4.55565	5.38202	4.90748	13.0376	6.86633	9.10012	4.00179
Wfdc15b	3	complement(160607056..160608308)	0.789572	-1.04647	-2.06547	0.557218	3.97454	0.697565	3.74978	3.53168	5.80224	1.87865	1.73425	1.07617	2.3195	1.47956
Pebp1	12	45026886..45031145	38.1187	-0.177297	-1.13076	0.557218	168.589	173.2	185.6	173.072	160.669	160.118	157.9	144.57	152.289	150.519
Ccdc18	14	complement(2509363..2610929)	0.412764	0.496935	1.41121	0.557218	1.43074	1.54629	1.09149	1.07281	1.84591	2.05649	1.96486	1.97322	1.63226	2.30796
Pf4	14	complement(18848549..18849258)	48.8784	-0.324923	-1.2526	0.557218	217.377	200.376	203.511	217.198	265.996	96.2807	224.759	192.096	177.441	195.857
Wfs1	14	78640620..78665966	4.12334	-0.279613	-1.21387	0.557218	15.3962	18.0765	20.5816	19.5775	19.6182	11.9198	15.0575	16.5792	15.58	18.1329
Zfp90	19	38598165..38608943	0.305172	0.744287	1.67515	0.557218	0.973099	0.9621	0.867993	0.749381	0.769481	1.66095	1.39835	1.37011	1.19527	1.7267
Nhs	X	34623405..34673742	0.206859	-0.636412	-1.55446	0.557538	1.09306	0.840981	0.680233	0.96901	1.08545	0.676863	0.519096	0.656169	0.57856	0.584333
Olfm3	2	217963456..218005509	0.110846	1.15582	2.22811	0.558116	0.320517	0.243764	0.277956	0.287967	0.0422416	1.1671	0.121207	0.250712	0.771952	0.344689
AABR07057617.1	7	complement(80457433..80457816)	0.819654	0.979547	1.97185	0.558116	0.759558	2.59952	1.69379	3.0709	1.80187	3.50045	5.60108	2.67361	3.70446	4.13526
Epor	8	complement(22969745..22974321)	0.563965	0.661721	1.58197	0.558116	1.89718	1.3174	1.47153	2.00095	1.7611	2.70321	2.99452	2.12921	2.41377	3.29324
Cbs	20	complement(10361988..10386751)	0.143319	0.885631	1.84757	0.558116	0.329571	0.563964	0.367467	0.253802	0.325761	0.731293	0.8101	0.644486	0.535787	0.731004
RGD1564606	2	38230757..38231227	5.17033	1.7602	3.38744	0.560803	0	1.4129	0	22.8907	11.7523	13.9522	61.1207	27.9736	20.8058	0
Alg5	2	143932739..143946466	5.58694	-0.248895	-1.1883	0.560803	26.32	27.8061	27.1768	24.4883	20.4077	20.7667	20.2162	21.0284	22.088	23.0459
Sort1	2	211078334..211156312	28.1152	0.270987	1.20663	0.560803	97.6158	108.774	103.201	126.61	117.517	159.533	117.89	113.281	153.167	128.676
Dapp1	2	complement(243175346..243224883)	15.2674	0.275337	1.21028	0.560803	54.9386	66.3192	60.7771	63.1315	55.7176	104.957	61.1365	56.8505	78.2016	65.4285
Fap	3	complement(48467781..48536235)	0.780173	-0.563341	-1.47769	0.560803	4.13041	4.05955	3.40087	2.78933	3.24101	2.08247	2.66734	2.46042	1.92837	2.99829
Tmem62	3	112916217..112949728	6.34906	-0.290847	-1.22336	0.560803	26.7213	27.4699	29.4573	28.3384	31.5159	19.1715	21.7514	26.8357	24.6248	25.662
RGD1561149	5	complement(147403948..147412705)	16.7483	-0.28829	-1.22119	0.560803	71.0841	76.5878	78.3456	71.881	80.7348	41.7147	65.7309	79.7966	55.2436	69.0735
Mrpl20	5	173248245..173252775	11.7523	-0.265415	-1.20198	0.560803	58.4109	52.8261	53.7729	51.9366	48.3157	37.7809	40.9804	42.8341	45.6054	55.5581
Zbtb1	6	99402360..99424019	9.40761	0.247757	1.18736	0.560803	33.8168	39.0168	40.4903	39.5073	36.5406	50.8992	43.7414	42.1578	46.0219	42.7728
Cyp4f6	7	complement(15198940..15225410)	4.04443	-0.307028	-1.23716	0.560803	16.7617	17.7362	19.9531	19.4558	17.4804	10.8635	18.1891	16.6265	13.954	14.695
Slc48a1	7	139271698..139279499	66.97	-0.279583	-1.21384	0.560803	309.359	309.447	228.695	315.294	351.427	188.57	279.766	271.018	232.293	283.666
Adamts2	10	36098051..36304409	0.482125	0.738631	1.66859	0.560803	1.37874	1.19234	1.16535	1.82384	1.3716	0.660449	3.40582	4.38345	1.42198	1.74877
Rabl3	11	complement(66049635..66078669)	2.95432	-0.339438	-1.26526	0.560803	15.3941	12.2168	13.4329	13.0577	12.5258	8.91088	10.5461	9.9473	9.83323	14.0358
Npl	13	complement(70938082..70980913)	47.5394	-0.261761	-1.19894	0.560803	210.959	204.109	226.397	192.736	239.884	132.679	174.551	197.394	195.35	200.116
Casq1	13	complement(90592681..90602365)	0.397001	0.768323	1.70329	0.560803	0.869949	1.17289	1.05816	0.913562	1.59471	2.42981	1.52527	1.3919	1.54286	2.6791
Smim14	14	44413636..44457239	19.1588	-0.252295	-1.1911	0.560803	82.8767	91.0502	88.5237	88.0116	82.6071	67.6152	76.6399	68.3136	72.7636	80.7198
AABR07018167.1	15	complement(44672965..44673765)	0.233572	1.29861	2.45992	0.560803	0.728265	0	0.609004	0.420626	0.431908	1.86458	0.826204	0.640865	1.18395	1.10136
Uchl3_2	15	86153628..86198127	7.88042	-0.323661	-1.2515	0.560803	30.4754	30.944	42.3411	41.2858	32.9304	32.0274	19.9116	29.3921	32.1648	29.3419
Gsr	16	complement(62197617..62241361)	25.3605	-0.224365	-1.16826	0.560803	122.299	120.114	106.849	110.952	112.71	78.9188	100.233	103.062	102.749	107.956
Ldlrad4	18	63882610..64044023	7.88493	0.308328	1.23827	0.560803	28.5905	33.1897	29.6731	32.3293	27.5908	51.2831	28.1766	29.3378	47.5879	31.9948
Mbnl3	X	complement(138384912..138435391)	0.309159	-0.792207	-1.73172	0.560803	1.73786	1.40431	1.21105	1.84019	0.772996	0.815729	0.57504	1.10449	0.627834	0.963662
Gp1ba	10	57260680..57263546	0.458889	0.760237	1.69377	0.56101	1.25297	1.74013	1.45779	1.32151	0.775402	4.79802	1.73049	1.40622	1.53511	1.71363
Socs6	18	complement(85962729..85980833)	8.57686	0.243634	1.18397	0.56101	33.6352	30.5161	33.747	40.3986	34.0788	45.7595	36.585	36.3262	44.6146	42.0118
Nfkbiz	11	47243342..47271487	80.7171	0.325895	1.25344	0.561543	256.579	336.064	281.387	336.672	322.479	582.371	310.765	300.373	444.643	297.837
Aasdh	14	33624390..33647180	1.60849	0.308653	1.23855	0.561543	6.14275	6.10021	5.71578	6.22795	6.86675	8.1465	7.77101	7.77777	7.13652	7.80603
Gal3st3	1	220668544..220678299	0.232539	0.898475	1.8641	0.562878	0.467849	0.533724	0.894248	0.540434	0.554929	1.84808	1.06153	0.470516	1.30386	0.889466
Fam210b	3	170354141..170362513	9.88783	0.252617	1.19137	0.562878	35.8721	39.8713	38.9689	39.598	43.5431	49.5267	45.3554	42.6794	51.414	47.5571
Zfat	7	complement(109037845..109205354)	4.15275	-0.291027	-1.22351	0.562878	17.9038	14.5192	17.2052	20.1864	23.9738	16.5797	17.2442	15.0491	15.4019	12.9247
Mlkl	19	complement(43506976..43528851)	4.8275	-0.222177	-1.16649	0.562878	22.5461	21.881	21.9513	19.2268	23.4613	17.282	17.9413	22.0178	17.5397	19.4121
RT1-Da	20	complement(4127644..4132616)	125.767	0.4014	1.32079	0.562878	448.2	564.546	386.664	402.146	475.116	1099.62	570.666	348.013	574.923	442.904
Shank2	1	217151166..217592763	0.0672539	1.08651	2.1236	0.563857	0.21848	0.155776	0.258827	0.110414	0.0161966	0.81109	0.108439	0.240324	0.281188	0.198245
Smarca2	1	244615821..244782706	10.4249	0.257571	1.19546	0.563857	34.8875	36.7792	39.7426	47.0225	49.1465	63.293	48.7231	43.9726	53.2954	40.7299
Wdr41	2	24668116..24717267	3.65937	-0.246232	-1.18611	0.563857	18.0049	16.6585	16.8084	15.2849	15.863	14.2771	13.9928	13.0856	13.4702	15.4369
AABR07009787.1	2	complement(112358918..112368557)	0.135407	0.976884	1.96821	0.563857	0.214779	0.326695	0.319301	0.413502	0.339675	0.439919	0.812211	0.672012	0.543152	0.779548
Blvra	3	119561290..119577806	18.3185	-0.307645	-1.23769	0.563857	82.3199	76.2088	96.1842	81.4202	77.3649	44.1728	83.9917	71.7463	59.2892	76.6844
Cyp2j4	5	complement(119546461..119564846)	0.249084	-0.846853	-1.79857	0.563857	1.13167	1.54922	0.757081	1.2201	0.984362	0.463588	0.599137	0.619646	0.817678	0.638936
Cd300c2	10	104975877..105051965	28.7905	-0.275163	-1.21013	0.563857	138.822	126.367	142.655	116.635	125.415	69.8881	120.566	127.015	100.954	120.961
Htra3	14	80248140..80276534	1.15867	0.778585	1.71545	0.563857	2.15167	4.22742	3.26541	4.0044	2.41037	11.5687	3.52593	1.61293	8.09719	2.89242
Atg14	15	complement(24343314..24374753)	2.19616	0.273833	1.20902	0.563857	7.22908	10.0108	7.78077	8.20583	10.2102	10.2279	10.9982	10.9825	8.92185	11.6783
Setbp1	18	complement(75095632..75207306)	0.266034	0.803611	1.74546	0.563857	0.510295	0.997966	1.0973	0.589466	0.475574	2.68767	0.744327	0.769807	1.18513	1.05836
Zfp61	1	complement(81122790..81152384)	0.928383	0.443537	1.35993	0.563877	3.3265	3.3508	2.52528	2.98414	4.15553	4.78392	3.77385	6.35282	4.10388	3.33952
AABR07002775.1	1	84758233..84760071	0.260908	-1.38685	-2.61507	0.563877	1.03092	1.80934	1.41472	1.64888	0	1.137	0	0.65132	0.429737	0
Atp6v1g2	20	complement(4821285..4823494)	0.147183	1.06034	2.08542	0.563877	0.362054	0.165213	0.322948	0.250935	0.601219	1.33483	0.821486	0.424804	0.392396	0.613239
Ston2	6	complement(115399326..115513354)	2.76343	0.316311	1.24514	0.564165	12.4086	10.7605	10.7722	9.57345	9.66729	19.1321	12.8826	13.0549	12.2575	9.30661
RGD1309748	10	complement(6841071..6870011)	12.3899	0.172775	1.12722	0.564165	53.9146	52.8431	51.1392	51.3146	53.0512	64.3915	55.4363	59.4278	58.1038	59.9916
Il16	1	complement(145781928..145870912)	3.47402	0.283174	1.21687	0.565909	13.6912	13.1827	13.3084	13.5174	14.4699	23.2193	15.7648	13.6271	16.7093	14.1929
LOC100911186	1	complement(212570195..212579057)	4.26368	-1.32676	-2.50838	0.565909	24.9391	14.3364	27.2636	13.954	15.3682	12.0719	13.9254	0	12.2476	0
Ppp1r13b	6	complement(136398518..136436818)	2.01166	0.352404	1.27669	0.565909	5.06317	7.23147	6.89	10.2237	7.94437	10.3706	8.86486	7.53113	12.9194	8.15144
Myc	7	102586313..102591240	4.74891	0.335333	1.26167	0.565909	13.872	18.6901	18.7338	16.9911	21.6313	33.4956	17.976	19.1526	22.7462	20.9063
Kcnt2	13	57131395..57521836	0.632036	0.442881	1.35932	0.565909	1.7919	2.36544	1.54127	2.18819	3.15777	2.51673	3.22357	2.79328	3.44025	3.09703
Egr1	18	27657628..27661429	62.2942	0.396942	1.31671	0.565909	216.609	231.269	221.1	232.562	224.431	528.937	193.621	193.033	362.925	216.517
Lrrc3	20	11489456..11490406	0.174563	1.40317	2.64481	0.565909	0.153349	0.699766	0	0.354282	0.363784	1.57048	0.521916	0.359855	0.997206	0.742115
Mtmr14	4	145195070..145238097	4.59658	0.294371	1.22635	0.566653	17.4058	18.3532	19.2235	17.4423	17.4542	29.803	19.622	22.0975	18.9835	20.394
Tnfsf13b	16	complement(85275678..85306366)	3.28561	0.28854	1.2214	0.566653	11.4884	12.4122	13.6382	13.8953	12.9855	21.3163	13.9534	13.4003	15.5274	14.7985
Tgif2	3	152909189..152924377	6.24793	0.285833	1.21911	0.567591	22.7709	25.5153	24.7686	25.1347	24.1283	40.8361	26.7517	25.1739	32.2476	24.9168
Lrp5	1	complement(218816841..218920094)	2.76555	0.207933	1.15503	0.568069	11.3153	10.7134	11.1434	12.0756	12.0247	15.2941	14.1077	12.2992	12.7305	11.9872
Dedd2	1	complement(82072544..82088275)	14.9324	0.307867	1.23788	0.568725	45.9463	66.0243	48.8178	66.7787	61.1841	86.1881	95.253	65.6758	58.3923	54.3983
Frk	20	41266566..41383424	0.5288	-0.49192	-1.40632	0.568725	2.39493	2.44071	2.02944	2.13942	2.95432	1.53702	1.44907	1.57361	1.55738	2.47252
LOC100910575	4	173115125..173124562	2.90346	1.61617	3.0656	0.568781	3.43546	0	0	6.54795	12.2247	24.8041	0	16.9297	17.4998	10.5987
Cmtm7	8	complement(122812459..122841477)	19.2163	-0.219893	-1.16465	0.568781	82.7648	89.3184	92.9551	81.5554	87.7556	67.7263	69.6789	70.4575	81.7567	85.2709
Itga9	8	127271289..127572988	4.75436	0.251969	1.19083	0.568781	17.8134	14.8668	20.5411	22.6347	19.2941	25.5882	20.6344	21.7808	23.3707	22.6289
Msr1	16	complement(56813791..56900052)	22.5404	-0.272302	-1.20773	0.568781	115.06	93.519	100.424	91.1398	108.48	64.0009	75.8253	108.59	80.0507	94.9449
Zfp74	1	complement(87817893..87825333)	0.394275	0.733297	1.66243	0.569796	1.20819	1.054	0.871659	1.39563	1.18017	3.05692	1.29004	1.50097	1.54052	2.14958
Pde6d	9	complement(93562095..93607087)	4.57513	-0.329277	-1.25638	0.569796	21.9071	20.1968	22.864	19.7151	18.5821	15.1309	14.7385	16.4386	17.5312	19.2618
Zc3h12a	5	complement(143111074..143120165)	33.5182	0.275408	1.21034	0.571263	108.07	151.872	135.694	140.877	125.146	225.865	142.136	146.34	164.388	127.152
Ccdc93	13	37400476..37468840	27.9945	0.202997	1.15109	0.571263	118.092	103.351	112.509	125.778	120.052	148.158	131.954	127.685	131.116	132.922
Gypc	18	complement(25312387..25344614)	3.07475	-0.38444	-1.30535	0.571263	12.5078	12.3714	14.8361	14.2177	15.546	6.13217	9.28377	13.8169	12.2581	11.9933
Pcdhga11	18	30904498..30906924	0.233118	0.824231	1.77059	0.572399	0.660975	0.616944	0.267992	0.624701	0.99782	1.41537	0.886203	1.55107	1.04199	0.726979
Tbpl1	1	23977688..24002506	7.99649	0.268149	1.20426	0.573288	29.5628	39.1691	30.2368	33.4771	26.506	44.6985	39.0841	37.2812	37.086	33.9358
Tubb2a	17	31493107..31498651	20.4073	-0.239221	-1.18036	0.573288	106.553	90.6124	96.2129	85.3227	81.6508	63.7473	88.4552	94.3995	65.1788	80.2762
Frmd7	X	complement(138098185..138148967)	0.683648	0.475251	1.39016	0.573288	2.15421	2.28608	2.12262	2.66204	2.49575	3.12968	3.23961	3.17416	3.25779	3.57603
Cyp20a1	9	67130259..67179692	14.1675	-0.177552	-1.13096	0.573634	68.5807	62.8077	67.9429	64.1068	56.3229	52.3938	56.2888	57.8707	54.5711	63.763
Etfb	1	complement(98472745..98486976)	19.8128	-0.317584	-1.24624	0.574473	108.413	92.3459	76.646	88.3121	81.346	50.168	84.728	53.5193	78.6804	93.4654
AC141102.1	2	complement(197996981..198002625)	4.44292	0.513926	1.42793	0.574473	11.5187	14.5485	15.366	17.8203	15.1265	31.1765	17.2681	13.0324	21.1783	24.1389
Gpx3	10	40247436..40255422	19.9499	-0.280642	-1.21474	0.574473	71.9241	64.9384	101.904	105.69	106.168	62.0606	75.1726	72.9669	76.8752	86.5362
AABR07030603.2	10	complement(95431088..95431312)	8.26733	-0.543264	-1.45727	0.574473	33.7041	34.7527	45.5291	41.1793	31.5207	29.8705	19.1184	21.2938	26.6941	31.3667
Wasf2	5	151343493..151381238	29.7936	0.22911	1.17211	0.575247	120.208	121.083	119.712	125.185	119.801	163.533	130.483	139.666	151.219	129.221
LOC100911238	12	complement(8746855..8759599)	5.36466	-0.51596	-1.42995	0.575247	28.587	18.1966	15.937	24.4077	33.9079	16.5476	23.9711	12.3958	12.3482	20.3004
Sowahc	20	28815039..28819505	35.8829	0.291456	1.22387	0.575247	146.064	152.552	127.659	142.59	130.461	255.708	144.928	137.364	185.798	138.085
Ttc23	1	128606770..128687893	0.0874378	1.24735	2.37405	0.575946	0.21044	0.0800237	0.156425	0.243089	0.166406	0.574709	0.557062	0.164609	0.304102	0.5092
Dip2b	7	141702038..141879951	15.0777	0.219962	1.1647	0.575946	58.8227	60.5168	61.2411	65.0564	62.8014	82.8036	68.062	67.2645	76.3366	66.8665
Uqcrc1	8	117679278..117691071	33.4643	-0.169917	-1.12499	0.578273	148.815	155.141	162.906	154.796	134.313	133.354	132.973	132.015	131.143	146.722
Slco1a4	4	complement(175969549..176026163)	1.0129	0.566311	1.48073	0.579853	3.80913	4.61151	1.64684	3.14293	3.18112	7.72238	6.12931	2.50829	3.62284	4.5144
RGD1306502	2	complement(62870871..62887048)	1.34162	-0.331507	-1.25833	0.580295	6.55439	6.18655	4.91553	5.94886	6.71	4.87453	5.00148	4.80649	4.14382	5.47533
Etfa	8	complement(60028789..60086403)	15.6101	-0.254922	-1.19327	0.580295	70.1609	68.8169	68.706	73.6782	71.2946	64.3245	57.7655	50.2298	59.2861	65.5265
Mfsd6	9	53626592..53710817	1.60334	-0.320154	-1.24846	0.580295	6.62754	6.38981	7.5531	7.82515	7.82633	3.72405	7.51882	7.01923	4.70389	6.24433
Ncbp2_1	11	complement(72071839..72080928)	18.9546	-0.260441	-1.19784	0.580295	89.7691	76.6258	87.5356	85.2839	88.606	60.0983	63.1561	87.1838	70.9065	78.001
Slc7a8	15	complement(33369216..33428973)	20.6691	-0.257712	-1.19558	0.581038	112.758	87.3019	91.0302	87.1852	87.778	62.4036	76.2838	90.3657	75.8006	86.9895
Igsf6	1	complement(190997029..191007503)	19.3218	-0.243953	-1.18423	0.5833	82.9797	89.6695	86.2559	88.0042	89.8996	54.4682	76.6454	84.0989	76.9041	78.4168
Frem2	2	complement(142747501..142885604)	0.020199	1.27141	2.41397	0.5833	0.0445979	0.0847957	0.0331507	0.0171724	0.017633	0.16747	0.151787	0.0523275	0.0483355	0.071942
Adamtsl4	2	complement(197803584..197814808)	1.70738	0.332225	1.25895	0.5833	6.00911	7.17593	6.8568	7.34733	5.21022	12.56	7.37536	8.16385	6.93166	6.24972
Phldb2	11	57265732..57481589	0.06678	1.07765	2.11059	0.5833	0.202925	0.308663	0.0754193	0.117204	0.0401158	0.450274	0.498798	0.15873	0.256586	0.245507
Qsox1	13	complement(73423397..73460935)	8.66931	0.324593	1.25231	0.5833	16.7121	30.9057	37.0714	46.9923	33.4378	37.7435	41.7111	46.3899	38.3227	43.8966
AABR07002848.1	1	86873253..86888958	1.43748	0.738872	1.66887	0.583901	4.13717	3.77576	4.15159	3.34532	5.39793	14.6175	6.33628	4.6115	4.93228	4.50479
Plekha1	1	201429771..201480877	15.9003	-0.211128	-1.15759	0.583901	69.9284	69.0382	73.2385	71.5992	75.4411	49.613	66.1614	70.3723	55.9742	70.1365
Nfkb2	1	266053002..266059256	18.0826	0.188888	1.13988	0.583901	68.0247	85.9484	72.4038	80.1698	72.5161	105.666	88.1128	79.6474	83.3532	77.759
Sfrp2	2	182723854..182731764	0.182659	0.893216	1.85731	0.583901	0.622695	0.426224	0.486007	0.359652	0.443158	1.46674	0.635792	0.438371	1.01232	0.8287
Bcar3	2	226563050..226679438	7.90706	0.258964	1.19662	0.583901	28.1007	33.8522	37.0817	34.0759	24.9853	50.3958	35.4495	34.0478	36.0922	34.2618
Ptgs1	3	15560712..15582344	9.99223	0.308435	1.23836	0.583901	42.299	30.2112	43.16	41.6495	34.6822	71.2928	34.9428	34.796	54.3586	44.2511
Mat2a	4	complement(100296075..100303080)	31.3724	0.200153	1.14882	0.583901	131.278	126.691	132.426	126.723	133.741	160.244	145.323	142.32	151.16	153.078
Rragc	5	141572536..141590781	54.2771	-0.230242	-1.17303	0.583901	230.342	239.432	266.56	253.059	236.947	175.576	211.285	210.718	219.388	233.642
Ttc38	7	126711467..126735007	0.863028	-0.442206	-1.35868	0.583901	4.22078	3.86036	3.52958	3.95093	3.92742	2.53392	3.21978	2.68962	3.43088	2.55324
Bace1	8	50139997..50162361	2.87912	0.3195	1.2479	0.583901	8.90996	10.314	10.5919	12.9411	12.5111	16.4382	14.3447	11.761	12.2839	14.4257
Cx3cr1	8	complement(128740756..128754514)	116.408	0.287403	1.22044	0.583901	454.882	465.734	434.101	444.783	466.105	763.094	441.941	404.033	679.312	494.851
Plcl1	9	62291405..62349309	0.0792773	0.93342	1.9098	0.583901	0.30845	0.140752	0.0687835	0.320674	0.146345	0.537012	0.419917	0.398101	0.30087	0.261223
Uqcrq	10	complement(38779132..38782419)	12.755	-0.213322	-1.15935	0.583901	59.8373	58.129	59.6433	56.7174	53.7231	45.0857	49.612	53.372	47.9249	54.7973
Caskin2	10	complement(104344099..104358253)	0.575575	0.508018	1.42209	0.583901	2.39123	1.97774	1.36642	1.48469	2.37541	2.57135	3.28928	1.89383	2.55924	3.47162
Erg	11	complement(35646116..35749594)	0.378569	0.706443	1.63178	0.583901	1.397	1.10867	0.880405	1.05244	1.00863	1.30629	2.75631	1.21153	1.7774	1.9841
Pik3ip1	14	83560541..83572473	5.75173	0.353377	1.27755	0.583901	13.9171	17.8146	19.5241	30.7939	25.1099	31.6504	27.2781	25.3753	28.963	24.5843
Osm	14	84465515..84470409	17.3724	-0.246619	-1.18642	0.583901	100.196	71.1463	69.0067	79.7812	71.3446	75.919	53.932	72.1217	63.8176	66.4514
Lgals3	15	24141651..24165537	703.622	-0.291142	-1.22361	0.583901	3388.99	3082.73	3466.64	2951.94	2991.78	1733.37	2875.07	3026.43	2444.5	2952.16
Mmp14	15	33074441..33083655	56.6927	-0.275868	-1.21072	0.583901	246.609	280.036	281.972	244.984	227.847	135.686	244.403	237.393	228.427	214.665
Slc27a1	16	19999112..20016190	11.9998	-0.259566	-1.19712	0.583901	55.844	54.5165	52.5682	51.5535	56.6282	34.9708	48.0867	51.9885	43.9544	48.7336
Hk3	17	10137974..10152956	30.1314	-0.293472	-1.22559	0.583901	134.932	147.839	132.832	114.175	151.654	72.876	140.759	138.319	88.9885	117.805
RT1-Db1	20	4087618..4097190	130.584	0.425442	1.34298	0.583901	437.629	639.795	431.818	393.647	428.267	1164.42	686.347	344.544	553.669	408.845
Ndufb11	X	1787266..1789524	25.9446	-0.24415	-1.18439	0.583901	119.554	111.109	126.406	120.641	107.985	99.2165	97.4366	93.9196	99.6002	107.858
Selp	13	82429063..82464628	0.499341	0.559714	1.47398	0.584529	1.32911	1.72539	1.78854	1.32355	1.95702	2.53458	3.22367	1.93589	2.38427	1.88526
Ehd1	1	221644867..221667239	40.7604	-0.243853	-1.18415	0.585432	193.529	172.443	177.245	181.127	196.047	119.593	159.663	172.17	160.404	169.45
Tra2a	4	complement(78905380..78924181)	12.851	0.215335	1.16097	0.585432	51.1248	52.5895	52.275	55.7001	53.1886	72.3036	54.8818	65.0535	53.9624	63.2782
Armc5	1	199655660..199662427	7.64963	0.240908	1.18174	0.585798	31.0173	30.1331	32.3414	30.357	30.27	44.078	35.1886	29.7858	41.1733	32.8219
Flot2	10	complement(65304902..65329312)	10.6518	-0.226055	-1.16963	0.585798	49.4855	46.6273	51.4177	46.472	46.5128	32.8181	39.6928	48.2701	40.297	45.7599
Net1	17	70010794..70020982	2.72981	-0.26602	-1.20249	0.585798	11.298	15.0026	11.539	11.9024	12.0608	8.2845	12.3047	10.1808	10.4327	10.443
Timm8b	8	55037750..55039128	12.2037	-0.342191	-1.26768	0.589966	58.3341	46.309	58.3363	52.1013	60.2752	36.3373	38.2064	50.0985	38.781	56.0235
Zfp458	2	86971147..86980515	1.23132	0.387377	1.30801	0.591291	4.55595	3.61783	4.08378	4.90162	5.35097	6.77004	4.40855	6.81299	4.69572	7.02509
Rnpc3	2	complement(216481436..216509827)	3.54534	0.236007	1.17773	0.591291	14.8506	14.4152	13.2901	14.446	14.5244	15.609	16.626	18.2651	16.3775	18.1245
Miip	5	complement(164548892..164553947)	2.05971	0.464949	1.38027	0.591291	5.85834	7.96297	8.33867	7.9191	5.61813	10.4674	11.454	7.75118	8.91604	10.8577
Phlda1	7	54247460..54249664	11.1757	0.296356	1.22804	0.591291	36.4789	46.4842	41.4816	47.4407	45.6566	76.6967	52.7129	40.1558	48.1764	51.5381
LOC100362684	9	complement(1012091..1012450)	59.7987	-0.284135	-1.21768	0.591291	245.489	214.894	251.585	308.377	330.583	199.137	254.605	217.691	220.841	224.958
Rapgef6	10	39875371..40039929	9.18777	0.166806	1.12257	0.591291	35.1454	38.1517	38.3459	40.9633	42.6967	53.6284	43.045	39.4103	42.2558	42.4322
Tnfsf4	13	79269973..79293778	1.48473	0.522033	1.43598	0.591291	4.491	4.28499	4.00592	5.37641	6.39229	9.44951	5.28023	5.17357	9.82326	5.63099
Cox7b	X	77065397..77071676	58.399	-0.221064	-1.16559	0.591291	262.076	281.575	290.51	257.625	227.623	223.404	203.175	220.869	212.617	279.421
Zbp1	3	complement(171276062..171286537)	2.43023	0.766033	1.70059	0.591505	4.50075	10.5194	9.17976	4.6284	5.66398	33.3331	6.28911	4.83	10.1723	4.71475
LOC103693999	16	complement(81549204..81587080)	2.35638	-0.325544	-1.25314	0.591604	12.4759	11.3769	6.75266	11.7064	10.919	9.38622	10.6267	6.86907	9.5832	6.20365
Ubox5	3	complement(123130249..123171875)	1.14323	-0.384281	-1.30521	0.592515	5.70105	5.36675	4.31181	5.80264	4.63422	4.32787	2.93988	3.22763	4.70974	4.67864
Fabp3	5	148528725..148535565	5.25925	-0.390892	-1.3112	0.592515	25.2297	24.2031	28.1307	21.4164	19.7237	15.4638	16.6965	19.9592	15.9507	23.5867
Pygm	1	221756286..221771143	0.437817	0.577506	1.49227	0.593767	1.16425	1.50142	1.35456	1.34488	1.62112	1.9181	1.83767	2.13814	2.52365	2.02098
Txn1	5	complement(75049747..75057752)	165.208	-0.167233	-1.1229	0.593767	680.101	824.452	730.428	787.755	714.432	674.694	711.161	648.049	610.652	702.39
Cd6	1	complement(226848403..226887156)	3.43567	0.355543	1.27947	0.594324	9.59063	11.0819	14.5485	15.8809	12.8404	23.7328	14.1025	13.5227	19.7181	11.2048
Tmem72	4	complement(148817514..148845267)	0.0289816	1.43331	2.70065	0.594324	0	0.0570931	0.0837015	0.0289054	0.0890422	0.307521	0.17033	0.0880804	0.0271203	0.121097
Gpc2	12	complement(19593041..19599374)	0.888188	0.544052	1.45806	0.594324	3.18369	2.7399	3.23838	3.67762	1.85501	6.46374	3.73856	5.63598	2.78461	2.97329
Rbbp6	1	192933540..192965158	8.45506	0.166847	1.1226	0.594797	37.4412	34.2206	35.7321	36.4552	35.5802	44.9682	33.1725	41.0953	42.854	40.5438
Nuak1	7	25039335..25113664	6.51471	0.265468	1.20203	0.594804	22.6394	23.3673	24.5213	28.7981	29.7623	38.2835	31.8603	26.7845	32.4819	26.8358
Slc38a2	7	complement(138088649..138100841)	34.9564	0.240686	1.18155	0.595494	129.222	143.576	144.046	151.306	135.995	193.917	159.629	139.141	181.859	162.315
Hs3st3b1	10	complement(50366952..50402616)	0.489904	0.794551	1.73454	0.59582	0.885249	2.0637	1.54493	1.06705	1.27828	6.22795	1.35362	1.5806	1.75202	1.07101
RT1-CE7	20	complement(4694472..4896970)	43.6983	0.388805	1.30931	0.595952	128.82	206.604	169.437	153.475	142.049	383.696	224.689	129.041	184.694	134.714
P2ry14	2	complement(149331948..149347796)	2.84745	0.382377	1.30349	0.596466	10.2843	10.6746	7.89523	9.93238	13.2984	18.5611	10.6154	11.1766	15.1662	12.7484
Commd8	14	38612408..38622580	11.9327	-0.247914	-1.18749	0.596814	63.0126	53.7334	54.1622	48.2012	50.119	41.1151	47.339	46.2395	42.5978	51.376
Rhox5	X	123912361..123916988	0.854518	1.08679	2.12401	0.596814	3.35253	0.63743	1.03834	1.50604	2.65102	1.7167	4.43728	0.655598	9.08374	3.8307
Lrmp	4	179398621..179440792	14.5175	0.212071	1.15835	0.59732	60.1846	57.5223	59.3439	62.658	59.9084	81.7179	66.8338	70.9144	67.4365	61.9278
Clcf1	1	219468675..219472654	2.38822	0.307417	1.23749	0.598181	8.46451	11.4254	9.22168	8.7328	8.20061	11.4479	11.2155	11.7511	10.1543	12.8205
L3mbtl3	1	20022793..20097099	2.61549	0.260012	1.19749	0.598977	10.5231	11.5197	11.1405	9.88419	9.26675	15.4578	11.0338	12.7834	10.5986	13.1814
Ethe1	1	81456984..81472097	11.3602	-0.280801	-1.21487	0.598977	51.5464	56.5364	55.4152	46.4211	46.824	31.7029	45.9128	46.3183	42.6308	46.0422
Aldh3b1	1	complement(219145459..219186860)	11.3925	-0.242559	-1.18309	0.598977	53.1271	52.2401	54.0049	47.0194	50.9454	33.4977	52.9251	46.5186	42.0387	43.6498
Capn1	1	complement(221346066..221370322)	10.2157	-0.252121	-1.19096	0.598977	50.0076	45.1058	52.5002	41.9043	41.0068	27.5267	43.3643	45.1344	35.6222	42.8281
Asrgl1	1	complement(225309246..225329770)	2.52351	-0.354049	-1.27814	0.598977	11.8703	12.7271	11.7425	10.1035	10.5862	8.22627	10.3278	8.37753	8.41553	9.71811
Ms4a6a	1	complement(227919301..227932603)	12.6232	-0.224798	-1.16861	0.598977	59.9518	48.106	61.2086	56.1994	59.3293	46.5965	40.5521	49.5468	58.2078	50.0818
Pyroxd2	1	complement(261961379..261986759)	3.6435	0.276275	1.21106	0.598977	14.9612	10.6463	13.626	15.6569	16.8675	19.2664	16.7212	16.5984	15.6532	19.3553
LOC103691893	3	complement(124460730..124461332)	1.12575	-0.741845	-1.67231	0.598977	5.32069	3.58673	4.04488	6.98428	5.45042	2.97219	2.46936	2.55389	2.8833	4.389
Krit1	4	complement(27438609..27473150)	4.70928	0.194367	1.14422	0.598977	19.0615	20.9259	19.1173	19.0867	20.1667	24.9657	19.5603	22.7024	21.0224	24.9157
Creb5	4	83391283..83836351	2.24355	0.24512	1.18519	0.598977	8.11093	10.5064	8.43106	10.1159	8.1641	11.2188	10.7781	12.3603	9.42109	10.2039
Eif4e3	4	complement(132068598..132111079)	3.94667	-0.279226	-1.21354	0.598977	18.2874	14.8355	21.3612	16.095	18.4548	11.2966	13.8312	17.5743	14.5976	16.5762
Dctn3	5	complement(58098706..58106706)	8.10716	-0.251404	-1.19037	0.598977	36.9164	36.7196	43.3724	33.4807	32.5693	30.1517	34.6124	27.0269	30.421	32.6668
Prdx1	5	135536413..135551990	224.464	-0.23397	-1.17607	0.598977	1023.63	995.97	1029.03	1010.01	1011.61	796.659	849.197	870.183	812.865	1010.2
Arc	7	complement(115907097..115910541)	0.814128	0.574724	1.48939	0.598977	1.83137	3.35378	2.90173	3.56295	1.42911	5.97212	3.88194	2.48806	4.43981	2.74044
Htr1b	8	complement(89129453..89130991)	0.149187	-1.15866	-2.23249	0.598977	0.947597	0.216204	0.845245	0.328384	1.01157	0.388181	0.322509	0.222366	0.308104	0.229289
Cnppd1	9	complement(82338866..82345262)	22.7712	-0.166457	-1.1223	0.598977	100.101	101.491	101.104	106.116	105.757	87.1954	88.4429	94.2541	93.3487	98.0653
Septin4	10	74861714..74884196	0.621252	0.576991	1.49173	0.598977	1.34182	2.25585	1.73234	2.36579	2.42925	3.68861	3.20479	2.81732	2.44931	2.81959
Jup	10	complement(88279632..88307412)	2.97469	0.296196	1.2279	0.598977	10.3464	12.9648	12.3052	10.7754	11.5319	20.4519	14.5698	11.022	14.275	11.2062
Atp5po	11	complement(32081574..32088002)	46.9913	-0.216337	-1.16178	0.598977	219.019	203.161	240.449	204.282	193.787	180.566	174.695	184.833	172.845	206.451
Rasl11a	12	complement(9985928..9990284)	0.283959	0.930921	1.90649	0.598977	0.800664	0.391457	0.51013	0.528505	1.3567	1.99137	0.908338	1.61046	1.1157	1.24544
Oas2	12	41340815..41363161	1.5962	0.950094	1.932	0.598977	2.45396	6.85588	4.85802	1.85122	3.80174	21.9002	4.26118	1.88034	9.33579	1.27239
Sdhc	13	complement(89498048..89518939)	29.9121	-0.231762	-1.17427	0.598977	139.229	142.167	143.624	135.59	114.968	110.843	117.024	110.447	114.55	126.181
Ptma	13	complement(89873243..89874008)	3.5654	0.561057	1.47535	0.598977	10.2808	11.5112	6.36831	17.8138	11.7427	15.9881	27.6465	12.7328	11.7614	17.7359
Pcsk1n	X	complement(15324400..15327684)	0.258575	-2.1345	-4.39086	0.598977	0	0	0	3.87266	1.98827	0	0.211299	0	1.0093	0
Mdfic	4	42202838..42282496	6.66996	-0.273237	-1.20852	0.599629	33.3178	28.8126	28.2561	26.8963	33.3141	18.3562	25.053	30.1369	23.2369	28.6368
Lzts3	3	complement(123175860..123179644)	0.420868	0.61839	1.53516	0.599916	0.993268	1.4664	1.04233	1.68731	1.38605	2.09429	2.25369	1.43964	2.15302	2.12065
Cyc1	7	117409576..117411953	29.4197	-0.241668	-1.18236	0.599916	147.056	131.286	151.991	122.363	111.025	104.359	119.344	114.551	105.415	121.07
Cyp2d3	7	complement(123625590..123638765)	2.62487	1.77669	3.42639	0.600339	0	0.199304	0.146095	0.252263	16.9923	0.805135	14.1217	12.9653	18.7453	15.007
Unc119	10	65606898..65612324	7.93156	-0.218086	-1.16319	0.600339	33.1547	37.1731	39.8888	34.7451	34.3256	30.4539	29.2118	31.5486	31.241	32.5307
Hprt1	X	complement(158623240..158655198)	22.5805	-0.2076	-1.15477	0.600339	99.9263	94.2714	111.549	104.134	99.997	82.553	99.7013	85.3456	85.4258	91.3206
Pde7b	1	complement(15893533..16203909)	0.376442	-0.791622	-1.73102	0.600391	1.62672	2.78365	1.17895	1.12746	1.83302	0.66638	1.56866	0.572597	1.23413	0.885633
Arg1	1	21525421..21537863	27.447	-0.303789	-1.23438	0.600391	129.09	100.732	99.9722	116.281	173.903	66.7001	103.819	135.472	99.0758	100.468
Igf2r	1	48176106..48264477	25.1459	-0.297282	-1.22883	0.600391	131.529	123.977	121.338	96.2415	94.4722	59.1495	95.7625	113.529	78.39	116.742
Rasgrp4	1	88078350..88094330	6.07878	-0.318215	-1.24679	0.600391	29.7274	27.7542	27.3547	24.0771	28.3705	13.8574	24.9644	28.2245	19.7757	23.8943
Ppp1r15a	1	complement(101511901..101514974)	51.5657	0.246265	1.18613	0.600391	185.488	225.423	199.828	225.543	201.499	331.661	243.454	204.273	241.919	218.36
Crtc3	1	complement(142393207..142500383)	3.99329	-0.316656	-1.24544	0.600391	19.0924	17.8699	18.3679	16.7196	18.1281	9.3132	13.0176	19.8875	13.9326	16.6472
Wdr11	1	202770775..202816334	5.68266	-0.170999	-1.12584	0.600391	27.8976	24.3089	26.0504	24.1257	25.8841	21.2653	23.4541	22.6966	22.9306	24.4636
AABR07009105.1	2	86951776..86964358	3.28401	0.5303	1.44423	0.600391	10.9805	10.9608	9.18235	11.8914	10.9893	14.0567	17.1287	17.3124	11.157	19.5119
Igsf3	2	203768117..203855573	0.516874	-0.408231	-1.32706	0.600391	2.29707	2.55445	1.85095	2.76494	2.22091	1.24543	2.05851	2.31017	1.5063	1.75153
Gpr155	3	complement(60051535..60105242)	0.831967	0.360467	1.28384	0.600391	3.20678	2.24869	3.08347	4.07813	2.79168	4.21815	3.87167	3.45191	4.40022	3.9509
Fam227b	3	complement(118268739..118427851)	0.513898	0.638313	1.55651	0.600391	2.00323	1.82823	1.2508	1.20329	1.61574	3.36453	2.45444	2.06837	2.25796	2.22971
Kcp	4	complement(56760220..56786754)	0.389964	0.584556	1.49958	0.600391	0.845149	1.28553	0.698021	2.09717	1.29948	2.40426	1.77557	1.57926	1.93373	1.66629
Hivep3	5	139007642..139077377	8.18553	0.399689	1.31922	0.600391	19.6061	42.6026	33.5234	26.9335	25.5779	65.8307	26.4955	30.4254	45.8213	28.0218
Lck	5	complement(147750973..147761983)	0.569784	-0.600512	-1.51625	0.600391	2.53015	2.56569	2.19418	3.08507	2.5009	1.07966	2.07307	1.81419	1.67579	1.9557
Id3	5	154489590..154491223	7.21002	-0.290886	-1.22339	0.600391	39.5755	30.7601	27.8011	31.3143	33.1859	21.0816	30.0963	28.7453	23.2529	31.0432
Moap1	6	complement(126620602..126622532)	3.24998	0.480789	1.39551	0.600391	5.96892	14.7229	17.2677	10.622	6.79288	16.0257	9.79141	14.1962	20.981	16.2971
Myh9	7	complement(118741110..118792625)	4.2041	0.620668	1.53759	0.600391	22.5985	5.77652	8.67779	7.85302	19.742	18.606	7.34021	30.2284	28.3288	15.5422
Mfng	7	complement(119978983..119996824)	7.60199	0.294275	1.22627	0.600391	24.7178	32.0519	29.8567	30.4562	30.589	49.1935	35.1459	25.1349	41.1663	31.3999
Prr5	7	125576327..125613114	0.979587	-0.354018	-1.27812	0.600391	4.81313	4.78613	4.27603	4.25166	3.99934	3.13677	4.7012	2.26497	3.04063	4.29728
Gpr84	7	complement(144934610..144936803)	34.2893	0.332967	1.2596	0.600391	115.359	142.188	128.515	144.202	116.903	264.193	125.775	94.0938	204.32	132.358
Cyb5r4	8	94693290..94757988	8.37927	-0.255752	-1.19396	0.600391	42.1999	37.3193	40.341	34.5386	34.689	26.7347	32.2878	30.9366	31.342	38.2321
Clec10a	10	56764927..56769457	9.86428	-0.335316	-1.26165	0.600391	38.8147	32.5713	51.2884	35.5676	64.632	25.3221	46.5751	28.6827	39.5396	37.7033
Phospho1	10	83636518..83643859	4.72473	0.263331	1.20025	0.600391	16.3417	19.3917	21.0678	20.3097	17.3066	28.7647	23.3397	22.9403	20.5577	18.1822
Mn1	12	complement(51214192..51250230)	0.477488	0.584071	1.49907	0.600391	1.41551	1.8698	1.66134	1.37695	1.32551	3.96747	2.49333	1.52973	2.34159	1.17174
B3galt2	13	60435946..60444957	0.879814	0.359229	1.28274	0.600391	3.03891	3.39225	3.02401	3.39715	3.52702	4.61811	3.33638	3.94901	3.82482	5.41608
Atp1a2	13	complement(90651686..90676629)	0.593142	0.670087	1.59117	0.600391	1.50727	2.53058	1.14153	1.3469	2.42873	4.77648	3.96841	1.16788	1.32536	3.19983
Kmo	13	93684437..93716227	3.08873	0.349252	1.2739	0.600391	8.61593	12.2461	14.5674	12.5632	9.88453	17.8644	17.2257	10.1092	15.3082	13.4998
Hpse	14	10534423..10575224	16.792	-0.259787	-1.1973	0.600391	75.3663	71.8036	73.4145	75.9541	82.8321	44.0255	76.4474	71.2962	64.1861	62.4335
Chchd1	15	complement(4025463..4026637)	12.2029	-0.2912	-1.22366	0.600391	60.391	55.9578	56.7497	57.8799	44.4178	41.0517	43.9797	50.436	44.3017	47.8583
Sall2	15	complement(28728140..28746042)	0.0557896	0.919886	1.89197	0.600391	0.102955	0.234902	0.114793	0.118928	0.122117	0.263594	0.146	0.241597	0.251061	0.435956
Tkt	16	6609668..6634595	163.786	-0.245172	-1.18523	0.600391	767.302	784.987	696.058	694.526	758.71	542.832	651.513	624.468	667.462	651.469
Dph3	16	complement(8202048..8207464)	2.93649	-0.257787	-1.19564	0.600391	13.7198	15.1898	14.6956	10.6522	12.1117	9.58215	10.972	12.0337	11.0669	12.2451
Fam149a	16	50049828..50107856	5.79101	0.271984	1.20747	0.600391	22.3293	21.238	21.7699	23.6647	25.4083	39.3897	24.0293	22.9088	27.4139	25.5609
AABR07027306.1	17	23661429..23761079	2.79992	0.519626	1.43358	0.600391	7.59558	7.5986	10.0325	12.4186	9.00934	22.9773	10.473	9.46046	15.3244	9.04809
AC141220.4	17	76306649..76374507	0.0585858	-1.60513	-3.04223	0.600391	0	0.26433	0.258348	0.535306	0.274832	0	0.157719	0	0.251123	0
Nebl	17	complement(84140489..84488601)	0.125969	0.864416	1.8206	0.600391	0.253186	0.618933	0.201642	0.250686	0.343213	0.926045	0.779638	0.297068	0.431207	0.612631
1700066B19Rik	18	28522841..28527253	0.134137	0.962204	1.94828	0.600391	0.190199	0.488205	0.318104	0.384489	0.282001	1.16872	0.161833	0.781074	0.566882	0.575278
Pcdhga1	18	30808404..30810824	0.109625	1.13222	2.19195	0.600391	0.120475	0.137438	0.067164	0.626249	0.214349	0.185071	0.615046	0.6361	0.718145	0.437268
Sipa1l2	19	complement(58236214..58399816)	13.5982	0.212226	1.15847	0.600391	51.3059	58.0578	57.8612	59.593	53.4391	78.2907	62.2096	60.9905	63.917	61.2023
Egr2	20	complement(22454463..22459025)	5.63026	0.283976	1.21755	0.600391	23.0955	23.054	23.5381	18.3937	22.2043	37.8809	22.1074	21.4352	28.8443	24.8857
Chic1	X	74200972..74244846	0.113463	1.19413	2.28806	0.600391	0.190013	0.108384	0.317793	0.32924	0.22538	0.778384	0.6467	0.445892	0.308906	0.574716
Pcdh19	X	complement(104391607..104493757)	0.146198	0.84528	1.79661	0.600391	0.268821	0.728345	0.299731	0.388159	0.278999	1.27328	0.838673	0.354838	0.619118	0.447192
Ocrl	X	134742356..134792618	3.24182	-0.246515	-1.18634	0.600391	15.0369	12.8377	15.2748	14.1295	15.9012	10.8899	11.2124	13.7777	13.0094	13.22
Mt-atp8	MT	7758..7961	407.266	0.306008	1.23628	0.600391	1656.37	1525.87	1194.02	1420.36	2053.7	1840.55	1250.59	2479.43	1793.64	2422.56
Mef2c	2	11658568..11822787	18.8067	0.249912	1.18913	0.601801	72.7028	73.8359	76.6767	79.3863	73.7126	117.542	72.3239	74.4549	102.145	83.9659
Ece1	5	156215417..156318671	11.6701	-0.207031	-1.15431	0.601801	54.1244	53.3125	57.6239	47.253	51.2696	40.2572	49.5347	51.7081	36.3912	51.9536
Tmtc2	7	complement(47181981..47586137)	2.39954	-0.32694	-1.25435	0.601801	10.5248	11.0117	12.124	10.3441	10.2077	7.3247	8.90566	11.1208	7.18441	9.07515
Celsr1	7	complement(126775516..126913585)	0.179719	-0.545569	-1.4596	0.601801	0.785909	0.747139	0.858021	0.775446	0.893347	0.536576	0.3715	0.806855	0.567849	0.515031
Tmem185b	13	35554964..35556016	9.62856	-0.229626	-1.17253	0.601801	42.9334	48.8206	46.0171	40.7954	39.0969	33.8986	40.0656	36.2372	39.4768	37.1977
Spp1	14	complement(6673686..6679901)	5524.42	-0.310229	-1.2399	0.601801	28073.3	24700	28188.6	24730.6	18902.9	12363.3	20382.9	23924.4	18291	25860.8
Rasgef1b	14	11988671..12027381	27.2652	-0.163612	-1.12009	0.601806	129.11	122.949	125.744	126.481	111.333	105.091	111.185	115.633	118.162	102.213
Rab11b	7	complement(18598880..18612147)	30.2345	-0.163741	-1.12019	0.602521	127.963	138.641	140.087	136.874	139.91	116.133	130.472	119.211	121.739	125.95
Cdk5r1	10	67862054..67863255	4.40262	0.337596	1.26365	0.602521	16.3792	18.4086	14.8806	18.4999	14.9666	27.7085	15.9666	16.2285	22.2227	23.4859
Ranbp6	1	complement(247982180..247985497)	2.68876	0.238787	1.18	0.603569	10.6805	11.3821	10.5364	12.0329	9.64471	12.4235	13.2637	12.9958	11.1469	14.7829
Rab5if	3	152933771..152943777	37.6949	-0.165882	-1.12185	0.603569	173.17	168.328	188.295	174.578	146.667	147.154	143.366	155.662	147.975	169.339
Bcl9l	8	48805684..48834312	4.60832	0.238314	1.17961	0.605364	17.9772	20.0133	17.8805	17.6396	19.5968	27.3809	21.206	18.8459	24.3548	18.5984
Synm	1	complement(128692112..128722048)	0.0720815	0.801914	1.74341	0.605504	0.255025	0.156657	0.109365	0.181287	0.279224	0.401809	0.422854	0.230173	0.212614	0.474678
Ikzf2	9	complement(76621230..76768806)	0.593178	0.638024	1.5562	0.605504	1.99501	1.74487	1.85367	2.30453	1.26205	4.97161	2.94229	1.63855	2.23428	2.57456
Slc4a7	15	complement(11836286..11912916)	10.2792	0.232135	1.17457	0.605504	39.1043	46.0094	43.2491	42.5807	38.4029	67.284	42.932	44.7306	45.5335	47.0981
Nol8_2	17	complement(15405860..15429322)	2.0353	0.227161	1.17053	0.605504	8.41417	8.81094	8.12145	7.03583	9.08653	9.83894	10.1156	9.87249	9.59572	9.38216
Cxcl1	14	complement(18743685..18745457)	45.2891	-0.261278	-1.19854	0.605506	170.089	238.594	177.003	255.966	183.814	127.901	190.818	187.372	191.512	160.242
Hist1h4b	4	complement(170117014..170117325)	11.7191	0.371465	1.29367	0.606628	38.7959	48.5244	42.7357	44.275	43.7992	72.7615	57.8005	47.7136	48.1264	55.9851
Samd12	7	complement(92993330..93502591)	0.0557843	1.09826	2.14096	0.60701	0.173903	0.198389	0	0.160707	0.0825086	0.391814	0.355122	0.204044	0.113086	0.294554
Gnpda1	18	complement(31479117..31487671)	29.7769	-0.22096	-1.16551	0.60701	140.168	126.925	145.808	130.427	128.82	86.0264	124.187	132.226	106.434	130.875
Ivns1abp	13	68702820..68722472	32.295	0.231561	1.1741	0.607687	126.009	127.867	145.228	132.297	124.088	192.369	145.204	132.323	165.103	139.231
Ciao2a	8	71786310..71798266	22.4287	-0.206763	-1.1541	0.610239	102.928	104.547	107.02	95.1174	97.0802	78.1052	91.3055	82.3544	91.2592	98.8712
Eva1a	4	112773938..112823659	3.30389	0.379248	1.30066	0.611275	11.1408	12.7094	9.61989	13.7401	13.5125	24.2773	13.6843	12.0888	16.4321	12.9719
Traf4	10	complement(65418700..65424802)	2.89118	0.41039	1.32905	0.613227	7.56829	10.7094	11.8464	12.5253	9.40855	22.2091	13.6222	9.05078	13.8024	10.9173
Bcl6	11	80255790..80279075	14.9341	0.246932	1.18668	0.613227	53.1014	58.6637	56.3765	64.2229	67.2215	92.1499	57.9481	69.5754	82.4098	55.6542
Il12a	2	165076607..165084318	0.342359	0.84608	1.79761	0.614252	0.903315	1.0305	0.895274	1.1594	0.595249	2.87809	0.910928	1.88422	1.74048	0.85001
Rapgef2	2	complement(177836202..178057157)	15.0317	0.251956	1.19082	0.614252	52.5589	62.2482	56.1241	66.53	64.7681	100.461	64.8935	73.6465	60.0549	64.0164
Neb	3	complement(37658563..37854561)	0.107768	-0.517435	-1.43141	0.61461	0.538369	0.574292	0.319626	0.613819	0.38978	0.293578	0.333147	0.369163	0.454666	0.25377
Nkg7	1	complement(98492828..98493978)	0.425235	-0.879789	-1.84011	0.61529	1.32427	3.02146	2.21481	1.72094	1.37441	1.52573	0.938974	0.582671	1.25585	0.801079
Dbi	13	complement(36117119..36174908)	8.82272	-0.25274	-1.19147	0.616567	41.1818	40.2356	43.4167	40.4275	33.9349	31.4573	38.4707	26.7909	34.0272	37.4087
Gse1	19	54060622..54148970	4.76551	0.247334	1.18701	0.616567	18.5292	19.0393	18.9381	21.2901	18.0422	28.666	21.2819	20.5456	23.8919	19.9531
Akna	5	complement(79184088..79222687)	17.8282	0.243058	1.1835	0.616776	61.6251	74.56	73.3283	76.3157	73.8385	116.234	78.3193	76.8769	84.6239	72.678
Slc66a3	6	complement(42290680..42302254)	7.39743	-0.266271	-1.20269	0.616776	34.5036	31.3145	37.1886	33.2139	30.7397	20.1021	27.6615	31.0375	27.3401	33.5807
Nbeal2	8	complement(118893995..118926613)	5.62372	-0.217783	-1.16295	0.616776	26.848	26.2447	24.8649	25.2178	23.8441	18.3877	26.9178	21.8934	19.0774	23.59
Fry	12	complement(5573729..5822874)	4.18723	-0.284525	-1.21801	0.616776	21.3106	21.0528	17.6535	15.7885	18.7954	8.90879	17.1632	18.118	14.6297	19.1554
Nedd8	15	complement(34340607..34352673)	28.2128	-0.231428	-1.174	0.616776	131.585	130.9	129.382	137.249	108.002	111.446	111.278	94.2413	109.918	119.118
LOC100360821	5	58416432..58420342	0.936234	0.417112	1.33525	0.617488	3.38772	3.91128	3.77726	3.15894	2.51747	5.22504	3.56548	4.93267	3.93705	4.8887
Errfi1	5	167952728..167966009	10.7543	0.284722	1.21818	0.617488	34.7949	43.2672	45.8347	49.4642	37.3821	74.576	47.7465	40.3087	53.6758	42.0964
Atp5f1c	17	72209373..72394271	7.52428	-0.161021	-1.11808	0.617488	36.7015	33.821	35.7733	33.01	30.534	29.7934	30.7333	29.2277	29.2746	33.9257
Rab32	1	complement(4637491..4653210)	48.3135	-0.217337	-1.16259	0.617884	225.546	218.324	227.173	214.395	205.637	165.67	185.213	202.304	183.153	207.291
Stk35	3	122308025..122336468	2.28508	0.235842	1.17759	0.617884	8.8971	10.395	8.67414	9.63201	8.97269	13.1173	11.654	10.187	9.68932	10.3481
Helz2	3	complement(176731769..176744377)	1.95429	-0.278214	-1.21269	0.617884	7.14401	11.2631	10.8726	6.82678	8.16446	6.67547	8.43998	7.40325	7.42247	6.66636
Hif1a	6	96810907..96856052	43.3292	-0.244955	-1.18506	0.617884	223.931	211.458	164.481	182.834	196.029	135.898	156.812	179.999	174.993	181.972
Lctl	8	69070994..69086992	0.430115	-0.725665	-1.65366	0.617884	2.99622	2.03771	1.22066	2.26301	1.16185	0.590093	2.02642	1.48733	0.686933	1.11537
Snx29	10	complement(3840622..4249739)	27.7217	0.229098	1.1721	0.617884	99.292	111.553	114.367	122.633	117.931	167.238	139.901	129.763	113.042	118.304
Suco	13	complement(79736482..79801561)	6.56803	0.221879	1.16625	0.617884	26.4304	27.6705	27.2135	27.4048	25.8599	42.8683	27.2302	28.7262	30.7288	28.4577
LOC679894	14	complement(6581983..6587141)	2.01095	0.254235	1.1927	0.617884	7.66066	9.12628	7.87963	7.86956	7.74534	9.72716	7.72878	11.2438	8.33331	11.3544
LOC108348172	X	complement(15425078..15428518)	2.22626	0.509353	1.42341	0.617884	9.62916	10.2763	5.54135	5.56154	6.07914	11.2929	11.6289	8.74689	12.6244	8.83128
Aurka	3	complement(170364181..170378210)	8.91857	0.24511	1.18518	0.618071	31.2946	36.1243	34.824	40.0077	37.1927	51.3043	39.2218	38.4601	46.4519	38.2357
Plekhg6	4	complement(157878182..157894448)	1.12385	0.42538	1.34293	0.618071	4.72441	4.32588	3.74281	3.734	3.46548	6.8119	4.8661	4.8868	5.12035	5.33976
Dennd3	7	114724610..114812708	8.28575	0.275064	1.21005	0.618071	24.7165	38.0496	37.0186	34.6546	29.6786	60.2769	37.8388	35.021	34.8821	32.0237
Layn	8	complement(55447709..55467688)	2.76927	0.563997	1.47836	0.618071	7.49967	9.36039	8.11365	10.0356	10.1286	34.6765	6.90768	8.451	8.85249	8.93867
Nufip2	10	complement(65176648..65200109)	23.2048	0.16124	1.11825	0.618071	99.8226	96.8885	99.1603	96.6459	102.571	116.978	99.9378	119.184	107.275	113.716
Mcu	20	complement(29038480..29199224)	5.25125	-0.23992	-1.18093	0.618071	23.3576	24.0843	24.7913	24.8194	21.578	16.1006	19.7042	20.9058	22.1507	22.2812
Ap2a2	1	214534284..214606169	25.1235	-0.24552	-1.18552	0.618174	131.891	105.185	120.446	101.758	107.297	74.7449	103.588	112.483	89.661	99.7633
Qsox2	3	complement(3662324..3691972)	3.75864	-0.25332	-1.19195	0.618174	17.6551	16.9816	18.9483	15.0502	16.2378	11.0548	13.8884	16.284	14.1208	16.2959
Arhgap5	6	73345392..73405880	2.30644	0.27053	1.20625	0.618174	10.1077	9.70846	9.74783	8.15296	7.92377	13.6532	8.99564	10.5645	11.2381	10.9285
Mrpl3	8	113603533..113626893	9.22467	-0.177966	-1.13129	0.620399	44.1844	39.6983	43.9337	41.2202	39.175	37.9956	35.9624	37.713	32.6287	41.458
Hdgfl3	1	complement(143702853..143751789)	3.91572	0.284627	1.2181	0.621395	14.4454	16.4794	15.3959	15.1529	15.3073	27.1402	14.0383	15.8275	19.9154	17.1555
Cyp26b1	4	complement(116261796..116278615)	0.0485687	1.10433	2.14999	0.621395	0.160258	0.146259	0	0.0740488	0.15207	0.328247	0.36362	0.11282	0.173689	0.193888
Atp8a1	14	42015347..42206311	6.30406	0.305819	1.23612	0.621395	22.1706	24.8258	22.5417	24.2458	27.7521	45.4571	22.3689	24.8937	33.581	25.0641
Rbm26	15	complement(89266710..89339323)	8.29638	0.205932	1.15343	0.621395	34.6727	33.0539	35.4669	32.5853	36.0149	48.0808	33.3854	39.8505	36.7489	41.537
Scn1b	1	complement(89550738..89560719)	2.18536	-0.608445	-1.52462	0.621574	8.41013	8.9819	5.68616	13.2288	13.1592	2.0158	8.52612	6.19359	7.85437	8.01006
Kcnj14	1	complement(101805531..101809544)	0.770327	0.472434	1.38745	0.621574	3.04603	2.37757	3.39627	2.09882	2.2185	3.66677	3.81941	3.57396	2.9538	4.5257
Cox6c	7	complement(74723179..74735650)	86.3143	-0.162971	-1.11959	0.621574	371.098	396.612	427.199	398.215	357.156	391.383	319.816	309.757	356.334	374.143
Fcgr3a	13	89385859..89396051	61.3294	0.285566	1.21889	0.621574	207.451	227.983	215.069	282.191	265.011	434.814	219.199	232.823	317.881	268.206
Galnt7	16	35934970..36062719	7.41978	0.246206	1.18608	0.621574	29.0981	29.622	33.7012	31.0075	25.672	43.08	30.2396	29.6945	36.9343	37.9705
Spire1	18	complement(63226557..63357298)	6.84194	0.264465	1.20119	0.621574	24.7019	21.0605	26.203	32.6365	31.2818	47.2526	28.0238	27.9108	29.9134	31.8125
Mfge8	1	complement(140845465..140860894)	3.9088	0.317103	1.24583	0.621751	14.4109	15.3793	16.6603	15.5727	12.682	26.9324	14.5407	14.7268	23.9677	13.2569
Iqgap1	1	complement(142525046..142615673)	61.5053	-0.267647	-1.20384	0.621751	291.836	280.797	298.174	249.529	268.62	158.77	250.578	267.387	217.987	263.811
Tafa3	2	complement(207252196..207255824)	5.97145	0.514757	1.42875	0.621751	11.2593	24.4661	15.8419	24.464	24.1662	40.0836	31.0214	23.9052	28.183	20.433
Atp5pb	2	complement(208408890..208420163)	25.8871	-0.224082	-1.16803	0.621751	114.008	116.377	129.765	120.858	103.675	98.6359	96.6007	94.6127	101.038	112.788
Uap1l1	3	complement(2579258..2584523)	18.1342	-0.237047	-1.17858	0.621751	90.2352	79.0239	81.6936	75.9603	82.4199	50.1346	84.1642	76.3945	66.5843	71.7126
Mrps35	4	181434812..181465318	2.63036	-0.296891	-1.22849	0.621751	11.99	11.9685	12.0609	12.4953	10.8982	9.40961	9.46258	9.86296	10.2405	9.69698
Abca1	5	complement(69857771..69983015)	140.112	-0.264528	-1.20124	0.621751	644.247	616.35	617.216	617.94	669.448	380.64	536.812	609.323	515.753	605.527
Itga7	7	3355116..3384675	0.0777794	0.844292	1.79538	0.621751	0.143992	0.229973	0.0963294	0.266131	0.307428	0.383409	0.490069	0.371687	0.249695	0.383257
Idh1	9	complement(71882105..71900044)	30.2312	-0.237919	-1.17929	0.621751	135.313	140.602	132.101	129.891	145.439	78.4478	117.46	131.029	112.366	143.17
Tom1l1	10	complement(78173847..78219793)	4.24947	0.265241	1.20184	0.621751	15.3443	17.6508	15.184	19.3497	16.4562	22.524	18.5684	16.0534	25.8463	18.2548
Gtf2h3	12	complement(37427546..37444282)	2.18099	-0.343051	-1.26844	0.621751	10.1745	9.55419	10.4956	10.7937	8.20974	6.37956	6.67443	7.79623	9.07684	9.21127
Isyna1	16	complement(20589481..20592449)	7.40677	0.210856	1.15738	0.621751	31.4747	27.9087	32.1626	30.5372	30.6633	39.1143	33.3049	37.1012	36.7243	31.3647
Ciao2b	19	551708..553573	6.95154	-0.31691	-1.24566	0.621751	30.5138	34.8103	35.665	29.4138	26.7082	27.586	21.4867	26.6666	22.8077	28.5152
Ssr4	X	complement(156995779..156999650)	40.6039	-0.165575	-1.12161	0.621751	182.892	196.825	192.815	191.245	153.602	178.529	147.366	151.943	172.308	171.858
Yy1	6	132702448..132727046	16.6434	0.191506	1.14195	0.623534	70.4513	69.4355	65.0624	72.9961	70.2073	86.8284	85.5216	76.8744	77.1625	73.0747
Sytl2_1	1	154579949..154599430	0.0957549	-1.25921	-2.39365	0.624327	0.428297	0.407169	0.159182	0.412288	0.762023	0.365522	0.0809825	0.0837547	0.309461	0
Itga1	2	complement(47127219..47281421)	0.17672	0.782832	1.7205	0.624339	0.839138	0.358984	0.272891	0.565441	0.414719	1.43229	0.991653	0.533312	0.454732	0.888322
Ganc	3	112173907..112226023	2.18089	0.256535	1.19461	0.624339	7.63091	7.8072	8.20448	10.7387	9.23083	11.9395	11.3367	8.91795	9.61602	10.5877
Il12rb2	4	complement(98052842..98141482)	0.247648	0.643103	1.56168	0.624339	0.63525	0.828223	0.607109	0.943465	0.753488	1.11526	1.02954	1.01155	1.22944	1.53711
Atp6v1e1	4	complement(153351421..153373649)	42.2175	-0.204887	-1.1526	0.624339	204.235	189.243	199.743	186.94	172.849	128.593	175.019	185.638	152.951	189.031
RGD1305807	5	61425746..61467644	3.79172	-0.26174	-1.19892	0.624339	15.6129	16.6326	18.6028	17.3279	17.5203	9.95422	17.1482	14.8167	14.5988	15.3243
Trafd1	12	40695520..40709462	21.2876	0.191667	1.14208	0.624339	83.6333	97.7315	87.4494	91.7096	85.5171	133.601	98.922	95.8062	90.7036	93.863
Haus8	16	complement(19654798..19669196)	3.17814	0.335271	1.26161	0.624339	12.7332	11.689	13.0882	11.2614	11.6814	21.598	15.2356	12.9559	12.83	14.0813
Ly86	17	complement(28104589..28191436)	31.362	0.273042	1.20835	0.624339	113.62	129.466	134.435	126.153	116.218	227.246	126.474	116.061	150.958	133.905
Prmt7	19	38189605..38237308	4.39703	-0.219636	-1.16444	0.624339	19.5792	20.5085	21.8305	18.9159	18.5084	15.4943	18.9813	16.8466	15.8186	18.9502
Tnfrsf14	5	complement(172328262..172335892)	1.47763	0.843181	1.794	0.625873	2.19888	5.09789	2.68898	5.48973	4.4591	22.1559	2.25317	3.82836	3.99755	4.20499
Preb	6	26784088..26787874	12.1266	-0.167514	-1.12312	0.626056	54.8621	55.2336	53.5752	55.5049	54.8216	45.6834	52.0191	47.4401	49.2192	51.221
Zfp653	8	complement(23066576..23084879)	2.10496	0.308012	1.238	0.626056	7.91773	8.10616	8.67725	7.66087	8.26769	11.2967	9.0593	9.29001	10.855	9.90671
Mt2A	19	complement(11307967..11308740)	3.2088	0.597971	1.51359	0.626056	8.01712	10.888	10.216	13.6709	8.15085	17.5939	19.923	12.5422	9.51653	18.0133
Cemip	1	complement(146069771..146226462)	0.528484	0.419544	1.3375	0.62675	2.02839	1.31206	1.56216	2.51218	2.00908	3.38367	2.11139	2.11006	2.56101	2.52994
Ocln	2	complement(30527715..30577218)	4.66634	0.278697	1.2131	0.626922	19.1826	17.012	17.685	15.6599	21.9892	28.9819	18.2634	17.1787	23.0676	24.479
AABR07030793.1	10	complement(104847649..104852686)	9.85774	-0.264246	-1.20101	0.628337	41.9914	50.4934	47.6635	41.7329	41.0573	28.0883	37.9821	44.1648	40.1805	36.1572
Wsb2	12	complement(44942443..44962656)	20.2184	-0.163828	-1.12026	0.628337	94.7832	90.1075	97.1973	92.5756	81.8052	75.5641	85.0185	89.9632	73.4955	86.3543
RGD1304622	13	complement(72861090..72893187)	1.99259	0.329459	1.25654	0.628337	4.58835	6.26007	10.785	7.05502	9.08288	9.87428	7.10467	11.0582	10.3826	9.30199
Peli2	15	24942218..25083931	1.64833	0.396848	1.31663	0.628337	5.61077	5.6839	3.85365	7.46641	7.1875	11.2623	7.231	6.26722	9.38905	5.32191
Chd9	19	complement(17366828..17494585)	9.33203	0.196417	1.14585	0.628337	41.6561	37.8756	37.5546	39.4808	37.485	48.2853	38.8801	46.0543	47.0136	43.3962
AABR07044404.1	20	complement(4673843..4792450)	1.66936	0.371135	1.29337	0.628337	5.89475	8.80232	5.45042	5.25921	5.51396	10.8959	9.13413	6.5228	7.94701	5.62421
Zgrf1	2	231884337..231940877	0.929767	0.310522	1.24016	0.628559	3.32312	4.16007	3.37734	3.3631	3.73236	4.57785	5.33809	4.38215	3.79286	4.26952
Rasl12	8	70915953..70930179	0.187253	0.785597	1.72381	0.628559	0.478148	0.272736	0.533128	0.690414	0.567145	0.6121	0.745869	0.981784	1.10122	1.01235
Naglu	10	88979383..88986867	24.4932	-0.157607	-1.11544	0.628559	97.0059	107.687	113.915	117.47	117.736	86.5248	103.657	103.168	104.557	101.139
Dock9	15	complement(107945664..108210826)	0.619313	0.359272	1.28278	0.628559	2.49496	2.88056	1.77636	2.20494	2.22842	4.12516	3.52959	2.23963	2.00361	3.09125
AC120448.1	4	99168248..99168826	3.14742	-0.594765	-1.51023	0.628686	20.1499	12.3556	10.9526	14.8385	12.5477	4.64308	7.71516	10.639	9.5544	14.9317
Fig4	20	complement(45922806..46044738)	8.97143	-0.198832	-1.14777	0.629131	40.4952	41.7665	41.2592	37.1501	42.0802	29.361	34.9014	41.0625	35.6125	36.6919
Tmem104	10	103737162..103793214	22.6829	-0.215985	-1.1615	0.629428	107.31	95.1403	98.4183	101.111	110.213	69.9145	90.5104	94.5613	87.5873	101.166
Shroom3	14	complement(16622760..16903242)	0.0587561	0.7899	1.72895	0.629428	0.150229	0.214228	0.146566	0.173537	0.133644	0.423095	0.213041	0.220333	0.366344	0.181754
Rgcc	15	complement(61551861..61564695)	48.0941	-0.25381	-1.19235	0.630729	249.886	208.429	263.638	199.692	162.484	142.137	185.71	212.062	155.216	218.466
Fchsd2	1	166125474..166395915	21.8324	0.240115	1.18109	0.631214	95.3199	87.9311	70.4048	84.7393	101.295	124.421	88.6285	96.64	114.661	98.6219
Slc1a2	3	92640752..92665644	0.840325	0.814283	1.75842	0.634127	1.32277	3.77255	1.29051	2.67398	2.35346	4.40268	6.19021	1.35802	3.04645	5.20111
Pecr	9	complement(79601901..79630536)	4.38305	-0.283153	-1.21685	0.634127	19.4289	19.0561	20.7383	20.6642	19.1106	17.107	16.8001	16.5412	16.9484	14.1896
Sparc	10	complement(40742400..40764185)	171.399	0.433065	1.3501	0.634127	533.079	636.687	746.103	431.319	643.201	825.819	689.538	662.049	1464.58	391.447
Ccl3	10	complement(70869513..70871066)	188.617	0.276835	1.21153	0.634127	626.687	747.673	663.519	786.448	880.663	1304.91	736.317	766.044	1020.79	696.661
Rabgef1	12	complement(29961120..29988959)	12.5396	0.245208	1.18526	0.634127	46.2895	53.1605	47.2392	56.5709	49.8249	80.9125	53.9782	56.2498	53.9721	57.0644
Gpr34	X	complement(10023489..10031167)	47.6923	0.254939	1.19328	0.634127	175.474	178.664	172.243	225.004	197.481	277.32	165.447	182.571	263.307	251.957
Ptprcap	1	219403970..219406128	1.8708	0.7862	1.72453	0.635038	5.41424	7.37205	4.86839	4.23674	4.35038	25.0411	5.74607	3.27877	5.48941	6.33908
RGD1564614	13	complement(56889669..56958561)	0.074277	-1.29711	-2.45737	0.635295	0.698731	0.569368	0.0556482	0.23061	0.118398	0.204452	0.0566213	0.117119	0.0540921	0.24153
LOC100911417	2	complement(208566385..208577146)	26.4831	-0.218698	-1.16368	0.6385	117.452	117.597	125.396	128.129	109.591	102.771	97.8133	97.1208	102.711	116.955
Gsto1	1	267607418..267617387	33.2374	-0.242204	-1.1828	0.638695	171.493	143.491	159.809	136.097	138.873	103.293	133.663	143.256	115.067	142.542
Stk40	5	144114012..144150647	8.09182	0.221273	1.16576	0.639918	30.9169	35.0781	33.487	34.7903	31.2331	49.1954	36.5063	32.4257	42.3978	33.3842
Nfs1_1	3	complement(151665814..151688149)	7.33835	-0.174876	-1.12887	0.640105	34.4252	34.6326	34.8206	30.9572	30.9261	26.4788	30.6506	28.8025	30.3835	31.808
Gsdmc	7	complement(104474418..104486710)	0.284537	0.779312	1.71631	0.640105	0.858415	0.761664	0.63808	0.550886	1.13132	1.36752	1.29847	1.90248	1.34385	0.923154
Nabp1	9	55050203..55057658	16.4919	-0.246995	-1.18673	0.640105	71.8293	76.1735	64.8132	72.3983	87.7805	52.1881	61.6614	76.8422	61.5437	63.8987
Gcdh	19	complement(26000497..26006970)	6.56673	-0.252351	-1.19115	0.640105	29.0893	29.7246	32.2607	27.3131	29.9831	25.5691	21.5302	29.0204	24.4462	24.7483
Tsc22d2	2	148607748..148655261	10.3528	0.210701	1.15725	0.64083	40.9623	43.0335	42.5568	42.4758	44.567	67.2786	42.0869	44.7135	48.5834	46.3572
Zscan22	1	complement(65677621..65681440)	1.89895	0.409585	1.3283	0.642409	6.27248	7.7147	6.55662	6.45314	7.20747	9.4349	10.1181	8.39456	8.17903	9.4859
Cntf	1	complement(229599009..229601032)	1.67172	0.517785	1.43176	0.642409	6.13201	7.60371	6.53984	3.07972	4.42726	9.0103	6.04926	8.75888	8.95753	7.25749
Pcgf5	1	254974789..255086207	4.16369	-0.265855	-1.20235	0.642409	19.156	23.0884	19.9657	17.8948	14.028	14.5855	17.6691	16.0264	16.1578	14.2077
Clec12b	4	complement(163141132..163157744)	0.414881	0.664598	1.58513	0.642409	0.942609	1.30576	1.12607	1.16663	1.67708	1.37906	1.29852	2.84395	1.75133	2.68811
Eps8	4	complement(171475567..171591882)	7.63095	-0.288045	-1.22098	0.642409	43.1856	37.8613	31.8247	31.5972	27.6837	16.2902	25.7194	35.8443	31.7403	31.6545
Orc1	5	128190708..128210445	0.530649	-0.538562	-1.45252	0.642409	2.74083	2.54049	2.29199	2.50647	1.89641	1.92977	1.74905	1.54094	1.48527	1.58891
Ltbp2	6	complement(108500112..108596569)	0.11285	0.880593	1.84113	0.642409	0.282542	0.570267	0.218098	0.150636	0.257793	1.33549	0.369852	0.28051	0.471109	0.289242
Il10ra	8	complement(49560035..49573742)	27.5067	0.21519	1.16086	0.642409	95.5396	122.94	118.198	117.466	111.586	172.37	117.441	123.695	136.713	110.362
Slc14a1	18	complement(74461055..74485139)	0.272227	0.893986	1.8583	0.642409	0.288782	1.22365	0.597978	0.810137	0.636133	3.04197	1.12326	0.629262	0.268272	1.64709
Rbl2	19	complement(17300089..17346808)	7.33175	-0.22323	-1.16734	0.642409	35.4685	31.7676	30.4464	32.9643	34.9162	24.9535	26.7235	29.6451	29.6601	31.7661
Btaf1	1	255564409..255654932	12.2171	0.217138	1.16243	0.643235	46.8283	51.6752	54.7257	51.7088	46.3618	75.5484	53.7699	54.6013	53.0089	57.2585
LOC100360846	2	complement(96031951..96032722)	2.18596	-0.898445	-1.86406	0.643235	7.55623	14.4388	15.3758	5.89177	6.27386	7.15808	10.2869	2.43811	6.55159	0
AABR07049960.1	5	146294030..146296221	0.409076	1.25758	2.39094	0.643235	1.44391	0.274537	0	0.833965	1.42722	1.23228	2.73015	2.54125	0	3.49382
Atp13a5	11	74984613..75124249	0.061693	1.09317	2.13343	0.643235	0.0980075	0.223615	0.0364256	0.264164	0.0774997	0.568771	0.296501	0.344982	0.0354071	0.276672
Cd74	18	56071478..56080849	479.733	0.381054	1.30229	0.643235	1764.8	2151.32	1610.49	1583.12	1706.66	4270.56	2260.95	1284.87	2114.28	1661.89
LOC108348293	19	209926..214130	0.94339	0.781276	1.71865	0.643235	2.91222	2.81115	2.24798	4.65791	0.531426	6.8826	3.81215	5.25686	3.64187	3.25231
Klhdc4	19	complement(54651911..54652381)	0.863129	0.942866	1.92234	0.643235	2.27158	2.07314	1.51966	1.5744	3.23326	4.18745	7.73118	3.73139	2.46195	2.74825
Mk1	16	complement(20531720..20534209)	12.7911	-0.235182	-1.17705	0.644929	49.3145	54.521	60.4704	56.6949	68.2886	43.6661	52.3584	50.9897	47.7345	52.577
Tmcc3	7	35309265..35543759	11.8737	0.209998	1.15669	0.646277	47.4068	44.7756	49.5628	50.953	51.8271	64.7836	50.7342	55.48	60.3269	53.2475
Akap2	5	74874306..74982401	0.78542	0.485718	1.40028	0.646304	2.92202	3.5499	1.94634	2.19179	2.88074	5.24657	4.30516	3.38393	2.17981	3.94839
Rps6ka1	5	complement(152078220..152122684)	15.4122	0.155276	1.11363	0.64746	66.6583	69.0641	65.8405	67.5611	61.0178	91.5572	70.0514	61.9646	74.5569	71.7828
Tmem37	13	complement(36094520..36101411)	13.0115	-0.237096	-1.17862	0.64746	62.2908	57.133	59.8736	56.2842	58.1961	39.1327	54.7643	53.9862	50.1127	52.9313
Csrp1	13	52553775..52575051	23.2831	-0.206821	-1.15414	0.64746	107.141	117.841	109.769	98.2769	93.1808	75.0614	108.37	89.1346	86.9541	98.5827
Mcart1	5	complement(61120419..61130026)	7.83891	-0.227287	-1.17063	0.649164	36.7607	37.3581	34.6514	37.2534	31.0486	27.3534	27.5208	34.964	29.448	32.8726
Engase	10	107502695..107515371	8.70161	0.22123	1.16573	0.649164	36.0307	31.1709	34.69	39.1799	36.9466	44.2871	41.4135	42.019	40.7877	40.2858
Gria2	2	complement(179584308..179704629)	0.0588355	0.879131	1.83927	0.649243	0.106387	0.169913	0.142344	0.122892	0.227139	0.370439	0.482776	0.0998605	0.207545	0.257423
Chid1	1	complement(214039481..214074663)	0.319079	-1.85291	-3.61228	0.651281	2.06707	0	4.2916	0.74103	0	0.0729973	0	0	0	1.89718
Evi2a	10	complement(66870067..66873948)	32.6773	0.230431	1.17319	0.651768	131.597	127.238	138.069	135.068	129.734	190.336	126.9	123.904	186.933	152.687
Rilpl1	12	37490584..37528784	3.01319	0.294457	1.22642	0.652781	8.98156	10.0491	12.6463	16.2276	10.3801	14.9765	12.3449	12.0919	18.595	13.7222
Dok2	15	52451161..52456409	6.02241	-0.301344	-1.23229	0.652781	31.3579	23.7501	33.6901	23.329	23.5853	14.2494	23.0295	27.7774	18.1183	27.5743
Gga2	1	complement(191951581..191984858)	17.1491	-0.193723	-1.14371	0.653138	80.3158	77.5284	79.4786	73.6454	76.3597	56.1999	72.6814	71.8191	64.0331	76.002
LOC103689927	10	complement(37073345..37084637)	1.06571	0.558277	1.47251	0.653138	4.59593	4.22575	2.06506	3.01106	3.41728	4.28528	7.39299	7.24364	4.53503	2.15775
Epn2	10	complement(47795524..47857326)	0.627893	0.446185	1.36243	0.653138	1.96243	2.98499	1.84485	2.22244	2.09948	4.05892	2.79383	3.2958	2.41882	2.607
Exoc7	10	complement(105242152..105259795)	7.75365	-0.242789	-1.18328	0.653138	38.4697	34.391	32.2089	35.4697	34.5129	30.5868	31.7405	21.83	32.9759	31.6488
Tfrc	11	complement(71397383..71419223)	46.6959	-0.262694	-1.19972	0.653138	180.169	181.87	237.639	213.048	242.576	125.36	178.546	201.78	173.939	205.039
Mrpl36	1	complement(32570296..32570589)	1.31922	1.52544	2.87875	0.653364	0	0	5.53075	2.29199	2.94182	5.58802	16.3196	0	0	10.2022
Ccdc83	1	complement(154478782..154507039)	0.302714	1.10579	2.15217	0.653364	0.158173	0.902219	0.881801	1.09627	0.375226	3.40174	0.358888	1.85587	0.857143	0.956821
Lifr	2	56426367..56489415	0.12438	0.724246	1.65204	0.653364	0.378933	0.185266	0.27161	0.406457	0.577882	0.859303	0.552719	0.603398	0.498695	0.491196
Lta4h	7	34288365..34320235	28.7422	-0.169716	-1.12484	0.653364	143.307	143.544	131.436	108.302	122.688	105.338	106.283	121.108	120.872	126.451
Mea1	9	complement(16610315..16612136)	23.6907	-0.161973	-1.11882	0.653364	97.9992	116.075	115.034	107.528	99.0644	98.1119	93.5775	95.2639	96.2635	97.7603
Eftud2	10	complement(90932075..90983928)	11.3672	-0.157369	-1.11525	0.653364	52.3166	47.9322	54.2922	55.7774	46.263	45.4895	46.1423	49.8715	43.7282	46.3014
Khnyn	15	34552410..34561727	10.6509	0.233545	1.17572	0.653364	39.551	42.9869	43.2969	46.8501	44.1831	59.7999	57.2702	50.2027	44.1905	44.9794
Dpyd	2	221823687..222694627	0.054475	1.11261	2.16237	0.653552	0.10046	0.267413	0	0.0386822	0.198598	0.480123	0.303922	0.196453	0.217759	0.121542
Stom	3	complement(14514868..14538241)	64.4263	-0.250914	-1.18996	0.653829	283.607	273.311	325.661	286.732	285.615	166.7	282.59	284.436	220.425	274.272
Ulbp1	1	1180932..1220916	5.48791	-0.333354	-1.25994	0.656157	29.9841	22.6496	32.7393	16.2831	21.9908	16.5403	18.1873	25.2013	11.8077	27.1131
Celf3	2	195719543..195730274	0.148017	1.14064	2.20479	0.656157	0.205113	0.584983	0.343047	0.118468	0.364935	1.36539	0.814438	0.481325	0.111151	0.86854
Vsig4	X	complement(65370851..65400298)	0.83508	-0.658656	-1.57861	0.656157	4.33787	1.53173	3.10929	3.34058	6.49285	2.96166	2.1091	2.42367	1.90295	2.62407
Ndufa3	1	complement(64172540..64175099)	17.7646	-0.300529	-1.2316	0.658755	78.2015	83.7874	83.0695	79.9579	76.4618	61.1479	69.5358	56.417	60.7031	81.1869
Tmem88	10	complement(55998530..56000225)	4.27362	0.317618	1.24627	0.658755	16.0074	14.2269	14.8388	18.7059	17.7726	26.0199	14.148	19.3278	25.62	17.002
Lpar6	15	55126953..55128761	15.1467	0.228109	1.1713	0.658755	60.1399	55.4564	61.7518	62.6723	66.7438	82.148	62.5572	56.6586	88.5085	71.4919
LOC108348294	13	complement(43494350..43566680)	4.90884	0.323724	1.25156	0.659119	16.9833	21.27	17.907	20.0447	18.1738	28.5471	22.1993	22.7426	22.008	22.5572
Hs6st1	9	42620006..42659184	10.2761	-0.226198	-1.16975	0.659913	46.8421	44.3278	45.9609	48.1317	46.8298	33.4433	38.1607	43.7592	41.6296	42.5847
AABR07058091.2	7	complement(99757730..99808612)	0.411587	0.626705	1.54403	0.660506	0.789851	1.31064	1.60122	1.16123	1.61822	2.4267	2.52529	1.76924	1.63427	1.5637
Frat2	1	complement(261089745..261090437)	2.91044	0.46124	1.37672	0.660903	8.62805	9.84291	9.85479	10.4528	11.7316	13.5775	19.8155	10.3704	13.4565	12.4754
Plekhg5	5	169244778..169288309	1.46966	0.347923	1.27273	0.660903	4.41596	4.25317	4.43943	8.19517	6.18243	7.7475	7.10409	6.41294	7.64982	6.26225
Ifit2	1	252894663..252900726	6.6443	0.607152	1.52325	0.661004	15.9567	30.9899	23.42	16.5545	18.1656	85.1252	20.1895	14.757	28.1897	13.6637
Nup107	7	complement(60781729..60825242)	2.80438	-0.206799	-1.15412	0.662073	13.8487	11.8221	12.9201	12.7869	11.9007	12.0119	10.4206	10.501	10.5167	11.7967
Acod1	15	93612971..93622358	7.95932	-0.341533	-1.2671	0.663716	17.8527	43.3274	40.445	47.4843	31.4937	23.4073	37.4756	28.6853	25.4494	28.065
Mri1	19	complement(25360164..25366806)	2.82836	-0.332364	-1.25907	0.663716	11.0741	13.612	14.3474	10.9004	14.0603	13.5775	7.34338	11.4379	8.28321	10.473
Msi1	12	complement(46895447..46920952)	0.129322	0.909922	1.87894	0.663793	0.251961	0.402414	0.280933	0.232842	0.478173	0.567684	0.857536	0.768639	0.109231	0.853534
RGD1562987	18	70974885..70983360	11.8247	-0.240731	-1.18159	0.663793	47.0893	58.3909	59.1767	54.395	48.3819	50.1605	35.7338	41.5766	49.3288	50.4924
Zbtb26	3	complement(21687933..21697945)	0.592225	0.559132	1.47338	0.664346	1.51159	1.57447	1.97851	2.80895	1.71498	2.75955	2.23678	3.00736	2.63547	3.57805
Stard7	3	119698652..119727347	18.1515	-0.153329	-1.11213	0.664411	85.755	87.7629	87.2944	78.0765	71.0958	64.0288	77.7448	75.0641	67.8623	86.0326
Gsap	4	complement(10423139..10517848)	4.19079	-0.218135	-1.16323	0.664411	19.1817	18.8384	19.4038	19.5667	17.6603	14.7333	16.8913	17.1973	15.2986	18.0134
Scamp5	8	complement(62220892..62248017)	16.9794	-0.207355	-1.15457	0.664411	79.9612	75.5496	70.8773	73.4302	83.784	52.6251	68.0785	72.2325	70.471	70.5994
AC129753.1	10	complement(55642193..55642681)	0.671637	1.68111	3.20673	0.664411	0	0	0	3.10051	1.7687	0	2.36837	10.1477	3.55548	0
Cnih1	15	complement(23568555..23580395)	16.032	-0.212371	-1.15859	0.664411	71.8549	73.6597	73.2339	75.8717	67.5831	60.8396	62.2293	60.5597	65.4824	65.3836
Cox4i1	19	54245950..54252225	165.601	-0.184553	-1.13647	0.666959	761.894	743.996	785.215	757.037	691.68	610.895	683.97	662.206	652.337	700.441
LOC108348083	1	complement(259057402..259089642)	1.58872	1.89907	3.72972	0.668301	0.125901	0.047876	0.0467925	9.79255	0.0995564	21.4466	8.28427	0.0492406	8.59649	0.101547
Insyn1	8	63286773..63301914	0.822504	-0.291747	-1.22412	0.668301	3.91198	3.3471	3.32207	3.78328	4.20848	3.19109	2.94151	3.38913	3.25383	2.449
Csf1r	18	56414488..56458300	292.747	0.253005	1.19169	0.668301	1074.24	1125.81	1093.92	1298.11	1235.79	1582.53	1236.45	1178.1	1724.62	1262.8
Actr6	7	complement(30377360..30397930)	2.27871	-0.347243	-1.27213	0.669533	10.9969	11.6767	9.80906	8.98979	10.0336	8.22998	6.7177	7.44392	8.70964	9.7225
Pla2g7	9	complement(19935768..19978013)	114.714	-0.257844	-1.19569	0.670196	536.388	591.945	465.059	491.296	509.197	283.158	462.556	480.921	426.071	525.198
Nupr2	12	complement(30303725..30304036)	1.25544	0.776329	1.71277	0.670196	4.6742	3.19941	2.60583	4.31951	2.21768	4.78694	6.36336	6.58119	5.57253	6.78607
RT1-CE4	20	complement(4673658..4935887)	26.7573	0.289014	1.2218	0.670196	88.0676	119.784	111.147	115.408	89.8495	215	112.224	101.576	123.769	92.9552
Ap2s1	1	78671121..78682871	61.4514	-0.152778	-1.11171	0.670214	294.066	275.156	284.958	254.629	278.889	215.277	251.161	276.064	240.288	273.063
Tnfsf15	5	complement(79553742..79570073)	0.430642	0.813674	1.75768	0.670214	0.693792	0.474888	1.39242	1.92344	1.48127	3.26842	2.04645	2.1165	1.65426	1.34301
Zfp17	1	98627372..98629936	9.32941	0.204702	1.15245	0.670486	37.1837	35.4791	39.3673	42.5585	38.305	51.531	42.3132	39.1587	48.1874	42.235
Ifitm10	1	complement(215515764..215536980)	0.690766	0.848955	1.8012	0.670486	1.65487	1.17992	2.76773	1.43371	2.20825	6.56727	3.52016	1.45626	1.79356	3.50373
Zfp958	12	complement(5485903..5490935)	3.01334	0.320642	1.24889	0.670486	10.1624	11.8323	10.3964	10.4078	14.7877	13.519	14.025	14.628	14.534	15.4637
Grb10	14	complement(92021851..92117923)	0.148325	0.713386	1.63965	0.670486	0.391054	0.637308	0.311442	0.290394	0.530103	1.02982	0.728843	0.262189	0.787107	0.743465
Crb2	3	22038357..22058871	0.0403489	1.32026	2.49711	0.671722	0	0.0431904	0.126639	0.0874667	0.134719	0.4265	0.171804	0.266528	0.0410325	0.0916084
Lnpk	3	complement(61433863..61494778)	5.37937	-0.254755	-1.19313	0.671722	26.5591	24.6108	19.8845	19.8254	30.7064	19.3441	17.8392	21.4873	20.6794	23.3162
Galnt11	4	complement(6297258..6330765)	7.21398	-0.2082	-1.15525	0.671722	32.6815	32.4745	33.6927	33.7048	30.3882	23.939	26.5188	29.8031	31.1486	30.466
LOC103690035	5	64566804..64584309	36.6923	-0.195221	-1.1449	0.671722	141.098	162.252	174.425	200.642	151.039	147.158	153.419	137.63	143.633	146.554
Atpaf1	5	134641608..134667084	3.46686	-0.169727	-1.12485	0.671722	15.7494	15.3614	17.0662	15.4363	14.6778	13.0221	13.6906	14.5192	13.6333	15.3424
Ciita	10	complement(5213350..5260608)	1.73871	0.387378	1.30801	0.671722	7.03393	6.66684	5.15969	5.651	7.37083	16.032	8.63986	5.15039	6.47705	5.88659
Nubp2	10	complement(14244203..14247886)	13.4254	-0.222814	-1.16701	0.671722	60.2226	62.4782	65.8605	61.9306	52.7649	48.1366	53.4431	51.4564	53.3301	55.3431
Txndc17	10	58776792..58779764	14.0138	-0.237141	-1.17865	0.671722	68.3634	63.2787	61.2761	60.1731	63.365	44.7533	58.0517	60.3992	47.0289	60.2984
Socs7	10	85301875..85330397	4.88317	0.257551	1.19545	0.671722	17.8299	21.108	22.9746	19.4303	16.6595	31.7826	24.5213	22.0056	20.8737	18.5188
Glul	13	71331052..71340229	292.672	-0.255766	-1.19397	0.671722	1516.16	1251.55	950.76	1547.13	1340.54	1225.95	1181.77	994.096	1127.39	1042.37
Pea15	13	complement(90579846..90589466)	77.8332	0.240213	1.18117	0.671722	281.036	333.605	295.849	330.195	329.366	493.434	338.075	314.966	397.612	323.316
Lyar	14	complement(77308204..77321977)	4.49446	-0.224975	-1.16876	0.671722	22.4362	23.727	18.7164	19.3905	17.2882	16.6879	16.9999	17.8701	17.2168	18.9217
Tbc1d14	14	79205466..79438764	11.5911	-0.151554	-1.11077	0.671722	54.1539	47.6239	52.6949	54.5611	52.6231	41.0303	49.7687	49.3372	47.3066	49.5387
Tapbp	20	complement(5468078..5476193)	20.2644	0.258831	1.19651	0.671722	80.5072	92.5712	84.861	68.4987	78.8334	142.96	106.945	74.8194	88.5612	75.089
Maged1	X	complement(63803189..63809861)	0.961085	0.440944	1.35749	0.671722	3.70482	2.63468	2.30682	4.33519	3.88076	5.37097	3.82095	4.40338	5.11039	4.30762
Apeh	8	complement(116862625..116872215)	7.61015	-0.227935	-1.17116	0.67191	36.8312	34.399	36.5988	31.5085	32.4755	27.198	31.2945	30.9193	30.2307	28.0287
Tmem256	10	56445647..56447138	17.603	-0.215786	-1.16134	0.67191	91.1897	72.8596	74.2571	86.2031	72.5135	55.089	72.4558	74.5354	66.2581	76.0294
Col4a2	16	complement(83387364..83438561)	1.31911	0.385752	1.30654	0.67191	6.49731	6.56987	3.06241	4.81024	3.15272	7.98482	7.30407	4.19288	6.33765	5.82409
Tmem19	7	complement(58316514..58343145)	4.86233	-0.234115	-1.17618	0.672032	22.2408	20.8949	23.4253	21.7799	21.4513	15.7628	18.3345	20.8584	18.2662	21.0422
Epsti1	15	60084918..60190363	19.8441	0.258787	1.19647	0.672032	76.741	84.327	80.1855	76.2386	78.1754	137.14	87.6809	73.379	101.425	76.8749
Coq9	19	complement(10583857..10596851)	6.03681	-0.218118	-1.16321	0.672032	28.4828	24.7846	28.3246	26.9735	27.697	21.8116	22.9977	23.4838	23.639	26.2846
Gpr31	1	complement(53519829..53520788)	2.50368	0.624221	1.54138	0.672825	4.55735	6.58545	6.60579	11.4062	9.5499	24.5809	7.92768	6.06018	14.8179	6.8002
Trim44	3	complement(92183556..92242318)	6.01399	0.229047	1.17206	0.672825	25.0753	26.2121	21.4076	24.845	25.0135	32.879	31.6611	23.8817	29.4509	26.2753
Trpv2	10	48903540..48925030	38.1103	-0.230043	-1.17287	0.672825	166.475	179.629	178.411	172.856	163.953	110.493	153.799	161.387	131.168	181.482
Gfap	10	complement(90990762..90999506)	3.47966	0.452814	1.36871	0.672825	7.88729	19.9043	11.0594	8.88089	13.3243	19.3779	21.195	11.3108	7.9007	24.5789
Cd300lf	10	complement(103670028..103687425)	12.5355	0.272383	1.2078	0.673992	38.0541	52.7339	54.3171	49.9809	52.7984	92.8472	49.2634	47.4801	60.8107	51.3119
Slc41a2	7	26522314..26607861	7.75345	-0.265709	-1.20223	0.674765	34.5828	38.2612	35.7584	33.5414	33.1253	18.5772	28.6109	39.0455	27.7219	32.3667
H1f2	17	complement(43639749..43640387)	109.549	0.205892	1.1534	0.674765	424.04	448.859	433.611	456.084	504.049	560.715	582.82	527.257	498.412	461.113
Papss2	1	251145253..251230715	3.73713	-0.303476	-1.23411	0.67573	18.0731	14.681	18.2171	16.7296	16.6041	8.4695	13.547	18.9808	11.7614	15.9599
Rab12	9	complement(114684039..114709546)	8.4165	0.276244	1.21104	0.67573	28.8509	40.127	29.7447	31.7291	36.0959	44.9272	39.0079	38.0247	41.3347	38.4912
Tmem119	12	48598647..48605704	14.7945	0.518127	1.43209	0.67573	27.7941	33.9341	69.4838	70.5095	40.2314	81.2582	40.1593	38.8494	140.625	45.7582
Ints6l	X	158835811..158886220	3.59522	0.221844	1.16622	0.67648	14.1007	13.4573	15.0491	16.225	14.4475	15.1151	15.997	18.3471	17.0069	19.6484
Rad1	2	60461551..60469685	1.9839	-0.393182	-1.31329	0.676664	10.4856	8.91046	8.35091	9.39327	7.61464	7.23203	6.91893	6.65362	6.37795	7.24909
Lyz2	7	complement(60335969..60341264)	1323.25	-0.274172	-1.2093	0.676993	5842.11	7004.98	6797.94	5367.96	4903.02	3606.05	5756.31	4587.5	6396.4	4397.01
Prag1	16	complement(59666775..59721227)	8.03114	0.185899	1.13753	0.676993	30.6441	35.3434	31.1609	34.7612	36.2024	40.955	33.6874	38.6519	42.8106	36.0365
Gnao1	19	complement(11513201..11669578)	0.162286	0.90433	1.87167	0.676993	0.281943	0.643284	0.471544	0.488528	0.16721	0.649672	0.959578	0.827022	0.229179	1.27915
Ninl	3	complement(146719911..146764015)	0.999735	0.339607	1.26541	0.677413	2.999	4.29648	3.53825	4.02824	4.09492	6.53551	4.51004	4.05069	4.9511	3.96584
Anxa5	2	complement(123162461..123193130)	59.5017	-0.284562	-1.21804	0.677707	298.003	276.671	276.733	237.024	254.929	121.089	255.194	258.164	188.48	284.725
Yes1	9	121802673..121902678	0.764076	0.517663	1.43163	0.677707	2.14751	2.6726	2.24932	2.63103	3.16473	5.53157	3.39606	3.28325	3.73808	2.44068
Jund	16	complement(20485029..20486707)	160.204	0.233202	1.17544	0.677707	674.629	638.723	609.354	686.486	635.974	897.182	821.423	649.895	822.857	645.747
Icoslg	20	complement(11329992..11340296)	21.207	0.251484	1.19043	0.677707	66.9442	94.6822	90.3682	90.0363	82.4632	145.903	91.1722	76.5708	114.65	80.1642
LOC679739	1	32573228..32581781	6.09785	-0.343556	-1.26888	0.679119	29.6691	27.0773	26.4645	28.7359	25.7168	18.4645	23.8203	18.7445	21.7669	27.0593
Tmco1	13	85465792..85559087	20.2537	-0.181414	-1.134	0.679119	91.2988	93.8267	92.4418	92.8384	87.2098	75.185	74.2697	80.0504	88.6603	87.7514
LOC103689971	17	35396286..35518522	0.514568	-0.910707	-1.87997	0.679119	1.16296	0.464348	5.57574	0.738864	3.65546	1.31011	1.05549	2.18323	0.945318	0.7035
AABR07028805.1	17	complement(86870404..86873003)	6.87888	0.399888	1.31941	0.679119	27.7781	25.3515	20.1319	24.0658	26.3587	31.2929	33.6147	33.1358	32.615	34.1673
Pcmt1	1	complement(1736276..1767618)	14.9544	-0.250316	-1.18947	0.679147	71.9795	64.7964	77.2132	68.3695	55.0297	51.531	62.3088	53.8349	57.677	60.2571
Lair1	1	73837944..73868695	0.314126	1.15385	2.22507	0.679147	0.762205	1.01445	0.566565	0.733715	0.301358	4.68353	1.00883	0.298103	1.51448	0.153691
Lrrc51	1	complement(166997967..167005839)	1.08723	-0.627963	-1.54538	0.679147	5.22275	5.27065	5.37534	5.33692	3.33569	3.29151	3.87411	2.3569	2.3948	4.13146
Il23a	7	complement(2710609..2712723)	1.29911	0.645536	1.56432	0.679147	2.74446	4.10255	5.27593	4.81005	3.14304	14.8286	5.26082	3.77532	4.30785	3.54936
AABR07028349.1	17	66238947..66241440	2.39914	0.403126	1.32237	0.679147	9.79771	6.09018	11.5546	5.80399	10.1314	12.6068	18.3118	9.43247	8.2364	9.2702
Kifc2	7	117723263..117730702	0.305887	0.547002	1.46105	0.679281	0.755392	0.912446	1.04043	1.18056	1.15952	1.68374	1.51232	1.35554	1.20397	1.61278
Htr2b	9	complement(93112805..93125014)	10.1441	-0.256547	-1.19462	0.679773	44.571	43.0047	49.5312	43.0331	49.0093	28.2354	38.4898	47.526	33.3258	45.5179
Epas1	6	10306405..10387265	1.60025	0.408694	1.32748	0.680484	6.72902	9.23896	3.4194	4.19605	5.36808	10.4284	10.5727	4.85595	4.64684	8.24913
Epm2a	1	5448958..5571512	0.558747	-0.688845	-1.61199	0.680501	3.06216	2.03777	2.70296	2.06339	2.72408	0.91467	2.60547	1.94614	1.24454	1.23491
Atxn7l2	2	complement(210992953..211001258)	1.51009	0.3439	1.26918	0.680501	6.0007	5.25522	5.94728	5.39131	5.82349	8.6905	7.01398	5.90283	8.21161	6.30659
Fxyd2	8	49710477..49716955	19.0048	-0.357127	-1.28087	0.680501	95.5277	67.7084	101.47	70.5185	93.1942	46.3108	90.4189	63.006	57.5867	80.0125
Mtus1	16	54291251..54386129	8.05549	0.155279	1.11364	0.680501	36.4534	30.3645	31.3261	36.143	37.6716	39.5054	37.4414	37.2647	42.6673	35.7542
Apoc4	1	complement(80595326..80599572)	3.22556	-0.517374	-1.43135	0.681307	13.2077	16.323	13.4992	13.9854	15.9924	5.35415	12.1744	10.6541	10.736	12.6503
Sqor	3	114900343..114939370	3.93038	-0.299293	-1.23054	0.681307	16.1948	16.6932	19.4318	16.3333	20.1842	9.09248	15.6681	16.3973	14.9682	16.51
Calu	4	56625561..56653111	23.5671	-0.22419	-1.16812	0.681307	114.615	110.311	120.88	99.6933	86.4389	75.6836	85.101	93.5841	95.9003	106.949
Lrrc1	8	complement(84720551..84835060)	1.40523	0.316559	1.24536	0.682591	5.65443	5.04829	4.93404	6.07732	5.30719	8.71139	6.08016	5.76908	6.87436	6.3056
Tbx3	12	complement(42480560..42492526)	0.110699	0.9344	1.9111	0.682591	0.579094	0.440422	0.16142	0	0.17172	0.790748	0.547476	0.452974	0.418417	0.467075
Fbxo22	8	59769994..59786065	14.3464	-0.244462	-1.18465	0.683244	65.6736	64.2955	58.1363	65.3798	70.7213	39.0501	52.6505	73.5067	51.6792	58.2668
Mcc_2	18	complement(35683185..35817127)	0.354441	0.65138	1.57067	0.683619	1.209	1.20682	1.17951	0.756474	1.07552	3.35334	1.60018	1.0639	1.6379	0.914185
Paxx	3	complement(2678956..2680622)	6.17447	-0.271829	-1.20734	0.684068	27.3796	27.3506	32.5841	26.7112	25.4084	21.3568	26.2334	24.8011	19.834	24.3718
Ap1s1	12	22665112..22676075	17.6089	-0.203942	-1.15184	0.684068	83.2259	75.1385	82.8749	82.4757	73.7478	59.2298	71.5215	73.9698	63.3875	79.5545
Slc38a5	X	complement(14963921..14972675)	0.194175	0.8338	1.78237	0.684068	0.462235	0.790979	0.515385	0.711932	0.0913784	1.02566	1.04879	0.63274	0.667965	1.30488
Ctss	2	197655786..197679458	319.37	0.257381	1.19531	0.685244	1147.53	1328.43	1317.26	1327.95	1232.35	2002.98	1423.01	1170.47	1824.04	1216.53
Rimbp3	11	complement(88033180..88038518)	0.146975	0.630609	1.54822	0.685244	0.491671	0.311611	0.426383	0.378635	0.647984	0.699347	0.58878	0.833281	0.858523	0.528751
Ereg	14	complement(18576355..18591394)	0.132844	-0.940258	-1.91887	0.685244	0.695115	1.03089	0.387522	0.160592	0.742046	0.284752	0.315438	0.489354	0.226011	0.252294
Sumo3	20	complement(11726497..11737050)	24.036	-0.209048	-1.15592	0.685244	104.195	112.503	115.554	110.16	100.767	90.9061	93.2157	93.4621	90.0593	105.48
Agap2	7	70364813..70377422	1.78384	0.249755	1.18901	0.686003	7.43508	7.63037	8.05696	6.72602	6.02098	11.2534	8.23171	6.79679	8.18764	8.41728
Anxa4	4	complement(118538777..118595580)	46.2404	-0.252756	-1.19148	0.686482	230.49	205.922	228.483	188.987	189.6	114.437	187.573	209.842	163.615	203.79
LOC689757	4	complement(162181158..162230859)	5.78417	-0.256244	-1.19437	0.686615	27.036	26.8738	30.7105	22.8578	23.1269	17.5185	23.6001	24.2379	20.0321	24.7293
Sestd1	3	complement(64044112..64095120)	3.22606	-0.25638	-1.19448	0.687262	14.7784	17.6621	14.5462	13.0066	12.9702	8.2604	13.5109	13.2112	13.0834	13.295
Mrps33	4	complement(67607273..67610710)	9.57887	-0.282649	-1.21643	0.687727	48.943	42.7969	47.0915	43.3349	33.8886	33.3308	40.8686	34.3971	36.889	33.6644
Zfp532	18	61258911..61368371	5.03482	0.21997	1.16471	0.687727	19.3375	19.0211	19.7686	21.4887	23.4816	26.2014	22.2247	26.0843	24.6171	21.6449
Nusap1	3	111422267..111452971	1.75042	0.250629	1.18973	0.687768	6.72499	6.52506	6.45469	7.56813	8.01782	11.4313	8.45523	7.60583	6.64989	8.13618
Emp1	4	169147243..169181966	72.9622	-0.34958	-1.27419	0.687768	426.795	319.038	407.815	257.406	231.872	126.244	250.678	328.618	240.1	346.334
Nmrk2	7	11383116..11386948	0.141215	1.01224	2.01705	0.687768	0.0858864	0.195959	0.383049	0.595268	0.407489	0.615705	0.682056	0.705404	0.186169	1.24691
Cry1	7	24534615..24634097	4.28616	0.247898	1.18748	0.687768	14.0744	17.1949	17.084	18.3912	19.358	18.5541	24.064	19.7931	18.4454	21.9792
Cxcr1	9	complement(81466332..81469274)	1.66438	-0.740775	-1.67107	0.687768	1.1913	10.3061	5.42383	9.28886	11.7753	4.9818	6.19442	2.44611	1.82912	7.56677
Sorbs3	15	complement(51859462..51890832)	12.669	-0.266902	-1.20322	0.687768	60.4792	49.6481	56.4137	59.5484	59.8134	28.9273	54.5333	58.5085	43.5768	53.3322
Il2ra	17	complement(70499083..70548071)	0.0520722	-1.21651	-2.32384	0.687768	0.176183	0.452227	0.196441	0.203517	0.156731	0.135324	0.249845	0	0.0954739	0
Cpne7	19	55929609..55946250	0.387938	-0.618394	-1.53516	0.687768	1.86659	1.92334	2.14836	1.25198	1.57124	0.924974	1.57113	1.48362	1.23992	0.509936
Kcnk12	6	complement(11373917..11494459)	0.0909638	-1.08418	-2.12018	0.688121	0.462724	0.439898	0.429942	0.445428	0.274425	0.157961	0.262476	0.090487	0.334335	0.0933039
Rtp3	8	complement(119260618..119265157)	2.70992	0.439189	1.35584	0.688121	7.67161	8.15702	10.0486	10.5826	11.4848	26.621	8.70331	8.91385	10.5748	10.9936
LOC100361087	13	complement(88636875..88943592)	0.642804	0.522681	1.43662	0.688121	2.32163	2.16064	1.29429	2.7524	2.10155	3.4413	1.7328	3.2258	3.70808	3.25231
Htatip2	1	105094411..105109461	5.73361	-0.221151	-1.16566	0.688944	27.8183	26.446	25.1425	24.4658	25.6219	19.8561	27.0167	20.8943	21.8128	22.4372
Cers2	2	196487656..196496986	24.308	-0.182636	-1.13496	0.689216	99.6369	115.577	115.853	109.915	108.697	92.3562	85.0837	102.134	99.0858	108.321
Vav3	2	212247451..212585818	3.87467	-0.234761	-1.17671	0.689216	17.8092	18.8704	17.0297	16.3148	17.5567	11.8673	13.8152	17.0557	14.0289	18.1575
Sardh	3	complement(5737200..5802129)	1.20956	0.304209	1.23474	0.689216	4.43322	3.80319	4.90343	5.08005	5.25837	7.7364	5.39152	5.15996	5.4582	5.3635
Ly49s7	4	complement(165169065..165195489)	0.570089	-0.624026	-1.54117	0.689216	3.24284	2.32536	2.06613	1.60541	3.62663	1.99263	1.36646	2.06551	1.7071	1.23305
Crlf3	10	complement(67383900..67401836)	10.7361	-0.243156	-1.18358	0.689216	43.399	51.3076	51.4981	49.9921	46.5879	43.9491	42.4964	41.5332	41.2551	36.2262
Atp5mf	12	11191812..11198369	77.3135	-0.207738	-1.15488	0.689216	364.762	350.606	371.777	331.293	327.381	273.397	317.469	307.51	293.481	330.979
Vps33a	12	38459832..38484512	9.47495	-0.189538	-1.1404	0.689216	43.9191	44.178	41.9591	43.7335	40.2591	30.1878	43.1579	41.5884	35.848	37.9223
Scara3	15	complement(42605473..42638392)	0.10051	-0.9651	-1.9522	0.689216	0.259416	0.690534	0.723113	0.199776	0.410268	0.398509	0.098101	0.101459	0.093719	0.47078
Lrrc25	16	complement(20558222..20562399)	29.2742	-0.194418	-1.14426	0.689216	131.475	137.152	124.136	134.711	134.195	95.3029	121.229	118.596	123.225	122.739
B4galt6	18	15462913..15525579	25.2969	-0.234716	-1.17668	0.689216	112.95	107.432	130.83	104.532	115.506	70.8108	97.0417	118.659	94.6502	106.485
Ccrl2	8	complement(119324613..119326938)	53.8636	0.261247	1.19851	0.689361	163.318	235.011	203.621	237.124	231.215	369.427	204.371	220.171	294.087	203.67
LOC685157	12	complement(20273505..20276121)	0.690697	-0.913171	-1.88318	0.689361	1.97075	1.49882	2.9298	5.81772	3.37647	0.224253	2.23577	1.28462	1.42394	3.17906
Hspa2	6	99433550..99436289	1.35746	0.416128	1.33434	0.690096	3.5598	6.12484	4.88007	5.39291	4.43004	9.26356	5.75987	5.68316	7.27354	4.58922
LOC103693323	10	36741434..37028367	0.33715	0.642643	1.56119	0.690096	0.693691	1.21748	0.535469	1.60263	1.13927	2.29521	1.6345	1.00175	1.79282	1.35572
Siglec5	1	complement(98562346..98570949)	6.26855	0.301689	1.23259	0.69053	17.6835	14.9456	28.7938	31.7616	28.265	36.8826	28.6857	33.4631	27.0538	24.9165
Impa1	2	93675203..93696232	15.9535	-0.218698	-1.16368	0.69053	69.7441	76.7983	77.8432	69.3614	66.8233	54.9208	59.9494	62.0852	59.0492	75.838
Rfxap	2	complement(144003454..144007636)	6.64556	0.308418	1.23835	0.69053	29.2026	34.5333	16.181	16.3524	31.8924	37.2925	31.4128	32.0702	30.2026	28.76
Gpsm1	3	3767394..3794359	2.84156	0.206001	1.15349	0.69053	10.1515	12.7578	11.5488	12.6799	11.7963	14.3689	14.0916	12.6372	14.3119	12.6312
Tmem176a	4	78458625..78462423	240.637	0.274715	1.20975	0.69053	659.364	972.182	966.892	1118.86	1004.56	1509.01	985.79	830.68	1397.63	1027.42
Slc25a3	7	complement(31816602..31824071)	73.2647	-0.18836	-1.13947	0.69053	343.733	334.651	350.605	341.933	283.27	292.444	289.393	268.756	289.718	319.711
Sla	7	complement(107584118..107634335)	19.3895	-0.148331	-1.10829	0.69053	80.7741	80.8652	90.2299	97.8291	88.3653	68.8924	80.7588	82.8754	80.0351	84.9695
Tex12	8	complement(54992841..54994871)	2.15755	0.621168	1.53812	0.69053	4.70436	8.49735	6.11951	7.69848	6.97497	13.249	8.89502	11.9594	5.94839	12.3317
Col7a1	8	117694605..117726844	0.0681275	0.697079	1.62122	0.69053	0.222649	0.272142	0.212786	0.165338	0.132045	0.407177	0.541267	0.242578	0.241309	0.211648
Cflar	9	65534704..65587251	10.6496	0.232759	1.17508	0.69053	37.8162	49.5537	42.6631	45.528	41.5211	72.6809	46.8151	47.3684	46.2471	43.6651
Cxadr	11	16826399..16873562	1.21852	0.464375	1.37972	0.69053	3.07212	5.15394	3.7276	5.63624	3.64392	7.03271	7.48306	4.4527	4.60265	5.7938
LOC103689945	15	complement(3760867..3773340)	4.10917	0.276774	1.21148	0.69053	16.9239	15.4577	20.542	9.99135	18.327	21.5006	18.5316	24.3187	15.8173	18.9526
Srp19	18	27114822..27121059	7.82473	-0.289067	-1.22185	0.69053	38.5298	33.6255	39.5233	37.6088	27.1922	32.1591	28.8495	26.6725	28.1872	29.6005
Gng11	4	28989115..28993621	5.84268	-0.317832	-1.24646	0.691558	24.3338	31.7805	29.9386	24.8136	21.2989	15.468	24.7505	21.4627	22.008	22.943
Slamf9	13	complement(90836361..90839411)	26.1821	-0.225798	-1.16942	0.692742	115.623	131.426	131.016	106.269	107.508	82.01	109.112	97.6375	105.258	114.337
Hsp90aa1	6	complement(135107271..135112775)	156.22	0.243611	1.18395	0.693156	576.255	575.717	660.793	734.863	608.501	955.52	833.955	668.933	598.703	711.956
Zfp202	8	44047592..44068003	0.932294	0.402844	1.32211	0.693156	3.9664	3.33653	3.88642	3.28591	2.47113	6.60597	3.95437	4.65384	3.21325	4.16858
Xcr1	8	complement(132911486..132919110)	0.418182	0.54876	1.46283	0.693344	1.51768	1.33788	0.999931	1.95236	0.981907	2.75532	2.03483	0.930831	2.46731	1.79442
Klhdc8b	8	complement(117231769..117237229)	0.899141	0.417032	1.33518	0.693441	2.67744	3.11942	2.79476	4.07991	3.44607	5.01731	4.07155	3.54253	5.24799	3.58389
Pde2a	1	166534643..166626158	0.561445	-0.466943	-1.38218	0.69449	1.8321	2.12807	4.12267	2.50113	2.09408	1.4328	2.38081	1.87605	1.4441	2.09565
Arap2	14	48726045..48922983	2.49328	0.249014	1.18839	0.69449	8.76211	9.72199	10.6618	10.7686	10.2981	17.3732	10.4851	9.55311	9.58316	13.2389
Casp3	16	complement(48845012..48863204)	11.047	0.230301	1.17308	0.694591	47.1297	41.5247	41.4442	47.7306	45.9872	68.605	46.944	39.9259	62.1948	46.548
Coq4	3	8349185..8357871	0.996692	-0.470068	-1.38517	0.694711	5.00006	5.3872	4.12963	4.70621	3.29484	3.41377	3.57156	2.93333	3.01061	3.47274
AABR07059308.1	4	14071507..14113255	4.84301	-0.281372	-1.21535	0.695688	16.8582	19.9564	30.448	19.0736	23.1461	14.072	18.6014	18.9672	18.9593	19.9069
Btrc	1	265157379..265269837	2.5158	-0.185434	-1.13716	0.696694	11.9315	12.289	11.3645	10.7415	10.514	9.59734	9.01493	11.4206	9.60698	10.7534
Pyurf	4	88584242..88587877	1.91726	-0.291955	-1.2243	0.696694	9.2547	9.1456	8.28137	8.1711	8.46018	6.51983	7.69056	6.22473	6.89983	8.41538
Akap3	4	159403501..159425629	0.0770109	-0.93304	-1.9093	0.696694	0.426835	0.324623	0.264397	0.383488	0.33752	0.0971398	0.26902	0.0556458	0.308404	0.172134
Dnajb5	5	58393233..58401870	1.79391	0.29699	1.22858	0.696694	6.11399	6.81265	6.3414	8.54075	7.08332	10.1931	6.55982	8.34145	9.09201	8.83049
Hps5	1	complement(102776082..102849430)	5.25873	0.150297	1.1098	0.697598	21.3113	23.3945	22.5583	24.3732	21.6883	27.4604	25.9059	25.4767	23.5331	23.9654
Tob2	7	complement(123079537..123088279)	17.165	0.194076	1.14399	0.697598	64.6401	70.9304	72.4955	74.2308	75.0226	96.2896	77.0606	73.2485	91.4238	72.8532
LOC102548682_3	17	complement(43626128..43626538)	64.7655	0.23119	1.1738	0.697598	247.317	261.09	267.842	251.667	295.454	402.997	360.281	310.581	221.511	271.311
Tnfaip3	1	complement(14402913..14412807)	97.5268	0.271559	1.20711	0.699089	369.21	413.167	353.207	437.447	352.184	710.111	375.758	367.556	535.713	350.638
Blvrb	1	84256159..84274075	12.2056	-0.279663	-1.21391	0.699089	47.5856	47.7013	44.4766	61.4875	74.8512	32.4451	52.2389	51.1677	44.762	48.4156
Psmd8	1	complement(88116812..88123643)	18.4392	-0.153524	-1.11228	0.699089	81.3182	88.0585	88.0995	85.0622	74.134	69.6126	82.6692	73.6712	71.3806	79.6816
Anpep	1	complement(141561334..141604273)	75.1086	-0.259443	-1.19702	0.699089	352.716	323.191	362.365	305.557	352.112	173.514	306.664	340.756	274.086	327.677
Dgat2	1	complement(164113459..164143818)	14.0895	-0.257871	-1.19571	0.699089	44.8652	56.5645	75.0361	91.0426	50.9666	50.3526	61.5508	55.2461	50.079	50.4747
Tmc5	1	188278469..188337308	0.145476	0.718481	1.64545	0.699089	0.555351	0.337891	0.536647	0.342139	0.351316	1.36499	0.546031	0.521282	0.642019	0.447925
Ostf1	1	234749568..234796739	57.1015	-0.170742	-1.12564	0.699089	271.547	255.789	266.759	253.983	241.198	203.801	241.97	227.954	226.315	252.333
Bmp2	3	126335863..126346318	0.720192	-0.390726	-1.31105	0.699089	3.74405	3.0732	2.64728	3.16458	3.62856	2.19774	2.64177	2.51791	2.22685	2.98298
Plcg1	3	156727642..156758307	4.48679	0.21998	1.16472	0.699089	17.6243	16.2037	18.3257	20.8274	18.9449	27.6381	19.6985	19.6926	21.9288	18.7976
Jph2	3	complement(159712325..159775643)	0.0863052	1.12838	2.18612	0.699089	0	0.469307	0.30579	0.0792012	0.0813255	0.421305	0.311137	0.643577	0.371549	0.331806
AABR07073045.1	4	complement(120413653..120414118)	99.0204	-0.234629	-1.1766	0.699089	497.279	464.834	469.319	439.227	364.147	419.533	248.881	351.769	436.523	452.453
Per3	5	complement(168086998..168123395)	2.39125	0.271921	1.20741	0.699089	7.59558	8.40832	8.65716	11.0163	11.5787	13.0799	13.2447	9.50616	10.2444	11.4017
Garem2	6	complement(27631364..27643076)	0.169651	0.764118	1.69833	0.699089	0.27392	0.499983	0.427584	0.632836	0.584828	1.12211	0.435061	0.964186	0.475003	1.12676
Itgb1bp1	6	complement(43348958..43363335)	8.66294	-0.231228	-1.17383	0.699089	42.8993	37.5673	40.4637	38.6865	35.8713	28.9069	36.8508	35.3524	31.6843	35.3689
Ilvbl	7	complement(14044586..14054639)	6.54143	-0.205025	-1.15271	0.699089	29.7544	29.3295	30.6427	29.5703	28.4575	23.8328	26.6526	27.435	25.0417	26.2109
Ndufa12	7	35125424..35167406	17.6665	-0.203455	-1.15145	0.699089	86.038	80.3725	78.0216	77.5251	76.9635	67.4285	69.4626	69.9745	66.8769	75.8086
Cpq	7	71709157..72167417	2.49035	-0.292839	-1.22505	0.699089	13.1466	9.67871	11.7607	11.4779	10.0633	8.61047	9.27823	9.86489	8.69811	9.98704
Fbxo32	7	complement(98063735..98098268)	5.14651	0.22775	1.17101	0.699089	19.6343	25.6436	17.0328	21.8326	20.7858	24.1012	25.7617	24.0061	21.5284	28.25
Rexo2	8	complement(52802595..52814321)	36.2456	-0.191585	-1.14202	0.699089	181.989	156.476	152.935	171.001	155.594	132.716	137.318	133.994	151.174	165.651
Ube2q2	8	59711549..59766889	13.2197	-0.205386	-1.153	0.699089	62.4087	54.1325	68.4346	58.5368	54.7538	44.37	50.7606	59.3064	55.0614	50.7005
Cox5b	9	43259709..43262040	77.5824	-0.21345	-1.15946	0.699089	357.055	342.707	366.531	350.844	334.879	288.83	264.579	315	291.295	361.989
Clk1	9	complement(65296778..65307995)	39.8014	0.210478	1.15707	0.699089	141.232	161.586	157.288	179.002	179.61	222.345	169.085	170.339	204.476	187.279
Cdkn2aipnl	10	37422647..37432081	13.9384	-0.194658	-1.14445	0.699089	64.0332	61.6528	65.7355	59.5903	63.811	46.7093	59.0817	60.3356	50.5854	60.3316
Cdc42se2	10	complement(40054400..40122915)	13.4135	-0.148932	-1.10875	0.699089	63.1436	65.8747	62.8788	56.7119	54.4378	50.4839	55.6974	55.8442	55.2685	57.7037
Mtmr4	10	74886985..74909533	6.04922	0.222245	1.16655	0.699089	22.9029	25.2441	23.6651	29.0213	23.0925	36.2275	26.0415	28.3266	27.9286	26.928
Cfap298	11	complement(31094084..31103520)	3.23848	-0.322224	-1.25026	0.699089	16.1905	14.335	13.7412	15.0736	13.7581	10.6415	12.3366	13.326	11.3927	11.4019
Kalrn	11	69484293..70025633	0.279257	0.454713	1.37051	0.699089	0.762313	0.60343	0.849968	1.32986	1.32862	1.72072	1.46492	1.07697	1.1297	1.33636
Pik3c2b	13	49850189..49911202	5.28951	-0.168251	-1.1237	0.699089	22.6097	23.2559	25.6912	24.2137	23.7434	20.9592	22.4735	23.7685	17.8972	21.9724
AABR07021871.1	13	96195836..96196695	30.0959	-0.206828	-1.15415	0.699089	150.753	118.973	137.835	137.315	133.958	138.064	99.4608	105.85	121.3	127.61
Slc22a17	15	complement(33569843..33576331)	5.75603	0.232559	1.17492	0.699089	22.8394	24.2755	20.5255	24.7249	24.4258	32.4652	27.1852	25.4067	31.1786	21.5168
Capn7	16	7435634..7471807	4.03767	0.163477	1.11998	0.699089	16.7811	16.9333	18.1131	17.3843	16.7746	20.2684	16.7459	20.1734	19.0366	20.6517
Psmg4	17	complement(31404578..31411957)	8.64481	-0.285461	-1.2188	0.699089	36.9652	45.636	39.8041	38.8981	34.2355	32.1523	27.2873	30.598	36.2214	34.92
Nqo2	17	complement(32132347..32158538)	4.56177	-0.26271	-1.19973	0.699089	20.7273	20.8568	22.281	20.3823	18.7856	15.6755	16.4	17.9592	17.7411	18.904
AABR07027925.2	17	49516429..49517142	0.604055	1.77871	3.43118	0.699089	0	0	0	0	4.11855	7.53038	6.25641	1.19826	0	0
Tradd	19	complement(37214471..37216572)	5.90632	-0.202406	-1.15062	0.699089	26.0381	28.4563	28.0562	26.6656	24.2664	23.0807	25.6921	24.261	20.2759	23.5603
Tmem208	19	37282018..37284718	10.182	-0.215434	-1.16105	0.699089	52.4495	43.7814	47.6809	42.2208	43.57	36.1216	39.3922	43.7426	36.0481	44.8833
Uhrf1bp1	20	7431355..7471900	15.4302	0.218129	1.16322	0.699089	57.9502	55.0915	58.5389	70.2308	74.7582	89.0852	71.1869	74.9314	67.2355	68.9122
Rab9a	X	29525256..29547294	11.7935	-0.183473	-1.13561	0.699089	53.8856	56.1104	48.8324	55.2266	52.4921	41.7999	52.0275	45.1991	42.745	54.79
Hmgn5	X	complement(80134557..80142902)	1.86553	-0.847755	-1.7997	0.699089	9.29597	5.26002	10.7795	5.84158	10.8498	0.456968	0.928057	6.45702	4.19121	11.5166
LOC108349189	X	115351114..115351755	34.9727	0.185716	1.13738	0.699089	154.921	144.342	149.687	150.355	134.45	187.97	153.851	163.915	162.735	171.216
Dusp22	17	complement(34986591..35037076)	6.55663	-0.227037	-1.17043	0.699625	32.7436	25.7168	31.3132	27.0585	31.0705	23.6023	27.8603	22.4602	26.0699	27.4256
Tmem50a	5	complement(153233962..153252021)	37.7144	-0.148782	-1.10863	0.700892	161.305	172.145	180.793	179.02	158.967	170.812	144.866	132.335	164.001	160.614
Pgpep1	16	20521956..20531396	14.8305	-0.19782	-1.14696	0.701937	61.1061	62.5501	70.951	67.6663	72.8932	51.9565	61.709	66.0715	54.3233	60.0078
LOC108348074	5	64476317..64542645	2.43519	0.654885	1.57449	0.701952	9.3299	7.81374	1.94019	3.29309	14.6674	6.36995	16.4229	22.0676	7.98511	5.91261
Naprt	7	complement(116922944..116926555)	6.23062	-0.282032	-1.21591	0.701952	34.4767	20.6613	26.7628	34.1963	24.1567	25.848	21.6195	20.3114	28.6947	19.4478
Ss18l2	8	130350510..130353140	9.85188	-0.273016	-1.20833	0.701952	46.8323	44.845	41.6656	43.4467	45.7632	33.0514	34.1356	39.0053	38.9225	40.8067
Zfp354a	10	36589181..36600469	0.830006	0.451978	1.36791	0.701952	2.6042	2.3767	2.55521	3.54971	3.39781	5.54738	2.83624	2.62778	3.66918	5.29313
Cd84	13	90244681..90277865	46.1763	0.207519	1.1547	0.701952	177.367	169.492	193.489	205.011	204.277	248.248	199.729	184.728	257.495	212.997
LOC100361854	X	complement(115495698..115496045)	276.514	-0.216165	-1.16164	0.701952	1213.2	1270.72	1376.06	1308.96	1077.14	1320.14	1005.52	829.986	1215.86	1034.29
Lsm8	4	45555077..45560943	6.12579	-0.282165	-1.21602	0.702915	31.4726	30.6854	26.5226	26.6325	23.006	24.3611	22.0043	21.4694	23.9961	22.8019
Itpr1	4	140247313..140580748	3.5921	0.250437	1.18957	0.702915	14.015	14.8655	15.905	14.5093	12.9469	26.1935	14.7998	13.9102	15.8264	15.8895
Clec4a2	4	complement(155792761..155867708)	6.69541	-0.269997	-1.2058	0.702915	33.9601	29.4126	34.3191	23.616	29.7729	17.4477	22.1627	23.5877	31.8822	30.7804
Emc2	7	82338663..82377109	12.088	-0.207494	-1.15468	0.702915	58.1049	53.029	56.2088	52.9395	52.6121	41.9059	46.0504	45.1303	48.0735	57.4264
Dst	9	complement(37902303..38196273)	20.286	0.218082	1.16319	0.702915	78.0935	85.6812	76.4426	88.8957	86.7813	102.949	90.8621	102.18	95.7643	95.0238
Tasor2	17	70262363..70297751	2.15791	0.216925	1.16225	0.702915	9.75902	8.92509	8.49594	8.09591	8.89304	10.9333	8.66761	9.80099	10.6652	11.6343
Rnf157	10	complement(105293490..105368242)	2.07645	0.302373	1.23317	0.703109	6.94777	8.00375	7.74667	9.20594	8.56413	11.9287	9.89129	8.31179	9.67094	10.0539
Parp8	2	complement(49087226..49170025)	3.1829	-0.228718	-1.17179	0.70348	15.7202	16.6231	13.2133	14.5972	11.7614	12.5699	14.2674	10.5703	12.3195	11.9966
Prkch	6	96479430..96676225	11.7341	-0.206014	-1.1535	0.70348	52.4495	57.8076	52.6958	51.0637	51.2531	37.6293	49.3439	48.5315	43.9818	51.9339
Atm	8	complement(58015940..58120045)	13.7516	0.209309	1.15613	0.70348	54.4695	52.3645	52.7211	61.6234	62.4632	75.4508	62.331	63.2861	61.0198	68.459
Rft1	16	6712389..6746696	3.7173	-0.245196	-1.18525	0.70348	16.2039	15.469	17.4624	18.013	16.8074	12.2898	11.9221	12.012	18.2967	16.6513
Reep5	18	complement(27128464..27159693)	19.4153	-0.145391	-1.10603	0.70348	97.7096	85.422	91.5069	83.4172	80.0476	74.0067	86.0326	82.3103	74.6139	81.6481
Tnfaip8	18	44716226..44779914	5.89807	-0.20021	-1.14887	0.70348	28.5036	25.509	26.5756	26.1136	26.4496	25.6051	24.1132	22.5601	21.3717	22.9651
Dqx1	4	113890509..113899347	1.75913	0.282476	1.21628	0.704	7.77862	6.32024	7.48753	6.9815	5.8412	8.76858	8.8247	9.19245	7.2175	8.32764
Clec2d2	4	162437089..162448422	1.67864	-0.335902	-1.26217	0.704654	9.35861	7.30486	8.74488	5.90861	6.5165	3.64748	7.22139	5.77927	5.42051	8.11366
Riox1	6	107428508..107431116	2.99576	0.238673	1.17991	0.704654	10.8999	13.71	11.2184	12.2681	12.5972	17.8032	15.4096	10.2968	13.4491	15.0131
Tbrg1	8	complement(40114792..40122450)	14.0878	-0.248	-1.18756	0.704654	67.6224	65.7275	67.8149	62.7379	54.1641	38.1093	65.253	59.1649	54.0195	52.3083
Mgat3	7	121408829..121435022	0.468631	-0.570882	-1.48543	0.705424	1.52308	1.86165	1.88017	3.01608	2.32274	0.668493	1.6662	1.65941	1.297	1.9085
Gvin1	1	173252058..173259702	0.492176	-0.355303	-1.27925	0.70543	2.32726	2.54614	2.29709	1.89505	2.05901	2.03174	1.94771	1.70104	1.75734	1.26934
Marveld1	1	261389804..261393736	3.68891	-0.265665	-1.20219	0.70543	15.783	15.1845	18.4777	16.7732	17.0982	8.56675	13.5485	18.5185	13.5135	15.5306
Arl1	7	29282305..29293399	20.3071	-0.192571	-1.1428	0.70543	95.5738	83.6257	95.1829	99.3258	84.5636	71.4294	83.1623	79.8397	83.135	86.2543
Snx20	19	19395655..19404835	23.8807	0.212052	1.15833	0.70631	90.9338	101.67	94.4958	98.7614	106.215	133.413	112.959	112.323	118.427	95.6994
Gphn	6	101532518..101859164	4.71314	-0.209572	-1.15635	0.707586	23.8761	20.5374	22.3621	20.0233	19.5409	18.2412	16.4147	20.9546	17.4411	19.7005
Arhgap20	8	56179637..56264263	1.69839	0.295117	1.22698	0.707586	5.80796	5.64241	5.24013	7.30171	8.93377	11.3496	5.91382	7.12762	8.96384	7.39916
Inpp4b	19	complement(29597905..29968424)	0.945343	0.302404	1.2332	0.707586	3.24633	3.81025	2.92353	4.32691	4.10974	5.11481	4.49739	4.65135	4.05969	4.4185
Rab42	5	complement(150483134..150484207)	1.17307	-0.62305	-1.54013	0.708675	6.36041	4.66456	4.81227	7.0848	3.5027	3.95482	4.381	2.66528	2.95434	3.2979
Slc35f6	6	complement(27095141..27107030)	26.1596	-0.199038	-1.14793	0.708675	122.108	120.549	122.239	119.183	106.712	88.1786	106.062	101.082	113.784	107.78
Slfn4	10	70411738..70435156	28.6101	0.600997	1.51676	0.708675	59.05	147.146	118.051	57.0837	73.769	360.55	111.168	61.3623	118.913	45.1393
Idh3g	X	156999826..157008733	17.2793	-0.172921	-1.12734	0.708675	80.0196	74.4642	84.0222	77.9053	73.693	74.8428	65.1948	69.4621	67.6884	70.9686
Slc24a1	8	complement(70408528..70436028)	1.17653	0.42779	1.34517	0.709653	3.28803	6.93793	4.74113	3.79815	2.31656	9.72222	2.9449	5.71433	4.71572	5.41367
Zfp639	2	118910587..118916563	2.54996	-0.334808	-1.26121	0.710141	12.2029	10.9544	12.0447	11.3232	11.0337	9.83391	7.94329	9.03672	8.67254	10.5282
Fgfr1op	1	complement(53122322..53152866)	10.9525	0.205032	1.15271	0.710472	41.9925	48.8924	45.2976	48.0866	42.2454	57.7913	48.2081	48.5224	56.5688	51.135
Proser3	1	complement(88994562..89007041)	1.42274	0.282663	1.21644	0.710472	5.7174	5.3881	4.94279	5.2644	6.68329	7.80706	5.68725	7.72916	5.43321	7.66903
Arpin	1	complement(141662850..141672810)	2.24657	-0.216433	-1.16186	0.710472	10.03	9.70197	11.566	8.5464	10.9017	8.08472	8.91269	9.48628	8.43192	9.0895
Htra1	1	201499028..201548513	2.04853	-0.330828	-1.25773	0.710472	10.7816	10.9241	7.75058	10.1601	6.64658	6.17459	7.24234	9.65412	6.68821	7.29436
Cttn_1	1	complement(215255381..215290845)	0.13074	1.5043	2.83688	0.710472	1.00708	0	0	0	0.0568824	1.08048	0.217622	0	0.415803	1.45049
Plaat3	1	222844144..222877193	5.1151	0.423837	1.34149	0.710472	18.476	18.8265	17.0004	19.8921	17.4469	49.6005	20.3502	16.8375	20.8021	16.4936
Scd2	1	264059374..264072433	126.478	-0.238466	-1.17974	0.710472	614.149	575.698	652.833	549.551	461.964	378.117	444.603	541.987	479.872	584.07
Dab2	2	55747318..55768270	65.8662	-0.234554	-1.17654	0.710472	307.365	262.011	281.303	298.145	338.406	187.849	244.021	321.251	237.782	280.706
Rai14	2	complement(60546091..60683451)	3.69844	-0.27318	-1.20847	0.710472	22.2649	17.7799	16.4466	14.8957	11.9574	9.53246	15.0151	16.7628	11.7303	16.2371
AABR07009260.1	2	complement(90459725..90568486)	0.0415474	1.08165	2.11645	0.710472	0.14992	0.0855149	0.125369	0	0.0889125	0.230305	0.255123	0.263857	0.0812424	0.18138
Etfdh	2	complement(178367549..178389608)	10.6266	-0.20644	-1.15384	0.710472	48.8518	40.7892	47.9708	51.2872	50.9539	35.0076	41.9747	44.641	39.532	48.249
AABR07012583.2	2	198418691..198424443	50.2946	0.228935	1.17197	0.710472	205.57	213.366	194.298	215.573	198.877	316.425	262.659	213.164	206.278	213.819
Mapk8ip1	3	complement(81295024..81304181)	1.17083	0.353633	1.27777	0.710472	3.99682	4.83761	3.80424	4.33539	4.972	6.68891	6.3591	4.00326	5.54679	5.48419
Dmtf1	4	21862313..21902762	7.73691	0.186863	1.13829	0.710472	28.6882	32.3038	30.146	34.7126	36.1822	41.8508	31.0009	36.3241	38.0715	38.3039
Abcb4	4	complement(22133521..22425515)	3.37262	0.17094	1.12579	0.710472	13.9416	16.2696	13.209	13.9709	13.9539	18.0508	15.3131	13.8758	17.5706	15.9059
Ssbp1	4	68634929..68645172	6.66117	-0.287328	-1.22038	0.710472	35.1531	28.874	28.2205	32.0215	25.9707	23.0406	21.8773	24.0404	25.6897	29.8923
LOC100910771	5	47186558..47244416	1.52747	0.321494	1.24962	0.710472	6.23172	4.50736	4.65606	7.4954	6.09618	9.44145	4.62815	5.38962	8.70358	8.35553
Micos10	5	complement(157546856..157573183)	40.3639	-0.22425	-1.16817	0.710472	185.976	191.407	207.682	179.469	146.947	145.804	172.983	136.889	148.355	180.98
Samd11	5	complement(173672810..173680290)	0.361301	0.759684	1.69312	0.710472	0.525532	1.19906	0.976601	0.708244	1.66226	2.42193	1.58988	0.513847	2.56309	1.48356
RGD1307621	6	86651196..86659371	0.404448	0.696658	1.62075	0.710472	0.923007	1.05297	1.54371	1.59931	0.821104	2.24501	1.17803	1.75984	1.62559	2.93132
Ppm1h	7	complement(66843865..67116980)	12.0831	-0.143172	-1.10433	0.710472	52.6988	56.9838	57.3441	55.956	50.0777	40.9181	51.1862	56.2338	46.8378	53.3442
Kif23	8	complement(66866082..66893196)	2.1782	0.233544	1.17572	0.710472	9.91575	8.84207	8.15917	9.50344	7.96074	12.7269	11.8387	9.65293	7.60251	10.7916
Dennd4a	8	70317586..70406751	17.4958	0.200786	1.14932	0.710472	69.9712	78.3689	68.8916	75.1944	71.4684	96.945	72.0118	91.3778	76.3395	84.3416
Celsr3	8	117620317..117648028	0.0235914	-0.80969	-1.75284	0.710472	0.110593	0.154201	0.0685053	0.0993618	0.102027	0.0755068	0.0836437	0.0576714	0.0399538	0.0446
Ndufv2	9	complement(113875703..113900190)	23.3998	-0.22207	-1.16641	0.710472	103.84	102.928	121.45	101.38	98.8453	78.9603	87.4693	93.3507	96.3633	99.6308
Dlg4	10	56627411..56653599	3.26963	0.255438	1.1937	0.710472	10.307	12.8928	13.8612	16.5014	11.6892	19.3982	13.4368	13.2603	18.324	13.7825
Slfn13	10	complement(70326157..70342492)	19.7283	0.228457	1.17158	0.710472	64.6556	90.7076	90.514	77.5323	79.1623	129.519	85.5614	88.0901	92.5423	78.9568
Phb	10	83476107..83488878	12.7234	-0.203455	-1.15145	0.710472	58.7031	58.6454	64.331	55.9922	49.6358	52.647	52.3266	48.2141	46.1719	51.8457
Coa3	10	complement(89198749..89199736)	10.0557	-0.22787	-1.1711	0.710472	47.4015	43.2606	48.3539	49.1636	38.7588	35.5306	38.4442	37.8669	42.4109	41.242
Paxbp1	11	complement(31185473..31213787)	6.50094	0.175849	1.12963	0.710472	25.8663	28.4222	28.3687	27.7408	27.4182	34.1826	31.8052	32.0251	26.3142	32.1901
Get4	12	complement(17469112..17486157)	7.56495	-0.201707	-1.15006	0.710472	35.988	35.0879	35.9269	31.5814	32.263	29.3562	31.4912	28.3957	29.5554	30.8829
Por	12	complement(23998411..24046814)	78.1526	-0.224584	-1.16844	0.710472	363.691	336.014	343.616	339.824	382.073	228.868	335.713	352.399	281.884	320.02
Clip2	12	25173005..25237009	16.0018	0.213161	1.15923	0.710472	64.9927	67.0039	65.1644	69.319	62.8266	98.9056	74.8507	66.3297	78.9186	65.1344
Grk3	12	49626871..49746272	3.04854	-0.27799	-1.2125	0.710472	13.1728	15.2519	15.4	16.0682	8.97836	7.34933	11.1525	11.5919	12.7319	14.1531
AABR07020879.1	13	complement(44523797..44540516)	0.0809267	0.760489	1.69406	0.710472	0.232274	0.227125	0.258983	0.268311	0.157433	0.5777	0.3388	0.272532	0.467518	0.281016
H2az2	14	complement(86687782..86706626)	15.43	0.214153	1.16002	0.710472	71.9177	60.3703	53.8583	63.5282	66.6007	57.8977	93.544	72.3792	75.4439	69.5142
Ptk2b	15	complement(42827310..42947656)	13.6641	-0.143802	-1.10481	0.710472	57.585	65.3125	62.8008	60.4369	62.8496	49.7082	60.9543	60.5175	54.3334	55.6275
Arl10	17	complement(10568959..10575203)	1.53538	0.517647	1.43162	0.710472	4.65629	5.94935	4.98403	4.30296	5.9648	9.34645	8.02937	5.46331	8.07444	5.85872
Uqcrfs1	17	35677984..35682259	41.8811	-0.16822	-1.12367	0.710472	194.357	197.65	203.817	184.608	165.486	159.126	182.831	156.76	159.514	188.797
Cacnb2	17	81798756..82017682	0.140912	-0.833198	-1.78163	0.710472	0.703591	0.948597	0.713176	0.443318	0.37934	0.262022	0.725646	0.150097	0.346616	0.30954
Afap1l1	18	complement(57053947..57114545)	2.2447	0.226518	1.17001	0.710472	8.14911	8.08605	8.61291	10.8843	10.0686	10.6494	12.4711	9.81049	9.43007	11.5537
Hspa1b	20	complement(4877324..4879779)	127.118	0.392626	1.31278	0.710472	262.159	503.172	446.234	702.172	409.769	984.838	776.78	393.778	391.088	537.647
Dnajc12	20	26893016..26913016	3.07957	0.334535	1.26097	0.710472	13.5335	10.5145	13.6587	11.7249	8.57977	16.2495	14.5594	10.8142	14.2884	17.9261
Micu1	20	29284853..29432258	16.1148	-0.222793	-1.16699	0.710472	79.9781	67.9306	72.3846	69.5064	73.8904	50.4241	63.3718	74.8519	57.2906	67.6571
Hk1	20	complement(31912262..31956649)	14.0393	0.153577	1.11232	0.710472	56.0612	63.8307	66.0238	60.8645	55.0154	80.5791	65.2659	63.2256	62.881	65.5885
Zfp182	X	984798..999834	2.25764	0.266605	1.20297	0.710472	8.58242	8.51051	8.68596	8.92256	10.1015	11.2234	8.76294	11.6191	10.375	12.2205
Rlim	X	complement(73762691..73778674)	10.5273	0.188662	1.13971	0.710472	43.9128	42.1188	45.9682	43.1653	44.9865	59.2941	41.3142	50.9329	55.4746	45.2092
Thbs2	1	complement(56653938..56683731)	0.0345165	1.00016	2.00022	0.711559	0.0496122	0.0848967	0.0829754	0.0573094	0.147116	0.355662	0.112568	0.116422	0.134425	0.120046
Postn	2	143656793..143688087	0.220449	0.715826	1.64242	0.711559	0.677463	0.721328	0.251787	0.782568	0.749987	1.2951	1.38342	0.317952	1.22373	1.03819
RT1-T24-3	20	3226313..3233694	8.23557	0.54962	1.4637	0.711559	22.4777	43.3873	36.6912	18.9025	13.7573	85.2653	33.0487	20.2548	43.071	17.1869
Apobr	1	197999037..198003839	3.18851	0.216039	1.16154	0.712437	13.6531	14.9986	11.0132	13.1622	12.6356	14.3276	17.3632	16.2567	15.0531	13.4184
Casc1	4	complement(179440953..179477070)	1.16307	0.383162	1.3042	0.712437	3.95984	4.45286	4.47824	5.29299	3.08652	5.85128	5.26248	5.44263	5.33397	6.0227
Cdkn2b	5	complement(107845951..107858104)	0.160829	0.86762	1.82465	0.712437	0.387516	0.265248	0.489685	0.656535	0.337072	2.487	0.293086	0.363743	0.391993	0.437578
Casz1	5	165724027..165774616	0.177772	0.609287	1.5255	0.712437	0.644813	0.796905	0.569174	0.620711	0.15934	1.23818	0.822969	0.788094	0.727971	0.715112
Vwa1	5	complement(173216741..173222440)	0.663933	0.509918	1.42397	0.712437	2.76416	2.86139	1.02733	2.01041	2.42863	4.1414	3.5424	1.8018	3.43964	2.97263
LOC690035	6	93563446..93667675	1.8355	0.196708	1.14608	0.712437	7.72276	7.31133	7.21732	7.66236	8.24797	8.86073	8.17966	8.94845	9.13404	8.83933
Eif2b2	6	109043880..109051253	4.36098	-0.20599	-1.15348	0.712437	19.6781	18.6615	22.4119	20.0117	17.6846	16.1963	17.4624	17.5644	17.6637	17.0888
Usp4	8	117126692..117171012	13.2208	-0.14321	-1.10436	0.712437	62.5923	60.0733	58.0786	57.456	60.4329	49.4438	54.3278	59.07	53.0587	56.2568
Pth1r	8	complement(118988053..119012671)	0.0763521	1.1382	2.20107	0.712437	0.132157	0.0753825	0.294706	0.305321	0	0.473705	0.599718	0.077531	0.358081	0.319778
Srf	9	16737642..16747225	5.72808	0.19353	1.14356	0.712437	26.438	22.5798	22.1877	23.069	25.3315	32.4252	28.5421	26.684	26.3429	23.6454
Sec22b	2	200076054..200098076	9.42869	-0.165083	-1.12123	0.713943	39.6082	44.4321	45.144	45.6262	38.3021	37.5776	38.5066	37.7593	36.25	41.1311
Ddit3	7	70580198..70585084	15.126	0.212847	1.15897	0.713943	54.2349	63.1304	59.2406	69.2056	66.0126	83.6374	78.1627	64.5597	73.4752	62.9454
Tnfsf9	9	complement(9909948..9912276)	7.3918	0.297322	1.22886	0.713943	27.6237	33.0442	24.8146	28.5505	29.8469	59.7868	27.9129	28.2123	36.7265	25.4373
Sec61g	14	complement(99774589..99780964)	35.0274	-0.206809	-1.15413	0.713943	175.134	156.605	181.691	149.447	127.294	122.719	133.702	134.417	146.283	151.744
Chka	1	219077771..219126220	9.87233	0.212045	1.15833	0.71395	30.9843	48.1595	41.2803	44.6578	38.8266	54.8512	51.4782	45.6252	43.6125	41.7879
Sox10	7	complement(120393254..120403523)	0.226727	-0.735778	-1.66529	0.714287	0.722195	1.75762	0.590507	0.611776	1.4848	0.443768	1.0378	0.564909	0.365269	0.698994
Gpatch2	13	105684420..105815606	4.82273	0.190259	1.14097	0.714287	19.3193	21.8445	19.9204	19.3542	20.7859	25.038	23.857	23.8713	20.5678	22.6494
Pcdhga9	18	30885789..30888209	0.239022	0.658236	1.57815	0.714287	0.542138	0.618473	0.738804	0.834998	0.857394	0.801975	1.50345	1.13084	0.718145	1.60332
Ahnak	1	225184939..225215015	79.3816	-0.265436	-1.202	0.714331	425.857	359.298	403.434	308.832	292.597	190.352	340.567	355.987	262.031	345.117
Fes	1	complement(142174648..142183884)	20.1448	-0.142479	-1.1038	0.714484	88.1576	92.6651	92.1365	87.6912	94.6782	78.9183	88.7233	87.1144	78.3792	81.8207
Sec13	4	complement(145686193..145699577)	20.8343	-0.17967	-1.13262	0.714484	96.341	94.9368	101.002	96.7952	81.3699	75.5603	86.5758	85.2178	83.4571	87.3137
Arhgef18	12	1889331..1998127	1.17521	0.233777	1.17591	0.714484	4.68594	5.12866	4.34955	4.67107	5.16314	7.33242	6.07171	5.35856	4.3826	5.23759
LOC679149	19	complement(426..6293)	1.60544	-0.448593	-1.36471	0.714484	6.65213	6.53802	8.78633	5.2016	9.10417	4.19235	7.31451	3.48226	5.10219	6.68606
Nckap5l	7	complement(141081943..141095691)	8.4311	0.188089	1.13925	0.715031	33.2569	35.5335	36.2289	35.7684	35.8576	48.0833	41.6826	37.4787	41.179	33.8749
Ago1	5	complement(144448792..144479306)	7.03129	0.216684	1.16206	0.716013	29.4601	29.4	30.7629	28.3103	26.4923	39.641	32.4474	30.7715	35.2151	30.5067
Srebf1	10	complement(46570996..46593009)	23.0462	-0.219868	-1.16463	0.716013	113.248	111.751	115.564	93.6696	86.0801	70.0121	99.2311	102.396	78.0485	98.9404
St13	7	complement(122585771..122635731)	33.8585	-0.142274	-1.10364	0.716122	171.282	130.132	158.593	158.021	145.398	134.885	138.769	145.166	135.423	142.042
Arl16	10	complement(109636896..109639054)	2.28018	-0.42833	-1.34568	0.716122	8.7374	9.24274	13.2846	11.7446	8.47937	9.43621	7.20903	6.52384	5.68179	9.6099
Uqcrc2	1	190555177..190585734	28.2388	-0.165914	-1.12188	0.717831	131.523	125.324	140.852	130.409	109.345	112.669	100.321	109.196	115.163	134.263
Ppt1	5	140538260..140558162	112.277	-0.205659	-1.15321	0.717831	467.06	522.15	559.572	547.3	441.246	363.448	438.992	428.581	473.306	505.015
Trim63	5	152533349..152547179	1.00398	0.519399	1.43336	0.717831	3.76895	3.07116	1.45795	4.97564	3.46688	4.96266	6.89364	5.14416	4.00145	3.16397
Rell1	14	45982244..46041866	11.4158	-0.216599	-1.16199	0.717831	54.5297	51.5383	57.5742	50.1263	43.9029	31.0069	49.4544	49.3804	41.5329	51.3491
LOC103693375	X	complement(123705235..123708211)	13.5109	-0.403588	-1.32279	0.717831	95.9979	70.8351	42.3591	47.1879	47.969	66.9367	44.9535	28.2788	38.9609	52.8819
Mdh2	12	complement(23941448..23954431)	49.8486	-0.180541	-1.13331	0.717872	244.459	229.814	246.803	217.505	186.487	186.153	202.199	212.235	182.263	215.498
Usp46	14	36687134..36755360	2.79201	-0.158461	-1.1161	0.717872	13.7302	11.4147	12.5819	12.7782	12.4946	10.8734	11.446	12.1966	10.995	11.433
Aco1	5	56425024..56481218	19.1426	-0.259072	-1.19671	0.717886	116.289	69.5246	96.7647	73.9478	74.134	51.1204	63.4573	86.4197	63.5878	97.3081
Stc2	10	16542882..16553295	0.169543	0.947758	1.92887	0.717886	0.187328	0.320557	0.313303	0.540979	0.777684	1.53477	0.318781	1.09898	0.304542	0.906552
AABR07006258.2	1	226258417..226258557	2.22178	0.807162	1.74977	0.719331	9.30863	5.89962	3.45966	4.77903	6.13402	12.7108	10.5605	3.64066	14.5726	11.262
Pigp	11	complement(34592121..34598275)	4.4719	-0.391662	-1.3119	0.719987	17.0076	18.9563	25.0663	20.5495	19.4776	17.8182	11.7543	17.6616	14.6192	15.3733
Vash2	13	complement(109521190..109552589)	0.134761	-0.696222	-1.62026	0.719987	0.348981	0.707766	0.90792	0.537498	0.551915	0.357398	0.483893	0.363969	0.294177	0.3753
Abhd1	6	complement(26784058..26792808)	1.56307	0.24508	1.18516	0.720764	6.05987	6.06926	7.5497	7.59159	4.28567	8.77001	7.93992	7.61087	7.12274	6.12679
Klhdc9	13	complement(89742750..89745835)	0.16818	0.850214	1.80277	0.720764	0.400866	0.731695	0.268176	0.555671	0.285287	1.31371	1.00051	0.470343	0.955815	0.290991
Leprotl1	16	61758917..61771569	9.48863	-0.187389	-1.1387	0.720764	41.1875	42.0073	45.6739	44.7333	40.7557	36.2779	32.6324	36.0475	41.4248	42.9246
Mob3a	7	11878943..11896223	17.5869	0.205824	1.15335	0.72114	69.524	73.9943	78.7686	72.8793	69.2337	112.604	85.1675	74.926	82.6426	67.5476
Emilin1	6	complement(26821255..26828972)	3.21385	0.268836	1.20484	0.722346	12.964	12.7076	11.7841	14.1409	11.4989	13.9385	16.3895	10.7056	20.643	14.5805
Gstm5	2	210685197..210688272	0.751188	-0.617833	-1.53457	0.722942	3.1968	3.2996	4.41305	3.34108	2.70844	2.96211	2.07241	2.67919	1.81485	1.47338
Rgs5	13	87966758..88003035	1.71415	0.518603	1.43257	0.722942	7.66615	6.71172	4.77078	3.91291	5.49812	11.8679	9.30388	5.22955	8.1154	6.68652
Slc38a1	7	complement(137975549..138039984)	2.77059	-0.337752	-1.26379	0.723016	17.0066	15.9732	12.19	10.118	7.20431	7.85721	11.5327	10.2772	8.93878	11.0612
Naa38	10	55997614..55998691	12.193	-0.20532	-1.15294	0.723016	59.4827	55.9244	52.6005	50.9411	56.4433	40.7516	50.0298	52.9457	46.6835	50.8716
Wsb1	10	complement(66586924..66602987)	46.7951	0.185578	1.13727	0.723016	184.712	201.673	183.451	201.155	210.603	259.353	227.399	208.329	218.639	209.822
Marchf2	7	complement(18559205..18585313)	18.0538	-0.185357	-1.1371	0.723155	83.1655	76.1027	83.0599	78.3116	87.074	62.3648	79.8171	74.572	73.582	70.3367
Crebzf	1	complement(156294519..156296161)	7.03225	0.206226	1.15367	0.723182	33.1999	30.2067	27.2521	28.7042	25.6087	30.976	39.2822	34.0549	33.2229	30.9259
Soga1	3	complement(153125620..153188915)	16.8166	0.202745	1.15089	0.723182	61.4405	71.5206	72.6952	69.9238	72.8392	93.9667	86.4362	71.0605	82.0322	69.8249
Ghrl	4	complement(145674157..145678066)	0.698774	0.795429	1.73559	0.723182	1.45835	1.33095	2.92687	2.02153	2.07575	6.2728	2.64716	3.42222	2.52891	2.11725
Ramp1	9	98313632..98364205	2.41851	-0.465657	-1.38095	0.723182	12.0928	11.1187	9.86089	11.2585	10.276	4.06653	7.9857	6.98844	10.172	10.6998
Bicdl2	10	12980674..12992780	0.29134	0.468024	1.38321	0.723182	1.13873	1.15145	0.894539	1.19582	0.613946	1.35173	1.61484	1.54865	1.23416	1.25244
Ankrd13b	10	62674561..62690845	1.44773	0.387401	1.30804	0.723182	5.75848	4.43229	5.26027	6.17102	4.85527	7.24736	6.29676	9.52425	5.18836	6.71504
Rel	14	complement(108491069..108509892)	61.4584	0.244853	1.18497	0.723182	221.06	275.872	251.807	260.686	229.173	453.711	232.935	246.032	309.685	235.848
Raet1e	1	complement(1101965..1116926)	0.396982	0.693812	1.61755	0.724653	1.10761	1.26356	1.50941	0.568644	1.45974	2.52072	1.67542	2.45476	1.33382	1.63782
Podxl	4	complement(58829060..58893170)	0.798396	0.43666	1.35347	0.724653	4.07574	4.12654	1.53373	1.70668	2.68911	5.63496	4.27707	2.54051	2.87126	3.97563
Zbtb11	11	complement(47079234..47113993)	4.60146	0.180971	1.13365	0.724653	19.592	18.3984	19.1808	20.7687	19.1294	24.9278	21.0409	22.8825	20.3924	21.3908
Dapk1	17	complement(4297224..4454778)	15.3318	-0.248539	-1.188	0.724653	74.2573	81.9676	70.4581	60.2997	59.5333	34.9624	65.9763	63.4898	61.4965	66.3368
Pdgfb	7	complement(121214628..121232741)	12.2254	0.264893	1.20155	0.724722	31.9035	60.228	52.3905	54.2005	44.4125	86.1938	58.8341	41.5835	58.3039	49.0957
Tfip11	12	complement(50320821..50333052)	13.0605	-0.177517	-1.13094	0.725522	58.2257	61.0987	68.6385	57.6782	49.3379	51.7334	56.6464	55.0646	45.8497	52.9969
Cdc123	17	76410585..76454282	9.51437	-0.212291	-1.15853	0.725522	46.3767	45.64	42.9873	42.083	37.7771	36.0506	37.4	39.7292	35.0027	39.0732
Mbd2	18	65814026..65885114	23.3967	-0.143661	-1.10471	0.725522	110.853	102.169	109.733	100.56	104.955	90.8026	99.0654	101.932	92.604	97.3114
Dmwd	1	79981355..79987562	0.118154	0.780921	1.71823	0.726191	0.250899	0.500897	0.209812	0.362282	0.297599	0.449663	0.711601	0.515173	0.611834	0.53121
Rsf1	1	162549420..162662170	5.82253	0.147098	1.10734	0.726191	24.4361	24.8526	23.6839	25.9895	26.5254	28.5061	28.6477	27.4751	27.4049	27.5902
Cpt1a	1	218569510..218629678	15.7756	-0.178712	-1.13187	0.726191	71.8222	74.053	69.7089	70.0785	70.8387	53.0862	67.2954	61.176	65.1661	69.9308
Rbm4b	1	220009397..220019486	4.77082	0.225711	1.16935	0.726191	21.1579	19.3281	20.9695	18.8219	16.9229	25.072	17.2897	23.7786	22.4039	25.99
Lamtor3	2	243160917..243173048	16.6102	-0.201499	-1.14989	0.726191	74.4229	77.4833	79.6236	71.3629	72.4199	68.0781	58.7468	63.7251	67.0862	70.6625
Fcna	3	complement(2849984..2853272)	6.66073	-0.221755	-1.16615	0.726191	27.608	28.284	32.5932	26.8887	35.1866	26.3889	27.2675	23.8819	28.1616	23.8394
Magi1	4	complement(125687307..125958112)	2.59526	0.237964	1.17933	0.726191	9.82577	9.5435	10.9895	11.2448	10.8969	14.9539	11.6993	11.5288	13.7484	10.2315
Dusp16	4	complement(168472412..168517177)	9.28815	0.222307	1.1666	0.726191	27.746	42.9723	40.1559	40.1165	39.7395	53.255	51.42	44.0533	37.1079	38.0145
Efr3b	6	complement(28393016..28464118)	0.207276	0.67345	1.59488	0.726191	0.558328	0.934182	0.45652	0.429967	0.750548	1.63914	1.26682	0.43673	0.524437	1.17085
Twist2	9	98924134..98968510	0.134593	1.33649	2.52536	0.726191	0.123276	0.140633	0.274901	0.427204	0.292442	2.01998	0	0.144642	0.534428	0.596577
Psmc5	10	94445877..94451811	22.1353	-0.146405	-1.10681	0.726191	109.603	107.339	95.189	99.2716	88.5041	87.1996	97.8811	94.1907	84.428	91.0956
Ctsb	15	46316741..46337612	2139.05	-0.220102	-1.16482	0.726191	9191.29	9113.3	9754.4	10309.1	9960.2	6890.13	8590.91	8503.83	8555.76	9171.49
Rab20	16	83358116..83382326	25.3212	0.215937	1.16146	0.726191	93.4411	103.671	99.2347	115.347	108.844	169.158	108.358	112.067	123.622	95.6202
Slc39a6	18	complement(16522982..16543992)	10.8833	0.168737	1.12407	0.726191	46.0598	44.286	50.5673	45.0831	44.9104	61.4028	45.7399	51.4065	55.4665	46.9158
Tap1	20	3979035..3989669	8.75177	0.263683	1.20054	0.726191	33.6382	39.8047	37.2266	32.7751	31.4733	70.14	37.7353	35.595	35.6421	32.6081
Gdi1	X	complement(156400736..156407404)	21.53	0.141111	1.10275	0.726191	87.0327	94.016	92.0294	97.3183	96.1747	116.033	103.333	101.077	98.8543	97.7912
Myof	1	complement(256585410..256734730)	12.1116	-0.24543	-1.18545	0.728031	55.2767	53.8717	63.889	48.8789	51.5682	28.2742	51.3912	52.5392	42.4945	56.9623
LOC108351137_1	4	complement(157676595..157679962)	220.969	-0.199797	-1.14854	0.728031	991.301	972.48	1113.56	942.675	970.548	900.139	787.443	914.47	876.57	891.169
Themis2	5	complement(150970909..150987081)	32.7229	0.230537	1.17327	0.728031	149.09	128.912	138.494	126.356	122.325	223.455	120.116	139.078	170.402	132.689
Slc38a6	6	96171756..96241096	7.55469	-0.245824	-1.18577	0.728031	34.9174	32.8719	35.916	31.541	35.3719	20.6825	25.5523	37.4997	25.0246	36.0792
Slc25a11	10	complement(57265704..57268081)	18.0925	-0.197437	-1.14666	0.728031	80.1066	86.6995	90.7996	81.3693	69.7936	70.036	71.278	68.7563	71.4989	77.1824
Kat2a	10	complement(88611586..88619537)	6.12577	0.224999	1.16878	0.728031	25.2196	25.0179	30.0331	22.9644	22.2798	37.6433	29.3684	28.7516	26.0414	25.7822
Gdf1	16	complement(20845576..20860767)	1.81818	0.430822	1.348	0.728146	2.32098	6.43034	6.83935	8.49007	8.3245	12.7337	9.84283	8.62363	5.8096	7.08693
Zc3h7b	7	122979021..123027150	6.28517	0.225609	1.16927	0.728578	24.664	26.8818	27.0436	22.1364	27.4339	38.5696	28.9388	26.5972	32.7483	23.8346
AABR07014114.1	14	1355004..1355552	0.979569	1.06867	2.0975	0.730017	3.79779	1.73301	3.38759	0	1.80187	6.22302	7.75534	1.78241	5.7625	1.83789
LOC100910979	18	55463308..55464632	0.865609	1.22672	2.34034	0.730017	0	2.51123	3.43616	3.05137	0	8.90479	4.12057	5.81132	2.38577	0
Tec	14	37918652..38027925	13.4815	0.170533	1.12547	0.73156	55.1957	53.6524	61.0846	59.3328	57.299	73.1112	67.276	69.2044	56.0146	58.9965
Flvcr1	13	complement(109578074..109629482)	2.51237	0.291302	1.22374	0.731678	9.71137	10.5154	8.80925	11.0279	9.1761	14.1598	11.7643	13.3258	11.774	9.35956
Mlph	9	98073038..98108433	0.658903	0.479856	1.3946	0.733552	1.67743	2.0296	2.04034	2.81845	2.65287	3.64401	2.71036	2.50494	4.73786	2.02943
Myl12a	9	complement(119325283..119332967)	62.1929	-0.13923	-1.10132	0.733552	297.21	283.033	292.487	284.17	247.215	259.297	257.683	252.977	247.958	265.562
Slc25a43	X	123350346..123384846	3.37368	-0.218104	-1.1632	0.733552	17.2752	13.9787	15.0808	15.624	14.137	12.3432	11.8502	12.5701	14.6591	14.5816
Banf1	1	complement(220744195..220746224)	25.8159	-0.213585	-1.15957	0.734015	127.104	117.091	125.736	120.329	92.2707	112.161	102.781	91.9469	91.7684	107.065
Pak6	3	110442637..110487526	0.153633	0.606276	1.52232	0.734015	0.528839	0.532325	0.416222	0.431214	0.516576	0.892037	0.988167	0.802995	0.337153	0.715085
LOC100911545	4	154423209..154472924	0.124991	1.689	3.22434	0.734015	0	0.903567	0	0	0	0	0.78624	0	0.965726	1.15789
Lpar5	4	157594436..157595972	6.45447	0.229193	1.17218	0.734015	25.0491	26.5195	25.6019	27.8393	26.4477	40.1318	27.9872	26.496	34.244	25.8286
LOC690617	7	11215328..11217090	14.2071	0.21108	1.15755	0.734015	53.6092	52.3467	68.1316	62.976	56.582	81.4227	67.7767	62.9006	67.2112	61.8357
Baiap3	10	complement(14599197..14613878)	0.239532	0.488339	1.40283	0.734015	0.620245	0.884472	0.864456	0.835886	0.888959	1.24394	1.46595	0.849035	1.34445	0.812933
Stxbp2	12	2180150..2191175	21.2109	-0.174778	-1.12879	0.734015	92.679	106.985	93.816	90.0367	96.2085	73.3364	93.5035	92.4225	83.2822	84.5535
Ero1b	17	complement(90710555..90756048)	3.42473	0.226622	1.17009	0.734015	14.5069	15.0591	15.1704	12.9585	12.1305	16.7947	13.9534	18.9242	14.9903	17.6601
Enc1	2	28049217..28061029	0.87876	0.328525	1.25573	0.734553	2.97557	3.43144	3.49803	4.44596	2.41688	5.29971	4.25635	3.41539	3.18989	5.04779
Dram2	2	209161047..209188622	27.6882	-0.180663	-1.1334	0.734553	130.002	110.517	130.083	120.811	133.565	97.0791	99.2684	118.067	111.43	129.304
Plekho2	8	complement(71094090..71118927)	42.6854	0.198347	1.14738	0.735053	176.998	187.55	177.378	167.327	178.606	251.713	185.49	199.709	211.334	176.339
Ech1	1	87009730..87016005	13.9223	-0.204404	-1.15221	0.735136	56.7689	62.0696	62.4655	66.0068	67.4825	50.1234	57.4979	54.2191	53.1793	59.8145
Chsy1	1	127010588..127071570	17.8664	0.233698	1.17584	0.735136	61.9799	81.3705	76.7612	75.9866	66.4314	125.281	70.5351	69.4001	93.1528	70.622
Tcirg1	1	complement(219127602..219139464)	85.2869	-0.209522	-1.15631	0.735136	374.047	402.049	402.222	372.943	376.35	282.098	352.534	386.494	297.244	357.403
AABR07008608.1	2	complement(66600151..66608324)	10.4116	-0.218841	-1.1638	0.735136	45.1619	46.1541	52.2108	43.5574	48.1595	35.726	35.4706	44.5823	41.8087	45.795
LOC685619	3	complement(162165077..162167598)	2.58063	0.446527	1.36276	0.735136	9.42088	10.3175	11.7646	6.52949	7.37508	16.0158	17.1005	9.28509	9.39357	10.486
Ndufb2	4	67378188..67385266	28.8163	-0.226103	-1.16967	0.735136	117.372	118.939	159.751	135.951	118.734	114.635	120.82	98.689	111.264	113.756
Dot1l	7	complement(11786105..11824742)	14.3715	0.225043	1.16881	0.735136	51.9091	64.8052	65.6634	62.2871	50.4127	93.7333	69.012	71.2322	54.9455	58.3726
Shisa8	7	complement(123440163..123445613)	0.195975	0.936439	1.9138	0.735136	0.384384	0.350805	0.685732	0.355215	0.6383	1.81081	0.261646	0.541205	1.74971	0.279026
Mpp3	10	complement(89930241..89959176)	0.790199	-0.444456	-1.3608	0.735136	3.12601	2.37744	3.637	4.29133	4.40643	1.90228	2.05588	3.72096	2.16046	3.3983
Enpp3	1	21613148..21684480	17.4202	-0.338916	-1.26481	0.735187	99.7154	64.9261	81.4195	77.1758	69.0044	29.3313	54.3527	107.67	51.2402	68.5368
Hat1	3	58022238..58070068	7.04384	-0.219861	-1.16462	0.735187	33.3872	30.8768	34.8437	31.1622	28.7243	31.3658	26.3625	25.1757	24.7025	29.8372
Podxl2	4	complement(120785495..120817377)	0.19387	0.701778	1.62651	0.735187	0.421692	0.641424	0.470181	0.730674	0.583544	1.07966	0.717603	0.577242	1.21875	1.02036
Cgnl1	8	complement(78126675..78233430)	0.293784	0.508923	1.42299	0.735187	1.29	1.07255	0.828866	0.757695	0.985489	2.30634	1.66191	0.615692	1.23223	1.26972
Cab39l	15	39759257..39870208	4.20731	-0.216981	-1.1623	0.735187	20.292	16.9591	16.9068	19.233	21.6004	14.4633	17.3711	15.611	16.8369	18.0754
Bst2	16	complement(19938784..19942353)	30.5456	0.319438	1.24784	0.735187	125.45	138.939	140.457	89.3628	94.0329	273.724	138.367	104.057	121.423	102.659
Rad17	2	complement(30634354..30664163)	3.42087	-0.207703	-1.15485	0.735946	15.465	15.8361	14.0653	15.0597	16.9035	11.892	12.5747	15.7301	13.3859	13.857
AABR07002065.2	1	complement(65590404..65612490)	0.706849	0.43194	1.34905	0.73599	3.23947	2.7549	1.77315	2.44935	2.2356	3.73984	3.80876	3.38628	2.6811	3.42044
Ilk	1	170578889..170585189	30.6097	-0.138839	-1.10102	0.73599	135.16	147.287	149.202	127.972	132.202	119.74	125.969	123.18	132.367	130.371
Ctsd	1	complement(215541542..215553451)	2191.31	-0.216608	-1.162	0.73599	9190.14	9528.88	10358.1	10071.6	10374.6	7167.15	8518.41	9185.58	8493.26	9488.37
Tssc4	1	216254979..216256608	8.57737	0.230824	1.17351	0.73599	35.0596	34.2135	35.6764	36.2295	33.3182	49.0992	48.2804	33.3301	41.4313	33.6011
Dimt1	2	38120592..38144327	2.40696	-0.372312	-1.29443	0.73599	13.435	10.0118	9.78524	11.7647	9.25298	9.7645	9.34175	7.75466	7.63277	7.7339
LOC689574	4	62780596..62790422	16.4808	-0.22059	-1.16521	0.73599	77.8172	72.7729	87.8362	68.5829	64.9527	57.4584	65.1762	65.8292	60.599	72.7602
Sigmar1	5	complement(58121786..58124681)	6.34955	-0.168911	-1.12421	0.73599	28.7833	30.7465	29.8561	27.0021	27.1056	25.4578	26.618	25.7894	23.822	26.9089
Klhl17	5	complement(173654860..173659675)	2.44466	0.312719	1.24205	0.73599	11.0815	9.23823	7.92032	6.8927	11.3747	9.60279	12.2494	9.33484	14.7048	12.2037
Rhob	6	complement(33689127..33691301)	152.318	0.228394	1.17153	0.73599	587.364	591.663	587.468	697.854	628.77	923.033	733.673	572.258	803.148	616.275
Akap6	6	73553210..73990534	0.258719	0.456729	1.37243	0.73599	1.25606	0.961563	0.626534	0.820922	0.784131	1.47254	0.843736	0.814445	1.80913	1.19971
Ptk2	7	complement(114437361..114590119)	2.68535	-0.24172	-1.1824	0.73599	14.1623	11.1676	9.52811	12.4666	13.2768	8.05312	10.696	11.9095	8.52247	12.523
Rapgef3	7	complement(139232251..139254551)	0.169997	0.662893	1.58325	0.73599	0.344255	0.638182	0.62374	0.596498	0.408331	1.41023	0.927559	0.605881	0.699574	0.468557
Slc37a2	8	complement(39708638..39734594)	35.3828	-0.219953	-1.1647	0.73599	157.114	179.164	170.953	144.228	148.471	95.5131	145.483	147.832	134.294	166.309
Cmc1	8	complement(126437345..126495347)	3.87445	-0.448635	-1.36475	0.73599	15.5327	14.2743	22.3701	22.6774	12.5384	19.2214	8.07657	12.403	13.7949	10.7011
Vat1	10	complement(89366899..89374516)	146.225	-0.222187	-1.1665	0.73599	695.831	615.585	703.165	658.746	626.859	428.437	619.778	616.353	527.442	651.488
Pomk	16	70859280..70869634	2.57893	0.261133	1.19842	0.73599	11.7746	8.8791	10.7921	9.50943	9.82366	11.4454	10.0751	9.65902	18.2228	11.6498
AABR07026294.1	16	70905993..70909439	4.71208	-0.235799	-1.17756	0.73599	19.1248	17.4233	23.6597	22.3261	23.8868	13.7033	16.1767	20.14	20.4346	20.44
Tomm22	7	120901934..120903684	23.6139	-0.163736	-1.12018	0.736782	113.128	115.166	106.245	105.656	93.2073	97.2966	86.7394	95.8554	97.7499	101.751
Limd1	8	132553218..132598812	12.4076	-0.249863	-1.18909	0.736782	66.2081	55.5591	58.9451	50.5115	48.619	27.2878	51.5328	61.8026	40.9143	54.6761
Zfp628	1	complement(72465341..72468738)	2.91763	-0.202596	-1.15077	0.737784	13.5006	12.3539	13.6168	13.6113	12.7881	11.0414	11.4736	11.4746	12.6156	10.966
Fcrl2	2	complement(186595051..186606172)	462.467	0.239189	1.18033	0.737784	1768.13	1472.64	1580.02	2284.35	2177.5	2185.23	2097.4	1938.47	2599.88	2212.39
Enkur	17	complement(88071757..88095729)	0.503621	0.567484	1.48194	0.737784	2.2921	1.19847	1.4908	1.5445	1.47265	2.73862	2.16696	1.90497	2.69121	2.542
Jak2	1	247398598..247458509	9.89757	0.138921	1.10108	0.737839	45.5963	41.7313	43.9792	40.6023	42.5223	52.9659	46.5105	43.5997	44.8621	49.7475
Fanca	19	complement(56067548..56126063)	3.77783	0.217857	1.163	0.737839	13.766	14.9301	13.9437	18.5146	16.5582	22.4376	16.937	18.4647	16.4606	16.6547
Phlpp2	19	complement(41731646..41798383)	1.41876	0.260101	1.19756	0.738066	5.2691	5.70076	6.06449	5.34049	6.04823	9.12129	6.20909	5.94301	6.07912	6.82719
LOC100361655	10	complement(91281283..91291774)	0.167873	-0.829653	-1.77726	0.738671	0.468622	0.534606	1.25402	0.866123	0.667015	0.38394	0.425314	0.329905	0.304737	0.680351
AABR07056686.1	7	36826360..36826788	0.512983	1.26783	2.40799	0.739272	0.339942	0	2.27418	0.785366	1.61286	2.08885	0.385658	4.78632	0	5.3466
Tomm7	4	7835949..7842789	28.2108	-0.214556	-1.16035	0.739298	126.442	126.989	150.063	131.722	101.671	116.384	121.445	91.0165	106.773	116.374
Nuak2	13	49092306..49109050	10.6619	-0.142854	-1.10409	0.739298	55.0876	46.757	49.1489	42.833	46.7495	43.3772	38.3262	43.5068	47.6095	46.3955
Abcg3l1	14	complement(6435167..6541191)	2.4293	0.227646	1.17092	0.739298	9.69877	7.6644	10.2508	11.2618	10.7251	14.2265	10.7165	10.8463	11.0043	11.6118
Fuca2	1	7658890..7673683	3.93866	-0.245033	-1.18512	0.739598	18.3729	16.3245	17.0385	20.3051	16.8684	14.112	16.4345	15.3388	13.8815	15.9232
Plaur	1	81328183..81344708	54.0392	-0.199035	-1.14793	0.739598	269.759	238.273	260.008	213.822	237.783	148.77	236.63	231.375	217.116	233.07
Rasgrp2	1	221773254..221788765	2.42775	-0.324474	-1.25221	0.739598	12.5788	9.86556	14.3904	8.47602	9.40274	5.03209	10.4055	9.60866	8.5916	10.3041
Prdx5	1	complement(222164462..222167447)	267.541	-0.248941	-1.18833	0.739598	1469.25	1285.9	1129.06	1090.45	1062.25	603.45	1109.67	1212.46	1060.3	1105.98
Fads3	1	226091774..226108332	2.66076	0.343553	1.26888	0.739598	8.89979	10.1529	10.1487	11.332	9.83655	20.6111	11.0145	9.96763	11.3994	11.2568
S100a13	2	189906022..189912516	4.1633	-0.433165	-1.35019	0.739598	20.1879	19.9368	24.189	12.8782	16.7976	12.9603	14.6988	12.7273	10.7766	19.3207
LOC499796	3	36173002..36220655	0.0872105	1.15793	2.23138	0.739598	0.15783	0.180053	0.0879892	0	0.468017	0.242455	0.179056	0.37037	0.342115	0.95475
Acoxl	3	120414291..120726336	0.207293	0.575037	1.48972	0.739598	0.33951	0.84505	0.378549	0.962634	0.842015	1.4224	0.910398	0.977777	0.635574	1.0829
Ctsa	3	161298962..161304625	351.336	-0.220356	-1.16502	0.739598	1550.83	1362.45	1633.29	1657.47	1728.88	1087.58	1441.49	1451.72	1406.75	1459.62
Vwf	4	158088505..158219523	2.35745	0.384207	1.30514	0.739598	11.0008	13.2281	4.77001	6.4301	7.95442	15.1568	16.2468	7.5778	6.96389	11.131
Susd1	5	complement(76416739..76632462)	3.04282	-0.224001	-1.16797	0.739598	11.123	14.0991	14.1934	14.2763	15.1723	11.1382	11.9879	13.0508	10.4478	12.6347
Bnc2	5	complement(102415847..102786331)	0.192757	0.568798	1.48329	0.739598	0.662135	0.339914	0.775184	0.726619	0.589033	1.01716	0.901416	0.932273	1.11232	0.640864
Zbtb8os	5	147535525..147547047	7.03309	-0.215221	-1.16088	0.739598	32.2288	31.6602	32.8402	31.2309	30.9005	24.7546	28.5394	26.05	29.3992	29.1355
Aurkaip1	5	173256637..173276169	19.8608	0.136638	1.09934	0.739598	82.1795	89.0078	86.8389	82.4962	91.2292	102.281	98.4194	96.6937	85.7123	94.3386
Sesn3	8	12823155..12872705	11.4414	0.186249	1.1378	0.739598	46.7811	46.3624	44.9792	51.3861	50.514	58.8002	57.1504	50.5542	51.4592	56.7186
Tnfaip8l3	8	complement(58602127..58647933)	0.73304	0.593038	1.50842	0.739598	1.43984	2.26832	2.06409	3.08885	2.84639	7.79413	2.87802	2.09162	2.97239	2.07379
Map2k1	8	complement(69134223..69164758)	34.0147	-0.136159	-1.09898	0.739598	153.112	159.977	158.466	149.799	147.257	134.522	145.798	139.092	140.153	143.95
Myrip	8	128972311..129139251	0.145083	0.647452	1.5664	0.739598	0.564523	0.608232	0.314718	0.289825	0.446398	1.0278	0.925082	0.515173	0.407889	0.645041
Uxs1	9	complement(11164715..11339790)	11.1185	-0.144025	-1.10498	0.739598	48.7695	50.0323	51.6717	52.7808	47.9484	44.4299	45.2563	45.9027	46.6345	46.4008
Pigs	10	65591622..65606202	8.8978	-0.187878	-1.13909	0.739598	40.3842	42.9493	41.6457	37.1686	38.9415	35.5108	34.1421	33.2173	36.6136	38.137
Mbtd1	10	81592114..81642663	5.8517	0.197346	1.14659	0.739598	22.5418	26.0421	22.8373	26.3034	24.4302	31.2298	28.1046	25.576	27.7173	27.7566
G6pc3	10	90134193..90138425	9.91765	-0.194538	-1.14436	0.739598	48.2812	42.6385	47.4216	44.8924	40.5696	36.4497	38.8031	43.2721	37.0698	41.8605
Milr1	10	94944436..94961791	15.6352	-0.219286	-1.16416	0.739598	83.4081	70.9227	69.7012	65.1594	63.5413	52.1325	59.8966	45.8045	68.684	78.1278
Kcnj2	10	99437436..99439114	7.76004	0.234957	1.17687	0.739598	26.5787	31.3119	27.3105	37.1236	35.3376	46.1667	41.5835	35.0579	34.8309	29.0035
Zdhhc23	11	61661310..61676684	0.705668	-0.335361	-1.26169	0.739598	3.8436	2.81077	2.91198	3.24456	3.09779	1.61489	2.87905	2.77524	2.13627	3.33858
Arpc5	13	70174936..70183879	71.7661	-0.18008	-1.13295	0.739598	339.367	314.877	351.214	302.894	311.88	260.189	267.078	300.273	292.497	317.92
Lamc1	13	complement(70658707..70783515)	3.27543	-0.22985	-1.17271	0.739598	17.5839	18.2204	13.0892	13.2697	11.8327	10.8099	14.0612	12.3848	11.5492	14.6295
Nsun7	14	complement(43527579..43584343)	0.0685899	1.01762	2.02458	0.739598	0.05579	0.190936	0.24882	0.257783	0.0661742	0.571356	0.316464	0.196378	0.423259	0.134994
Ptger2	15	19338175..19350210	11.4628	-0.229422	-1.17236	0.739598	59.406	55.966	48.9721	45.2325	49.2713	31.258	53.2911	48.215	42.8424	46.2035
Dsg1	18	12008759..12038053	0.402067	-0.737486	-1.66727	0.739598	0.50037	2.95791	0.355031	2.78491	2.58983	1.07146	0.825688	1.49442	1.03531	1.10067
Cfap53	18	70263359..70329907	0.314154	-0.604847	-1.52082	0.739598	1.41656	1.21202	2.05328	1.39089	1.00814	0.942973	0.642826	1.16345	0.921168	1.02829
Atp5f1a	18	74156553..74164495	117.714	-0.206403	-1.15381	0.739598	563.35	540.319	596.449	526.838	429.974	421.54	498.663	435.673	440.223	517.887
Gab1	19	30794571..30902008	5.77104	-0.235485	-1.1773	0.739598	30.3795	26.4347	21.2549	24.3549	27.8844	18.6259	19.2576	27.109	24.3109	22.0038
LOC681355	X	18489597..18490475	0.662219	-0.65592	-1.57562	0.739598	2.98639	2.64979	4.25471	2.87476	2.1647	0.679647	2.07044	2.53065	1.61833	2.81016
Clcn4	X	25016401..25080410	2.22026	-0.284691	-1.21815	0.739598	10.84	9.10192	11.8237	9.79966	8.50521	5.61968	9.54797	8.92684	5.29046	12.0558
Mt-nd2	MT	3904..4942	631.902	0.257824	1.19567	0.739598	2538.01	2535.41	2186.16	2323.43	2999.08	3158.25	1720.08	3636.64	3192.02	3443
Map7	1	15620653..15748203	2.00954	0.278984	1.21334	0.740099	6.79785	6.90681	5.053	10.9199	9.53297	9.86256	8.67604	7.80987	12.0874	9.42372
Spata9	2	2729829..2766853	0.590329	-0.572463	-1.48706	0.740099	2.67458	2.73	2.82517	2.60171	2.50453	2.16244	2.07608	1.65165	1.52565	1.53276
Rflna	12	complement(37038733..37047628)	0.268974	0.69067	1.61403	0.740099	1.08765	0.827193	0.707414	0.732894	0.645044	1.94929	1.43957	1.48885	0.884098	0.767597
Egr4	4	complement(117293620..117296082)	0.310715	0.69818	1.62246	0.74054	0.814722	0.542172	0.832703	1.56854	0.805304	2.50311	1.30941	0.637285	1.98675	0.985686
Heph	X	65563122..65658516	1.77534	-0.224344	-1.16825	0.740672	9.8956	6.76576	8.50727	7.04326	7.78545	5.97137	6.31247	7.85773	6.82495	7.57832
Paics	14	complement(33563886..33580566)	19.3788	-0.174211	-1.12835	0.743131	86.2091	82.0834	96.6186	92.379	80.2363	80.6838	73.8785	79.8924	72.5904	83.2779
Vta1	1	complement(8830411..8878244)	11.0533	-0.151589	-1.11079	0.744187	48.7174	49.4285	53.3766	50.1721	48.008	47.0785	45.3182	43.0257	47.4171	42.8309
Cxcl17	1	complement(82267381..82279145)	4.00809	0.689861	1.61313	0.744187	10.6395	20.2991	11.8629	11.0188	5.87477	49.2206	10.4055	4.08944	19.6826	13.7599
Glis3	1	complement(246380889..246785360)	1.09709	-0.417658	-1.33576	0.744187	5.19356	4.73986	3.18491	5.39939	6.28343	3.08492	2.946	4.4484	5.00964	3.1417
Crppa	6	55881387..56159464	0.155344	-0.684089	-1.60669	0.744187	0.548815	0.739925	1.05695	0.691595	0.473429	0.255478	0.452815	0.585395	0.486662	0.422533
Rp9	8	complement(23450111..23482939)	2.50769	-0.448334	-1.36446	0.744187	10.8253	10.9515	16.1693	8.72977	9.93298	8.36709	7.64672	8.86709	6.41969	10.6258
Scaper	8	complement(60126624..60570058)	1.96299	0.197345	1.14659	0.744187	8.30496	7.67421	8.54999	7.57882	8.7015	9.83776	8.63668	9.3221	9.09098	10.2152
Mfsd9	9	complement(47496984..47516460)	1.57011	-0.283337	-1.21701	0.744187	7.387	6.9961	7.25217	6.17171	7.6598	4.75796	5.32341	5.12406	6.69691	7.4757
Mllt6	10	85608544..85625854	6.23504	0.211533	1.15792	0.744187	23.3608	26.1327	25.3245	27.9583	25.3647	39.2544	27.4582	22.5056	34.4839	25.519
Taf9b	X	complement(77281210..77295426)	1.29247	0.273419	1.20867	0.744187	5.66649	5.21157	5.33851	4.9219	4.27238	6.47794	5.73086	6.54551	6.2842	5.95212
Chordc1	8	17421557..17446165	7.64309	0.180159	1.13301	0.744305	32.6551	30.5174	31.903	35.6753	30.5448	38.8847	39.6744	37.9951	29.7311	37.8042
AABR07000398.1	1	11963836..11968939	3333.35	0.220216	1.16491	0.744515	12469.7	15290.5	14032.6	12550.9	14185.7	17035.2	18726.6	17401.7	12657.3	14522.5
F2rl1	2	complement(25222328..25235275)	0.0907117	-0.952185	-1.9348	0.744515	0.637263	0.671069	0.109314	0.113251	0.523299	0.0502025	0.333675	0.287581	0.212514	0.17792
Txnip	2	198683159..198686974	42.6605	0.177054	1.13057	0.744515	167.84	183.869	179.177	179.154	188.1	208.454	213.755	192.958	222.839	182.325
Mknk1	5	134691881..134730893	21.8242	-0.136188	-1.099	0.744515	95.7699	98.2347	99.9504	97.4931	101.745	75.7503	88.8606	101.099	94.7026	90.5562
Wdcp	6	complement(29957568..29975730)	0.543354	-0.494751	-1.40908	0.744515	2.05869	2.2728	2.51755	2.99179	2.44187	1.56426	2.03419	1.63631	1.1516	2.41035
Igf1	7	28412198..28486609	54.5429	-0.21818	-1.16327	0.744515	218.033	199.643	305.611	274.876	232.915	179.145	197.505	213.511	203.873	271.027
Lactb	8	complement(72750171..72766389)	10.1503	-0.206515	-1.1539	0.744515	50.5973	43.4911	47.8201	41.8521	45.3021	38.8273	43.7271	37.0836	38.432	41.9686
Marf1	10	908806..953474	8.54894	0.160797	1.1179	0.744515	33.1713	36.2043	34.5099	38.5388	39.9358	43.6943	41.0415	39.5718	40.5567	40.1784
Pik3r6	10	55085259..55135092	3.64663	0.255524	1.19377	0.744515	13.1581	16.7829	11.6146	16.8883	14.6859	24.4242	16.638	16.2963	16.6871	13.7635
Dusp3	10	complement(89904560..89918427)	20.3145	-0.208356	-1.15537	0.744515	96.0378	82.41	93.5244	94.0169	92.5113	59.4429	86.759	88.0216	81.0262	83.5243
Prom1	14	71533063..71637417	0.268994	0.612815	1.52924	0.744515	0.952769	1.15705	0.479759	0.887571	0.765556	2.67544	1.53418	0.576981	0.766136	1.00397
Tmem128	14	complement(77270811..77279831)	7.80574	-0.201802	-1.15013	0.744515	37.4928	34.248	36.7458	37.4529	30.2278	28.4221	29.2144	31.3103	29.0663	36.8049
Blk	15	complement(46555188..46593653)	0.774192	0.456125	1.37185	0.744515	2.1846	3.89026	2.43579	3.13902	1.89601	5.12939	5.01722	2.56323	3.52265	2.38516
Myo5a	8	82037977..82156617	35.5271	-0.212391	-1.15861	0.744772	165.592	149.152	173.758	154.831	158.658	106.534	144.986	160.662	124.018	159.808
AABR07072356.1	13	107580629..107581385	12.9182	-0.236352	-1.17801	0.744772	54.9049	64.8335	60.5738	55.8569	55.984	39.8536	36.4989	61.4824	50.3194	61.2987
Hey2	1	29191192..29201531	0.0646102	0.965126	1.95223	0.745149	0.218234	0.124481	0.182496	0.0630232	0.194141	0.50287	0.309479	0.320073	0.295655	0.132015
Ermard	1	56982821..57001665	3.94809	0.189644	1.14048	0.745149	15.9653	17.0698	15.3265	16.3747	17.9178	18.4033	20.3053	19.9923	16.9153	19.2289
Zfp418	1	69615434..69629913	0.282434	0.52208	1.43602	0.745149	1.30979	0.904394	0.499611	0.796317	1.14475	1.41198	1.32952	1.0515	1.12071	1.87655
Bcl3	1	complement(80730499..80744831)	10.9675	0.219376	1.16423	0.745149	39.1473	56.5744	40.2844	45.757	43.4972	59.1071	48.7126	57.9145	52.8255	44.7412
Zdhhc16	1	261180007..261191367	4.39302	-0.180444	-1.13323	0.745149	21.4107	20.6464	20.089	19.226	17.825	17.2934	18.2405	18.1065	17.6008	17.0084
Add3	1	273854248..273961982	5.5451	-0.21164	-1.158	0.745149	28.0009	24.9335	23.4738	22.9481	25.8413	18.1283	21.5474	20.2367	24.2554	24.5839
Pkia	2	complement(96595088..96668222)	1.8014	-0.338354	-1.26431	0.745149	6.9551	8.10322	7.67234	8.29057	9.7416	5.53157	6.29556	6.077	7.69837	6.71377
Rabif	2	165805144..165816697	3.22557	-0.282022	-1.2159	0.745149	18.8709	12.7006	11.6209	13.59	15.9212	11.5633	11.2866	14.3596	10.1834	12.9916
Ciart	2	complement(197987705..197991574)	1.81277	0.441587	1.3581	0.745149	3.02249	6.41724	7.95702	7.85569	6.87137	12.2956	9.52489	8.3733	6.4606	7.21191
Arl5a	3	complement(37924793..37947283)	10.7923	-0.159841	-1.11716	0.745149	55.7226	44.2589	49.6679	47.7947	45.9536	40.9976	40.295	43.1875	46.3572	48.4976
Naa20	3	140106766..140125220	18.1327	-0.174445	-1.12853	0.745149	87.2108	79.4904	86.7803	83.9725	71.7877	77.0778	69.422	70.3573	69.3466	79.1673
AABR07054370.1	3	150188455..150227405	24.7721	-0.197233	-1.1465	0.745149	101.822	111.412	117.68	117.619	111.424	101.362	99.1193	83.757	107.27	98.5508
Nfe2l3	4	81205404..81232813	1.88577	0.368099	1.29065	0.745149	4.5761	8.98599	7.52797	7.88577	5.87275	11.4473	5.87236	6.95358	10.2444	10.6189
Nagk	4	115473811..115481438	6.88554	-0.212893	-1.15901	0.745149	34.1066	28.9581	31.0347	28.4165	32.8986	21.2787	27.5746	28.9785	28.4673	28.8134
Dlst	6	108936664..108959803	24.2491	-0.152719	-1.11166	0.745149	111.725	110.514	116.789	107.114	101.522	94.9106	91.2074	107.198	94.6409	107.805
Rnd1	7	complement(140349138..140356209)	0.277675	0.690539	1.61389	0.745149	0.453186	1.03399	0.707414	1.04699	0.967566	2.13493	1.23391	1.06346	1.4735	0.767597
Rab3d	8	complement(22918699..22929294)	1.70105	-0.24865	-1.18809	0.745149	8.00952	8.07789	7.93822	7.28552	7.11377	5.6666	6.58453	7.21853	5.45169	7.81775
Dlat	8	complement(55062551..55087832)	8.91988	-0.215018	-1.16072	0.745149	43.2457	41.2724	44.6536	37.0614	35.1281	29.0663	33.0258	40.2111	31.4898	40.7843
Maip1	9	64095978..64103907	4.22349	-0.265709	-1.20223	0.745149	19.6846	17.144	21.712	20.049	16.6954	19.8342	14.7678	14.5283	16.5169	13.8282
AABR07067882.1	9	complement(70787136..70787913)	1.79451	0.518422	1.43239	0.745149	5.96181	4.97015	7.92567	4.76776	6.52752	11.2719	7.80412	12.1069	6.70997	5.54836
Emilin2	9	complement(119594629..119653255)	36.2449	-0.236361	-1.17802	0.745149	171.542	155.907	166.936	150.613	173.462	79.6732	151.968	172.489	142.584	150.53
Tmem186	10	7077488..7080798	2.52876	-0.255939	-1.19411	0.745149	11.7068	11.9708	12.9733	10.637	9.82163	9.28427	9.96085	10.7206	8.74227	9.58619
Trim7	10	34185898..34199279	0.161053	0.82714	1.77416	0.745149	0.190261	0.434101	0.212138	0.659338	0.677022	0.58455	1.18716	0.66971	0.824825	0.575466
Jade2	10	complement(37270183..37311625)	3.66	-0.249424	-1.18873	0.745149	13.9459	15.1245	17.9023	17.3283	18.446	9.72506	16.602	15.7708	14.5677	13.2647
Natd1	10	complement(45061467..45071643)	8.79856	0.189291	1.1402	0.745149	33.2576	39.46	37.0818	40.5021	33.8925	45.369	41.3862	39.0218	42.5646	42.5759
Mmp28	10	complement(70660691..70681672)	0.436139	0.668278	1.58917	0.745149	1.20143	1.58146	1.64871	0.53378	1.64429	3.88051	1.57269	1.51809	2.10342	1.45354
Thra	10	86657285..86684933	2.13644	-0.259567	-1.19712	0.745149	10.9579	9.83758	9.29622	8.25519	9.88937	6.53814	9.51281	9.33536	6.91919	8.35788
Vps29	12	complement(39690069..39699113)	19.0357	-0.169789	-1.12489	0.745149	90.4765	83.9351	90.2729	84.9903	80.0674	69.6495	67.7404	81.1026	79.9609	86.0762
Gpat3	14	complement(10343282..10395047)	6.61191	-0.23912	-1.18027	0.745149	33.0617	30.6211	29.8748	28.2426	27.4678	16.4641	26.8689	28.4062	23.7501	31.6639
Rcor2l1	15	19603288..19609382	0.419291	-0.501242	-1.41543	0.745149	1.98177	1.92834	2.14466	1.61593	1.79755	0.895399	1.19027	1.77813	1.45296	1.48089
Sdr39u1	15	complement(34563786..34566719)	7.04132	0.217114	1.16241	0.745149	28.2711	27.4822	28.0811	30.3575	30.4632	41.2886	34.4447	29.4334	36.0349	27.5797
Zscan12	17	complement(45279162..45285060)	1.81269	0.298841	1.23016	0.745149	6.63543	6.50008	7.31799	7.08169	7.61382	8.71592	8.01871	8.88558	9.61475	8.11509
Zup1	20	complement(32471672..32501722)	7.47671	0.197113	1.1464	0.745149	28.8203	31.0655	30.604	31.6229	33.9276	40.5375	32.2864	35.1714	35.6196	35.8294
Ebp	X	15049462..15055781	6.24148	-0.247874	-1.18746	0.745149	29.7482	32.674	26.8436	25.5728	26.2587	20.1215	21.9759	25.3257	25.3431	27.1185
Alg14	2	224851383..224931459	5.1657	-0.219054	-1.16397	0.746605	23.6777	19.6247	25.646	24.4486	23.1556	16.5287	18.8581	22.6787	18.5395	24.437
Nat8f3	4	complement(117490035..117490721)	0.587825	-0.913079	-1.88306	0.746869	5.73151	0.726503	0.946749	2.45212	3.27326	0.434796	0.722477	1.49442	2.07062	2.31141
Ide	1	complement(255914447..256013495)	8.43182	-0.153075	-1.11194	0.747119	40.16	35.1375	40.2874	37.5777	37.1391	30.8174	34.0419	35.7396	33.5971	38.1218
Gpd2	3	43255567..43359074	8.07491	-0.182122	-1.13455	0.747119	37.5482	41.0232	37.6428	34.2002	32.0743	27.4849	34.2353	32.7314	27.8509	39.5642
Aga	16	complement(41222238..41234095)	20.1576	-0.189164	-1.1401	0.747119	91.548	83.8884	96.1593	91.9266	91.6117	66.8422	81.7438	80.344	81.0344	91.9506
Gins2	19	complement(54151048..54163608)	2.3379	0.19392	1.14387	0.747119	9.77569	10.2393	9.6585	10.2475	9.03685	13.0755	10.9719	10.9393	10.5572	10.6486
Rgs10	1	complement(199782078..199823386)	83.0058	0.208012	1.1551	0.751495	314.733	343.619	330.815	369.172	349.866	491.389	392.273	288.305	451.243	362.316
Ovol1	1	complement(220925605..220938814)	0.343188	0.393857	1.3139	0.751495	1.29643	1.05641	1.121	1.43644	1.34944	1.89671	1.62086	1.6453	1.40508	1.69652
Gask1b	2	178679041..178750668	8.63679	-0.137232	-1.09979	0.751495	37.4137	35.3446	40.6237	41.1064	40.5825	34.8723	33.4821	36.1221	35.8079	38.1946
ST7	4	45000973..45247790	5.24661	-0.250395	-1.18953	0.751495	24.1484	21.1498	26.201	24.0074	22.9005	13.9073	19.559	24.9392	20.797	20.8582
Hsdl2	5	76812931..76848101	19.4368	-0.20256	-1.15074	0.751495	81.6328	75.645	89.6428	96.2274	95.8794	59.2798	82.806	93.5656	66.1195	82.2439
Clcn6	5	complement(164811816..164844586)	18.667	-0.198109	-1.14719	0.751495	83.7263	86.7211	90.2642	81.6002	79.4286	55.7684	78.8645	79.6973	66.6599	88.5508
LOC108352650	6	complement(91455333..91456696)	533.031	-0.206262	-1.15369	0.751495	2195.18	2480.81	2654.45	2719.12	1995.78	2464.07	2100.91	1603.39	2277.58	2050.73
Gon7	6	complement(126620597..126636484)	6.1564	-0.223161	-1.16729	0.751495	29.9293	26.6626	27.059	25.185	30.1816	26.9202	29.1854	24.9235	16.401	22.648
Avpr1a	7	complement(67341080..67345308)	0.530917	0.565963	1.48038	0.751495	1.68862	1.57613	1.96837	2.39392	0.910417	3.85172	1.82863	1.44093	3.32752	2.22869
Uqcrb_2	7	complement(71264514..71269869)	22.4884	-0.208219	-1.15526	0.751495	101.192	98.7868	103.346	103.958	100.694	75.3294	80.5531	83.6432	92.1616	110.938
Gpx1	8	117117430..117118522	335.649	-0.205529	-1.15311	0.751495	1592.16	1497.7	1571.28	1438.58	1479.54	1050.09	1386.12	1458.85	1291.61	1417.16
RGD1562726	11	complement(31223074..31238026)	0.122333	0.742951	1.6736	0.751495	0.32324	0.614589	0.180204	0.248926	0.383404	0.772418	0.672302	0.252842	0.583883	0.651783
Vps37b	12	37984790..38023368	6.23762	0.221329	1.16581	0.751495	25.579	23.3049	25.1649	26.7398	26.6333	39.2347	26.0645	24.1049	33.4931	26.5357
Oasl2	12	complement(47469598..47482961)	7.67468	0.299098	1.23037	0.751495	27.7956	36.6657	33.5013	23.3402	28.0641	64.4371	31.3554	28.0681	37.4435	23.7488
Sec16b	13	75175254..75216941	0.158217	0.607296	1.5234	0.751495	0.267833	0.381931	0.671918	0.657446	0.516237	0.720019	0.949537	0.70707	0.507989	0.931604
Snx2	18	48132414..48173971	34.2474	-0.160193	-1.11744	0.751495	163.186	146.33	158.767	155.375	149.422	133.419	131.935	145.032	135.6	150.588
Psmg2	18	63394900..63409600	3.85263	-0.266342	-1.20275	0.751495	16.8978	16.7626	18.5677	19.2365	15.5405	15.8005	14.0304	12.9303	14.5981	15.2587
AABR07045485.1	20	complement(48927914..48969499)	2.44373	-0.272684	-1.20805	0.751495	12.2551	11.8835	13.4365	8.31687	9.26675	7.05973	12.1073	8.62744	9.29748	8.77246
Il36b	3	complement(1366119..1371626)	0.929009	-0.580932	-1.49582	0.751664	4.45607	3.69709	4.51678	4.67947	3.60373	1.86691	3.44682	2.13889	3.29286	3.43073
AC094643.2	7	11181386..11182279	5.8309	-0.25216	-1.19099	0.752056	26.7528	26.6116	25.6456	23.9312	28.8299	21.3838	17.396	24.1163	23.8677	24.6697
Mycbp	5	141560192..141567399	6.07024	-0.201759	-1.1501	0.752438	30.857	26.8617	28.0534	27.1994	23.9874	24.7948	21.5426	24.5081	21.0949	28.3725
Arf1	10	complement(45563547..45579029)	120.348	-0.166348	-1.12221	0.752438	579.113	553.266	570.836	520.031	494.061	462.377	454.842	492.922	512.408	511.414
Mrps23	10	75529009..75536767	8.94775	-0.210476	-1.15707	0.752438	43.8407	39.8566	42.7244	40.4879	35.0236	31.7403	36.8229	35.3065	35.0559	37.3601
Uspl1	12	complement(6929978..6956984)	4.54821	0.226523	1.17001	0.752438	17.7713	20.6782	19.1557	19.2085	16.265	25.6252	29.0125	18.1698	17.6805	19.0692
Ampd3	1	175586097..175630467	8.80258	-0.212039	-1.15832	0.75281	30.1048	42.4944	39.0017	44.1463	43.609	28.7348	35.7998	38.5098	34.3217	35.6117
Rgs12	14	complement(80975322..81053906)	0.881837	0.290248	1.22285	0.75281	3.70788	3.81795	2.52349	3.56001	3.62694	5.69596	4.69819	3.36176	4.27957	3.14599
Emc10	1	complement(100495119..100501437)	29.6796	-0.135099	-1.09817	0.753044	136.232	135.962	137.788	131.451	129.016	126.099	129.303	115.618	125.862	116.72
Uqcr11	7	12171185..12175835	48.8027	-0.158547	-1.11616	0.753044	225.355	233.506	228.542	211.571	203.625	199.039	222.768	183.911	183.57	205.265
Syngap1	20	5535432..5564437	0.518	0.388676	1.30919	0.753044	1.94238	2.07291	1.78148	1.48376	2.22959	3.52927	2.34576	2.09524	2.30889	2.19837
Ankrd13d	1	complement(219520075..219532609)	2.7613	0.224393	1.16829	0.753275	10.5365	9.35656	12.0818	13.1394	11.4325	16.0021	13.7873	11.59	12.9119	12.0233
Slc43a2	10	63677396..63719283	39.5591	-0.201849	-1.15017	0.753275	188.365	178.703	181.174	170.599	174.52	118.797	158.891	170.692	163.335	168.268
Cyyr1	11	complement(24967937..25078740)	0.300376	0.508758	1.42282	0.753275	1.18163	1.25396	0.643431	0.984038	1.01043	2.33583	1.49641	0.90279	0.833917	1.7288
Ank3	20	20105047..20480623	1.22766	-0.271808	-1.20732	0.753275	6.87954	4.98854	6.22653	5.17995	4.37734	3.70814	4.32893	5.96405	3.27525	5.79589
Ndufs5	5	complement(141390580..141405453)	25.6255	-0.214356	-1.16019	0.753466	124.842	106.016	128.273	121.9	96.9481	104.633	89.8687	96.5578	96.1691	114.803
LOC102548682_1	2	198390166..198390576	35.632	0.224793	1.16861	0.753514	154.351	159.083	131.745	146.737	140.151	250.011	177.121	164.866	132.291	137.802
Kif1b	5	complement(165938576..166133491)	17.8906	-0.196153	-1.14564	0.753514	78.6245	84.4944	81.7037	80.5507	78.9996	60.3012	76.0833	72.8635	67.2194	78.3865
Galnt18	1	complement(176296193..176607466)	0.0960172	0.912883	1.8828	0.753547	0.29074	0.398013	0	0.268678	0.275884	1.01236	0.461775	0.34113	0.189064	0.35175
Ell2	2	2456735..2524237	22.8942	0.188934	1.13992	0.753547	93.3446	95.7381	93.1483	103.443	94.2909	138.86	78.2036	120.431	103.978	109.642
Nek11	8	complement(113787128..113937097)	0.190795	0.664583	1.58511	0.753547	0.496038	0.943136	0.553075	0.700329	0.196122	1.24178	1.06296	0.58201	0.896015	0.800171
Rrm2	6	43884678..43889515	8.10839	-0.203353	-1.15137	0.754275	39.0386	38.0111	41.3095	35.7602	28.9036	34.3778	30.7481	34.2805	26.4102	34.4452
Sh3pxd2b	10	17209212..17291876	15.8793	-0.224747	-1.16857	0.754275	79.3008	71.1284	67.5105	65.8423	74.7713	39.8743	68.8713	80.2413	56.0922	63.1279
Sf3b5	1	7101715..7102426	18.4477	-0.209391	-1.1562	0.754603	91.3518	81.7826	87.4682	83.0474	72.6416	71.1102	76.2173	64.1666	77.2526	73.8461
Acads	12	47254484..47263747	7.98154	-0.196257	-1.14572	0.754728	38.4602	33.142	37.9133	35.7515	34.8504	26.8784	35.4864	30.4068	31.0389	34.6485
Dock1	1	206900617..207414843	5.94414	-0.194581	-1.14439	0.756545	28.3018	27.229	26.7807	26.4028	25.5282	17.4788	26.4432	26.3384	20.1304	27.6009
Cd300lb	10	complement(103467725..103481153)	4.27887	-0.281728	-1.21565	0.756545	20.8842	20.2308	22.7725	15.4559	17.2559	8.04763	16.4644	19.5199	14.5781	21.1554
Gramd1a	1	complement(89563976..89590490)	13.9442	0.17419	1.12833	0.756605	51.8429	63.9839	57.4814	60.276	60.5199	72.6019	60.675	61.9032	76.8856	61.2048
rnf141	1	complement(175634551..175657485)	8.75291	-0.184488	-1.13641	0.756605	39.4877	36.5159	42.694	41.1217	37.7893	33.5469	34.6167	32.4672	36.1505	38.3639
Tex261	4	complement(115448708..115453659)	15.783	-0.185053	-1.13686	0.756605	71.1698	78.7981	73.585	66.5445	66.6708	67.3017	61.547	60.5369	63.041	62.9289
Pex14	5	complement(165782895..165918445)	4.12234	-0.19217	-1.14248	0.75664	16.7829	18.1843	19.909	18.6785	19.634	16.9523	15.0407	15.4656	18.5217	15.6689
Slc38a3	8	complement(116406241..116422366)	0.446872	0.626674	1.544	0.757685	1.14499	1.99368	1.20945	0.626508	2.00141	3.8881	3.00813	1.13131	1.37157	1.45816
Nxpe1	8	52751854..52763598	1.48589	-0.36717	-1.28982	0.758712	7.72686	5.56276	6.94246	6.32595	6.94053	4.22551	6.383	5.7213	4.63439	5.35485
Pdf	19	complement(39245212..39246545)	2.63186	-0.401814	-1.32117	0.758712	12.3625	13.6251	11.4477	11.86	10.1899	10.5148	9.74618	6.88377	8.17537	9.8866
Megf8	1	82185034..82234045	3.64738	0.134297	1.09756	0.758764	16.8046	15.9616	15.7095	15.2299	15.4207	17.047	16.4559	18.2534	16.6488	19.1027
Cib1	1	complement(142014958..142020525)	26.4811	-0.170225	-1.12523	0.758764	119.787	115.455	118.762	115.757	128.504	95.1506	112.557	110.375	108.608	108.392
Zbtb3	1	224998172..225000489	0.531955	0.505571	1.41969	0.758764	2.80591	1.55946	1.28351	1.57906	1.62141	2.87358	2.44865	2.87014	1.9494	2.69836
Pde4d	2	40554146..41464264	2.08652	-0.354901	-1.2789	0.758764	12.2701	9.62695	7.89498	8.45946	8.8014	3.82446	7.7029	12.0068	6.09731	7.33446
Polr3c	2	complement(198836285..198852161)	5.45866	-0.213827	-1.15976	0.758764	25.5289	24.973	25.6454	22.7226	24.4292	20.1452	22.3861	20.9819	20.3169	23.4256
Akr1a1	5	complement(135482068..135498822)	184.152	-0.190865	-1.14145	0.758764	858.251	840.211	854.288	832.759	773.506	687.76	819.71	703.699	682.055	771.369
Exosc4	7	117390285..117393719	2.86483	-0.26901	-1.20498	0.758764	13.302	12.7692	16.1881	11.3369	11.0637	9.96791	12.0543	9.99257	9.49398	12.6588
Sh3bp1	7	120125633..120138196	15.838	0.186348	1.13788	0.758764	63.8064	69.164	67.4089	64.5253	67.3333	96.9134	74.3837	65.6736	76.7214	66.6192
Treml1	9	complement(14597172..14599594)	1.38753	0.469488	1.38462	0.758764	5.52533	3.82019	4.66717	5.80233	4.17057	8.23068	7.59804	5.8936	5.08105	6.68478
Ndufb3	9	65478496..65488702	19.3119	-0.199527	-1.14832	0.758764	94.9672	85.1736	89.1921	85.2967	81.2589	64.6984	80.513	84.9538	76.2498	76.1834
Rbm44	9	98279022..98304859	0.265595	0.483828	1.39845	0.758764	1.006	0.989351	0.73489	0.681217	1.11095	1.45658	0.905159	1.18036	1.42868	1.38498
Aspa	10	complement(59839852..59892960)	11.7894	0.217083	1.16238	0.758764	46.289	44.4517	42.4943	52.8134	54.8203	70.6348	43.7213	48.2214	68.4323	50.7549
Mrps6	11	32211115..32263899	12.0784	-0.186712	-1.13817	0.758764	59.878	55.2184	52.3404	49.8876	55.4325	44.8698	50.8887	47.7348	48.6156	49.7257
LOC100911374	11	complement(72786730..72814850)	0.532848	1.30111	2.46418	0.758764	0	0	2.68884	0	2.40876	5.58934	4.03179	0	2.06341	1.22846
Fhod1	19	complement(37284923..37303788)	22.7154	0.190885	1.14146	0.758764	85.0345	97.4109	102.87	95.6412	95.085	131.252	114.026	107.929	95.7793	97.984
Brk1	4	145559206..145574438	37.5421	-0.134989	-1.09808	0.759044	173.229	167.426	176.031	161.582	169.683	157.62	150.434	153.099	157.053	158.666
LOC108348112	20	5262120..5269337	31.5218	0.16938	1.12458	0.759044	131.391	137.445	130.698	131.638	137.379	175.636	145.978	140.132	151.829	142.804
Ginm1	1	complement(1870388..1885981)	16.3459	-0.220174	-1.16487	0.759423	68.9445	76.3859	75.5692	75.7264	72.9063	45.1169	66.4175	69.9251	62.311	75.2122
Acer3	1	complement(163160979..163263606)	5.30654	-0.19126	-1.14176	0.759423	24.3117	23.6024	26.2139	22.1691	23.5486	21.1883	18.8879	19.7797	22.6874	23.0503
Nsmf	3	2262253..2270995	2.10516	0.25667	1.19472	0.759423	6.33847	8.66566	9.19871	9.12327	8.95029	13.0857	8.90299	9.44386	9.37765	9.85958
Ralgapa2	3	complement(140468701..140728129)	10.9864	0.168729	1.12407	0.759423	45.6726	46.5252	49.5033	44.8568	47.1088	50.6632	55.0016	59.6615	43.045	56.0749
Fcgr2b	13	complement(89327794..89433815)	28.1684	0.214536	1.16033	0.759423	102.782	106.685	94.6436	125.469	145.435	122.987	116.65	135.122	167.458	128.739
Psmb1	1	complement(57470632..57489727)	42.2773	-0.133821	-1.0972	0.759521	199.363	192.695	196.252	193.541	172.817	186.691	164.518	162.78	176.852	184.533
Prkd2	1	78767911..78796231	1.57946	0.26747	1.20369	0.759521	6.01477	6.22829	5.77781	7.96341	5.48792	10.2822	7.19108	7.11153	7.12059	6.32534
Gmfg	1	complement(85312528..85317968)	48.9148	-0.138259	-1.10058	0.759521	213.994	219.185	227.703	240.361	203.792	184.386	224.682	192.538	208.513	199.154
AABR07002870.1	1	complement(87775992..87777668)	0.242424	0.715769	1.64236	0.759521	0.731003	0.312724	1.01882	0.844416	0.650298	1.87158	1.03664	0.964911	0.693233	1.3266
Ldha	1	102900286..102909707	176.213	-0.201074	-1.14955	0.759521	834.177	825.919	925.827	701.219	691.485	624.48	688.157	761.016	682.115	719.645
Tlnrd1	1	complement(146027822..146029840)	10.7595	0.203175	1.15123	0.759521	43.2666	46.145	45.5034	44.3889	44.2943	67.7597	49.9046	47.4602	48.8497	44.9178
Syt11	2	complement(188112286..188138177)	2.3958	0.217682	1.16286	0.759521	8.62889	11.6408	9.2393	8.97878	10.5599	13.6763	10.7216	8.55756	13.3601	10.9367
Wnt2b	2	complement(207440886..207455258)	0.164786	0.743642	1.6744	0.759521	0.328828	0.656474	0.366638	0.379844	0.682556	1.26285	0.746098	0.964549	0.445482	0.596745
Fam166a	3	2438089..2441706	3.21668	-0.304303	-1.23482	0.759521	12.3191	14.5891	16.7444	16.6699	12.3855	14.6589	8.3855	11.8387	12.2071	11.9234
Tank	3	47439076..47515700	8.3264	0.200197	1.14886	0.759521	36.759	31.7365	30.9439	36.5281	36.0044	42.4965	32.6959	35.3807	48.8054	39.2263
Chac1	3	111160205..111163425	0.842261	0.500704	1.4149	0.759521	1.9519	4.24141	2.69452	3.32842	2.09471	4.18834	5.90507	3.92606	3.2236	3.03621
Tmem189	3	complement(164376630..164388492)	34.9324	-0.167397	-1.12303	0.759521	159.74	162.357	168.714	155.139	143.098	111.742	136.96	166.217	138.378	152.491
Kmt2c	4	6083736..6292516	12.5458	0.134019	1.09735	0.759521	51.3998	55.5077	57.5607	54.3355	54.4061	61.8963	63.3628	62.6826	54.5865	58.9214
Zfp398	4	77519028..77545589	0.989276	0.314707	1.24376	0.759521	2.99603	5.10276	3.57578	3.60709	3.75389	4.84013	4.45214	4.55504	4.71061	5.15631
Rb1cc1	5	complement(13033918..13097341)	7.87806	0.132283	1.09603	0.759521	33.6776	34.3511	32.4666	35.2511	35.5957	38.1008	34.4826	39.5146	37.4224	39.3963
Ttc39b	5	complement(101304982..101405656)	1.05758	0.363571	1.28661	0.759521	3.92382	3.97894	3.88889	4.53258	3.42597	7.14392	4.63698	4.28417	4.8433	4.5494
Rapgef5	6	145546595..145625236	20.8468	0.192818	1.14299	0.759521	78.4811	86.4961	93.1992	88.2666	87.988	126.424	91.5662	86.1546	109.265	86.2028
Mtmr2	8	12284528..12333316	12.2623	-0.138201	-1.10053	0.759521	59.3239	54.9187	57.689	55.1637	49.7058	51.8027	47.8332	48.264	48.2043	57.387
Fdxacb1	8	55196758..55201199	1.10873	0.37001	1.29236	0.759521	4.24036	4.55286	3.61548	4.6101	3.4517	5.70503	4.99926	5.75573	5.49685	4.62722
Rab23	9	complement(38470298..38495176)	2.25946	0.21258	1.15876	0.759521	9.18302	7.48288	9.14191	9.55538	11.1516	13.2111	9.96322	9.53467	10.9795	10.5369
Ccl6	10	complement(70797124..70802782)	27.4557	-0.215888	-1.16142	0.759521	117.284	103.527	133.965	132.047	133.071	83.9157	125.229	108.096	121.016	97.8498
Rhbdf2	10	complement(105573752..105600913)	19.6868	0.186504	1.138	0.759521	73.4362	86.0482	85.0722	83.4397	85.2347	118.972	85.9008	90.5939	91.2819	86.5875
LOC108348180	14	complement(33447591..33560503)	13.6385	-0.132186	-1.09595	0.759521	64.4239	62.6475	64.8431	57.6757	58.4201	54.2702	54.9875	57.9563	55.6963	60.1052
Fam114a1	14	complement(44943172..45002719)	6.17125	-0.186507	-1.13801	0.759521	28.3283	27.9235	27.2915	29.4609	26.3935	20.685	25.6327	25.8072	23.4674	28.0602
Rps27a_2	14	complement(113966611..113968268)	57.264	0.505008	1.41913	0.759521	69.3568	192.508	324.863	227.834	152.78	306.632	561.678	191.092	218.461	100.019
Rbpms	16	61954590..62096497	6.35948	-0.255783	-1.19398	0.759521	29.1424	28.4764	30.1626	26.8458	29.0243	13.8523	29.2951	30.0093	22.6557	25.1416
Dtna	18	14471213..14657332	0.0303397	1.02159	2.03015	0.759521	0.0583224	0.0332672	0.0975429	0.101056	0.0691779	0.268781	0.165414	0.102646	0.0316051	0.176402
LOC685488	19	28263095..28266488	0.915674	0.779188	1.71617	0.759521	0.615338	1.75495	3.43047	4.97564	2.18961	8.50742	3.49045	4.33192	3.33454	2.60562
Itpr3	20	5646097..5711702	1.66601	-0.23849	-1.17976	0.759521	8.13417	8.33453	8.58922	6.23858	6.32731	4.44512	7.19826	8.31938	6.24831	5.77236
Prdm1	20	complement(49464919..49556518)	10.569	-0.132515	-1.0962	0.759521	51.0576	49.3369	51.0404	41.2243	46.0223	47.8201	38.0904	43.2751	43.8596	46.0009
AABR07037009.1	X	9436707..9467884	0.279186	-1.19725	-2.29302	0.759521	2.85951	1.86408	1.06277	0.471879	0	0	0.463438	0	0.442737	1.81215
Gfpt2	10	35279236..35325508	1.99156	0.409303	1.32804	0.760843	8.42387	9.44333	7.05794	6.69344	4.50497	5.1862	12.9817	16.2827	6.06897	7.54058
Pcf11	1	complement(157468626..157494008)	16.3298	0.176401	1.13006	0.761824	70.3102	67.9016	68.3031	67.7167	70.1373	85.1733	67.4913	79.4368	81.1399	78.2113
LOC103689977	2	235341365..235353967	3.96044	-0.237899	-1.17927	0.762028	20.0988	21.1234	18.969	14.2593	15.0172	14.4247	11.4906	18.5687	15.0081	16.8492
Degs2	6	complement(132591969..132608600)	0.466081	0.570655	1.4852	0.762028	1.24937	1.68442	2.02622	0.787201	1.75135	2.44268	2.06165	2.26549	2.21575	2.1986
Tmco3	16	80904125..81072145	1.39506	0.419498	1.33746	0.762028	3.38852	4.99108	8.22585	3.86469	4.37536	4.96377	3.01698	8.60587	6.78716	10.0154
Ier3	20	complement(3438798..3440769)	107.007	0.223172	1.1673	0.762028	418.394	480.161	373.406	476.474	432.448	712.162	401.229	406.956	601.406	440.681
Pard3b	9	68414339..69426226	0.27339	-0.491746	-1.40615	0.76205	1.53426	1.33574	1.17046	0.979424	1.14936	0.826979	0.961903	0.900085	0.831419	0.928106
Bmyc	3	2916662..2917421	0.449632	-0.715831	-1.64243	0.763122	3.07021	2.18907	1.49767	1.55161	1.82083	1.57213	0.653081	1.80117	1.24782	0.92862
Ccser1	4	91373942..91972325	0.363842	0.543901	1.45791	0.763122	1.46012	1.21143	1.77602	0.511107	0.99715	2.62817	1.90746	0.98638	1.63044	1.60593
Clasp2	8	122003916..122185495	8.34468	0.131706	1.09559	0.763122	36.5748	37.3298	37.8564	34.2605	35.6474	46.7974	37.5179	35.6708	40.621	39.5609
Tmem151b	9	17841410..17845921	0.533283	0.595971	1.51149	0.763122	1.47046	1.2828	1.5431	2.49794	1.64156	3.80911	1.07943	3.14617	3.28114	1.46508
Ptchd3	10	111031414..111042549	0.0473798	1.52675	2.88137	0.763122	0.0884654	0.0504608	0.197275	0.0510952	0	1.04189	0	0.103798	0.0479397	0
Diablo	12	38490230..38503330	10.2391	-0.190047	-1.1408	0.763122	46.7709	45.7708	52.2746	43.2218	43.178	39.2425	41.5536	44.8274	38.9646	39.678
Dusp10	13	104284660..104321455	1.83886	0.334927	1.26131	0.763122	5.33938	7.07562	7.4567	8.03678	7.16482	15.4103	7.15878	8.28977	7.24818	6.45981
Mfhas1	16	complement(60128201..60208462)	12.8858	0.171868	1.12652	0.763122	49.6216	56.818	54.1502	58.6988	54.1207	78.6016	57.7009	58.0603	58.805	56.7578
AABR07026137.2	16	65256751..65257698	0.512817	0.743413	1.67413	0.763122	1.84601	0.877475	1.37219	0.888507	2.37208	3.93862	2.44331	2.34646	0.500181	3.35008
AC113785.2	16	68986868..68987147	2.70443	0.572253	1.48684	0.763122	8.57854	9.78643	5.73897	9.90947	10.1752	18.1566	13.6251	14.7625	9.29748	9.68678
LOC102547811	19	387374..391569	0.859623	0.602661	1.51851	0.763122	2.00691	3.81581	2.23767	3.34861	2.38045	6.16593	4.04764	3.40129	4.3502	2.69782
Cstb	20	complement(10966331..10968432)	172.452	-0.18393	-1.13597	0.763122	802.321	810.01	803.112	728.593	751.919	557.972	662.048	761.978	685.82	778.532
Lims2	18	24708115..24746159	0.0814772	0.970424	1.95942	0.763323	0.419756	0.273634	0.13372	0	0.142253	0.675525	0.612264	0.211074	0.194972	0.290194
AABR07021704.1	13	complement(86665424..86671515)	0.506386	0.482914	1.39756	0.763491	1.54032	1.63169	2.08545	1.84284	1.63126	3.94367	1.37301	2.45274	2.02714	2.46254
Tcte1	9	complement(17846364..17866927)	0.247116	0.585048	1.50009	0.764204	0.594639	0.576611	0.530411	1.20207	0.987445	1.64425	0.607146	0.732585	1.93342	0.935246
LOC100912034	4	31387420..31392856	0.140386	-0.944187	-1.9241	0.764453	0.404648	0.276974	1.62424	0.467428	0.383972	0.497289	0.0918132	0.474781	0.350848	0.195824
Srebf2	7	123381077..123438603	12.1421	0.193679	1.14368	0.764453	48.2725	53.4107	52.0074	48.6739	50.6693	75.4654	56.0179	48.7572	63.6641	47.1439
Pus7l	7	complement(135765303..135800481)	1.84302	0.235587	1.17739	0.764453	7.5097	7.4288	7.26068	7.21889	7.97312	9.19671	9.17497	8.99611	8.82206	8.00546
Elof1	8	complement(23125988..23130877)	8.42024	-0.185083	-1.13688	0.764453	38.2948	37.1039	41.3822	36.3585	37.0225	31.8314	32.286	36.7765	30.5596	37.4454
Dusp27	13	complement(84302830..84331905)	0.074306	-0.735192	-1.66462	0.764453	0.507127	0.371913	0.201942	0.292903	0.300759	0.296776	0.123284	0.212507	0.157036	0.219123
Myo1g	14	complement(86781202..86796378)	12.2512	-0.15738	-1.11526	0.764453	58.404	61.6404	59.368	48.4275	48.9486	47.5009	50.6856	53.4978	44.8207	53.1535
Ppp5c	1	complement(78944040..78968329)	13.5881	-0.136483	-1.09922	0.765215	65.2495	58.2373	65.1525	61.0199	57.0141	57.9523	58.7201	52.8994	54.7121	56.6078
Ndufab1	1	complement(192044216..192057612)	4.27356	-0.198429	-1.14745	0.765215	21.4597	18.0526	21.0713	19.5288	16.2717	17.4303	17.9525	17.0309	14.3744	17.9743
LOC103690017	3	complement(57318795..57389901)	5.78947	-0.195838	-1.14539	0.765215	27.2364	28.6152	22.5261	23.296	29.2413	18.2281	23.897	24.5467	24.502	23.7045
Myt1	3	177310753..177341547	0.042202	-0.984361	-1.97844	0.765215	0.080012	0.45639	0.11895	0.246468	0.0632697	0.109256	0.181544	0.0938795	0.0578117	0.0322673
Zc3hav1	4	complement(66011915..66062089)	20.1858	0.236295	1.17796	0.765215	75.5438	90.0771	83.6542	88.0599	73.1272	162.492	79.9722	77.692	85.8255	81.8816
Mrpl15	5	14609674..14620965	4.7165	-0.18383	-1.1359	0.765215	19.5927	23.2455	23.1563	20.4447	20.2184	19.7977	16.893	19.0804	16.7046	22.0448
LOC500475	5	78384444..78409050	0.10947	-0.809923	-1.75312	0.765215	0.553454	0.394614	0.385683	0.399575	0.738526	0.212551	0.392427	0.162344	0.224939	0.418496
Mrps15	5	144054452..144065045	4.80738	-0.179283	-1.13232	0.765215	24.3942	21.628	23.3559	19.7559	19.3422	19.9589	18.8008	18.5111	18.8232	20.6111
Zfp36l1	6	complement(103308045..103313074)	77.1705	0.231845	1.17434	0.765215	274.296	278.339	264.112	373.171	371.259	484.082	280.314	330.618	423.417	330.109
Coa8_1	6	136185487..136210940	4.58744	-0.264716	-1.2014	0.765215	24.1963	19.0522	21.5535	18.5322	20.1211	16.2954	21.0352	15.5836	18.5279	15.2732
AABR07057423.1	7	complement(70343527..70348780)	0.300232	0.822193	1.76809	0.765215	0.733762	0.418539	1.2272	1.2714	0.435168	2.63011	0.624329	1.50664	1.19288	1.33161
Maf1	7	117417687..117420719	18.0404	-0.136028	-1.09888	0.765215	79.5628	84.8237	82.7038	84.3342	76.2642	73.6646	80.788	73.8601	77.082	67.2506
Pigz_1	11	complement(72083217..72086743)	6.73073	-0.258877	-1.19655	0.765215	27.7286	27.9753	30.2407	29.8285	36.3842	16.506	22.1186	37.7196	25.075	26.4185
Rnase6	15	complement(28081004..28081465)	0.438775	1.21016	2.31364	0.765215	0.631321	1.80053	1.05587	0.364634	0.748828	8.08184	1.43244	0.74074	0.342115	0.3819
Kpna3	15	complement(41698281..41770112)	16.9482	-0.181747	-1.13426	0.765215	77.1696	73.5232	82.2032	78.588	71.1924	65.7871	59.3218	71.7429	66.1936	76.6122
Clcn3	16	32449116..32519148	4.20023	0.247356	1.18703	0.765215	16.2957	14.1354	14.3597	23.1612	15.8995	22.9181	17.55	13.4809	24.0911	22.1683
AABR07027235.1	17	20619324..20620326	0.573423	0.570372	1.48491	0.765215	2.18098	1.99046	1.45906	1.84753	1.72462	2.97812	3.62895	3.07078	1.73343	2.46274
Has3	19	39063998..39077722	0.302377	0.349365	1.274	0.765215	1.1531	1.19587	1.23893	1.11403	0.969838	1.65327	1.49844	1.32835	1.36334	1.42043
Necab2	19	52086325..52112629	0.115442	0.916258	1.88721	0.765215	0.185659	0.529501	0.310511	0.214463	0.220215	0.665479	0.63188	0.871348	0.201218	0.449237
Tmbim4	7	64987859..65002455	19.0389	-0.192862	-1.14303	0.765404	84.9867	89.4952	92.8899	83.0687	79.7295	81.8864	66.1789	65.8875	77.3935	87.2049
LOC100911516_2	9	complement(101388151..101388833)	29.2556	-0.24574	-1.1857	0.765404	128.326	125.934	118.799	148.976	139.042	126.829	65.4038	146.309	105.757	117.281
Slc12a3	19	complement(11106033..11144641)	0.161708	0.582839	1.49779	0.765404	0.567063	0.380534	0.334729	0.65504	0.633044	0.922351	0.75685	0.430517	1.01226	0.726413
Nr1d1	10	complement(86683875..86690815)	3.04185	-0.235939	-1.17767	0.765512	11.1565	17.1003	12.5669	14.7379	13.3687	9.31622	14.4742	14.2984	9.05309	11.6979
Elovl7	2	complement(40373211..40386669)	0.398417	0.733755	1.66296	0.765782	1.78839	1.29831	0.362551	1.50244	0.578526	1.83152	1.47556	1.33531	2.46689	2.36037
Lhb	1	101410019..101413724	0.255636	0.605047	1.52103	0.765943	0.816476	1.21804	0.770304	0.725499	0.521471	1.99394	1.21129	0.810603	0.816833	1.36773
Rarres1	2	complement(164650722..164684985)	32.0736	-0.215129	-1.16081	0.765943	138.079	117.144	129.474	153.949	185.936	94.9815	120.461	143.041	143.139	126.216
Pygo2	2	188757489..188762282	7.42686	0.172114	1.12671	0.765943	34.207	29.7589	31.9391	32.0661	29.2483	38.1572	39.6448	33.6678	34.5667	32.1554
Gorasp2	3	56966654..56995369	14.1244	-0.1603	-1.11752	0.765943	69.0476	69.2431	69.947	58.8201	51.8616	52.6349	54.4559	63.1708	54.4517	62.2625
Pla2g2d	5	157222636..157228791	5.93802	-0.392187	-1.31238	0.765943	28.9349	20.9175	37.8691	27.1682	18.8121	13.4695	10.8835	36.9454	13.3321	27.7995
LOC102553138	6	complement(125316466..125317593)	0.268582	1.57949	2.98865	0.765943	0.646432	0	1.44153	0	0	1.72126	0	0	0	4.84891
Asgr2	10	56710464..56723611	12.203	-0.338813	-1.26472	0.765943	35.3392	41.6478	61.8721	51.0556	86.3741	23.3301	62.733	47.0612	41.0442	45.8173
Hspb9	10	88620655..88621300	0.695519	0.609787	1.52603	0.765943	1.80601	2.83291	2.01367	2.60775	1.60662	3.69913	2.30499	3.70829	3.42539	3.5506
LOC100910934	18	55391388..55392641	4.7595	0.34439	1.26961	0.765943	16.3977	22.9521	10.3735	21.0912	18.7601	23.8202	34.3033	20.8772	21.5532	13.6479
Plp1	X	107496072..107511348	2.08906	0.415743	1.33399	0.765943	7.04494	7.87288	3.4733	9.63266	9.32258	6.96945	15.3323	7.81611	5.34994	14.9012
Dpep2	19	complement(37964105..37970537)	5.14008	-0.220315	-1.16499	0.766126	25.6463	22.3253	24.8091	20.9544	22.2584	14.5509	23.7222	22.7519	16.8517	22.4872
Rnf225	1	complement(65657276..65659945)	0.426529	0.493605	1.40796	0.767492	1.08451	1.96499	1.70713	1.54754	0.983697	2.35201	2.17122	2.09585	2.21252	1.38927
Psma5	2	211050360..211073714	26.7167	-0.150834	-1.11021	0.767492	122.999	125.478	131.179	121.546	102.176	108.647	111.009	104.125	109.34	113.836
Zswim7	10	complement(48587119..48599208)	0.516512	-0.679869	-1.60199	0.767492	1.66669	3.08971	2.09062	2.64724	2.22402	1.0668	1.41812	1.95555	0.903183	2.01643
Paox	1	212578450..212603529	13.3049	-0.209198	-1.15605	0.767638	54.4597	59.7303	66.8348	57.7369	61.9951	41.4556	59.3993	57.3586	50.9031	52.4007
Strn	6	complement(1237758..1319541)	8.21121	-0.158351	-1.11601	0.767638	38.2277	36.1343	38.917	36.424	35.7111	29.8121	33.1864	35.1025	31.9099	37.4593
Ccpg1	8	79660657..79692039	13.0435	-0.181033	-1.1337	0.767638	58.4683	58.7906	61.1012	55.9125	60.4366	40.0411	57.5513	55.0074	53.1867	55.4751
Ugp2	14	complement(106208176..106248539)	14.8429	-0.190277	-1.14098	0.769191	75.4178	60.8744	72.1751	61.4024	64.918	54.648	54.7864	62.3683	57.0906	66.6303
LOC102549542	2	234375315..234483149	0.29312	0.62736	1.54474	0.769834	1.45777	0.864774	1.30031	0.538859	0.34582	1.43321	1.52151	1.91568	0.695173	1.55203
Emp3	1	complement(101900733..101903910)	42.7224	-0.23797	-1.17933	0.76987	249.46	185.768	215.913	149.05	162.302	97.7245	174.752	198.573	151.553	196.526
Ppp1r14b	1	222229835..222231944	54.7081	-0.132361	-1.09609	0.76987	272.657	232.132	273.337	237.154	218.803	225.997	224.421	226.408	220.973	235.658
AABR07011951.1	2	177651241..177653288	5.37156	0.322902	1.25084	0.76987	26.2048	19.9838	11.6713	21.3044	23.9874	26.1804	28.517	39.3522	17.1331	18.8671
L3mbtl1	3	159321310..159347631	0.0601158	0.959349	1.94443	0.76987	0.115513	0.263555	0.0643977	0.133434	0.137013	0.236598	0.327618	0.135533	0.375581	0.349382
Nlrc3	10	11810926..11842482	0.0498331	0.965169	1.95229	0.76987	0.169625	0.145132	0.141847	0.0979709	0.0502993	0.43429	0.288655	0.199024	0.0459602	0.256525
C1qtnf9	15	41069507..41081159	0.144083	0.805076	1.74724	0.76987	0.0650469	0.51944	0.362632	0.601109	0.462924	1.39893	0.442767	0.381603	0.563986	0.708269
Adam9	16	71810377..71887926	20.5916	-0.200467	-1.14907	0.76987	69.1939	84.9053	94.4407	116.681	100.634	79.1655	74.5957	88.5972	73.2049	92.895
Tmem184c	19	34041219..34057159	3.18513	-0.206719	-1.15406	0.76987	15.4664	16.0267	14.5862	12.2084	13.6824	11.4176	12.2093	13.1566	12.083	14.1899
Ndufv1	1	complement(219254279..219259448)	20.699	-0.181782	-1.13428	0.769899	95.7184	96.7311	102.798	85.9516	86.329	82.4907	93.2242	78.4038	78.9796	81.5
RGD1311739	3	complement(123688634..123702732)	4.80186	-0.227424	-1.17074	0.769973	21.9236	19.171	24.4445	22.0896	20.7346	14.4407	21.6944	22.5504	16.2244	18.3449
Rbms2	7	complement(2554308..2588843)	16.6153	-0.172208	-1.12678	0.770266	71.3804	75.6224	79.1597	73.5768	75.7781	58.5407	60.7076	75.0724	66.5339	74.5037
Adcy9	10	11392625..11512600	6.96629	0.189174	1.14011	0.770266	26.626	28.3306	31.1149	30.3503	29.2284	39.2308	30.6787	29.3633	35.5863	32.0585
AABR07006278.1	1	227892956..227904737	0.320404	-0.858038	-1.81257	0.770973	1.6782	1.72304	2.05828	0.775424	0.995278	0.171867	0.571164	1.37834	1.63696	0.203035
RGD1562378	2	complement(198411955..198412350)	35.2806	0.233693	1.17584	0.770973	145.835	157.967	139.199	145.064	131.919	255.332	177.146	156.852	144.487	118.516
Cacfd1	3	5555807..5572064	1.613	0.274734	1.20977	0.770973	6.82946	7.73114	6.0918	6.61464	4.61112	8.0702	9.05907	8.01312	5.92145	7.81767
Cox4i2	3	148234193..148245416	0.262276	0.870723	1.82858	0.770973	0.138232	0.157696	1.23302	0.958072	0.983768	2.54819	0.78411	0.810952	0.898903	1.33792
LOC103692169	4	114807765..114808652	11.8168	-0.189819	-1.14062	0.770973	52.9662	52.8371	56.9379	56.5195	47.6116	48.1625	44.4606	50.9989	43.7617	48.2761
Decr1	5	complement(29573898..29601748)	6.3242	-0.208937	-1.15584	0.770973	26.8246	25.8605	25.9773	33.1685	31.0705	22.4416	25.7172	23.4945	23.613	29.2539
Lmf2	7	complement(130322020..130326470)	10.5613	0.152252	1.1113	0.770973	43.3637	43.1555	45.8934	46.6154	47.1646	57.6168	43.6479	45.0159	56.4323	49.9929
Col4a3	9	88357556..88485830	1.96901	0.383182	1.30422	0.770973	10.142	7.43076	8.62738	4.46906	5.00375	11.2373	5.15783	5.25746	14.1427	10.8687
Rasl10a	14	85311089..85314270	3.05097	-0.19608	-1.14558	0.770973	14.9693	14.3184	13.866	12.8358	12.9069	10.7902	10.516	13.8483	12.979	12.538
Ppie	5	complement(140822141..140834959)	5.03759	-0.231768	-1.17427	0.7719	24.3059	24.3955	24.8857	22.4075	17.7415	20.5838	20.2832	18.2354	19.3772	19.0858
Fndc7	2	complement(211655482..211690716)	0.12644	0.656475	1.57623	0.772206	0.366932	0.279065	0.272749	0.376765	0.580305	0.375782	0.416278	0.621874	0.795367	0.78921
Hpcal1	6	43001948..43109071	14.1516	-0.188097	-1.13926	0.773864	67.8526	62.4632	69.6179	57.2969	62.2518	44.9846	60.4328	62.5016	53.0958	61.1721
Irf2bpl	6	complement(110901940..110904288)	17.3923	0.174863	1.12886	0.773864	72.2036	72.5254	69.638	77.1664	75.5542	100.776	75.5043	73.1355	89.088	78.3417
Smad3	8	complement(68569530..68678349)	9.79425	0.206701	1.15405	0.773903	33.4694	46.4064	43.3224	42.5082	37.0891	68.3161	41.5178	39.1004	47.6964	38.9165
Impg2	11	complement(46615200..46693565)	0.0488938	0.842317	1.79293	0.773903	0.133488	0.152283	0.0744184	0.115648	0.158333	0.205061	0.0757196	0.313247	0.217012	0.363373
Hdhd2	18	73226630..73278337	2.44504	-0.263264	-1.20019	0.773903	10.807	11.99	12.3807	10.3573	9.71952	7.66222	9.63313	6.75805	10.8117	11.4225
RGD1565410	7	complement(116501673..116504853)	0.357308	1.07292	2.10368	0.774045	0	2.02068	0.987474	0	1.05048	1.51166	2.3444	2.77103	0.319954	1.78581
Zfp444	1	complement(71379559..71400388)	3.33712	0.182286	1.13468	0.774243	15.0388	14.7565	12.7773	13.2738	14.3374	17.5879	15.8146	15.0298	15.7206	15.9155
Plekhs1	1	277261681..277291370	0.466338	-0.604191	-1.52013	0.774243	3.57383	1.51245	1.60676	2.2639	1.50417	0.649359	1.04631	2.09662	0.749678	2.44084
Lef1	2	236233239..236345056	1.89125	0.305239	1.23562	0.774243	6.958	5.67901	6.30737	8.56027	8.72277	9.90662	6.73854	7.16834	12.2007	8.96561
Pamr1	3	92403582..92502089	0.319569	0.566833	1.48127	0.774243	0.985723	1.06533	1.3883	1.0188	0.738439	2.92223	1.29486	0.913079	1.46193	1.1298
Capn3	3	112228720..112278408	1.06846	0.325442	1.25305	0.774243	3.69844	3.28653	3.08192	4.67697	5.58742	7.17657	5.03497	3.69994	5.40078	4.33323
Rab11fip5	4	complement(117115076..117153907)	15.4667	-0.197674	-1.14685	0.774243	69.3071	63.7791	74.2467	66.9028	75.0548	40.3305	67.4373	72.5846	57.9704	67.7741
Gpn2	5	151806458..151813954	4.87899	0.233983	1.17608	0.774243	21.4939	23.3339	16.6212	18.9552	18.6412	25.9177	20.7137	24.948	21.4166	24.3266
AABR07064590.1	6	complement(86160266..86161333)	0.173887	0.916302	1.88727	0.774243	0.2731	0.467329	0.456753	0.63094	0.323931	0.839059	0.154913	0.961297	0.739968	1.48683
Tmem229b	6	complement(102152147..102196138)	9.51615	-0.180941	-1.13362	0.774243	43.3208	41.9567	49.3381	39.5326	40.7307	37.8634	37.7274	39.2006	37.3849	38.5475
Susd6	6	104437159..104530403	20.13	0.192375	1.14264	0.774243	70.1023	101.153	87.8345	84.7285	77.3142	132.209	91.7297	83.6807	95.7139	80.7011
Dglucy	6	124786097..124872277	2.44889	-0.143618	-1.10467	0.774243	11.9157	10.1263	11.6184	10.6716	10.9292	9.11529	9.74185	10.6414	10.6661	10.2431
Nrg4	8	complement(59782974..59849490)	1.86378	-0.472649	-1.38766	0.774243	10.814	7.22578	5.8565	6.42436	11.7274	4.11352	7.88679	7.79425	5.19043	5.60713
AABR07028970.2	10	1214731..1221289	1.66812	-0.652479	-1.57187	0.774243	4.71958	5.92253	10.5245	9.81326	6.71764	3.38339	4.28343	2.76879	5.62663	7.99394
Pld2	10	57163174..57179730	5.74338	0.201397	1.14981	0.774243	21.6979	24.3366	22.4482	23.9195	26.7264	33.8126	23.0182	24.8466	29.5085	26.5035
Ephb3	11	complement(83527962..83546674)	1.85554	0.30892	1.23878	0.774243	5.52929	10.4162	6.61124	7.68978	5.6955	15.4605	7.30461	6.87175	8.7919	6.3375
Ahsa2	14	complement(108265207..108273938)	8.61285	0.211786	1.15812	0.774243	32.4336	36.6039	37.3253	38.1345	33.9364	49.8237	43.2344	41.1808	31.8876	41.7621
Nutf2	19	37830917..37852189	10.1583	-0.190546	-1.1412	0.774243	47.9054	45.0673	47.8446	45.7214	42.8184	46.5031	34.1713	39.6033	40.437	41.3855
Spsb1	5	complement(166913735..166926636)	11.8284	-0.192198	-1.1425	0.774309	59.7685	52.4879	48.5799	51.2879	54.9205	37.8753	52.0863	49.3468	48.9136	46.751
Exosc7	8	132204604..132229969	2.90569	-0.345219	-1.27034	0.774309	15.5352	11.4958	13.2642	14.0654	11.1225	9.88994	12.3847	11.0023	9.55624	9.31293
Atp2a3	10	59529785..59560433	2.38715	-0.278065	-1.21257	0.774309	10.9044	12.0952	14.2127	9.66522	7.02236	6.21786	8.97829	9.03755	7.49691	12.9368
Pgk1	X	77263359..77279367	121.65	-0.178228	-1.13149	0.774309	550.607	531.34	612.094	523.493	529.564	491.108	479.24	510.402	470.344	490.858
AABR07006033.1	1	214747625..214756309	0.0832614	1.20296	2.30211	0.774467	0	0.483632	0.0525207	0.326475	0	0.627126	1.01534	0	0.153156	0.227956
Clca4	2	complement(250843165..250862419)	0.153461	0.687976	1.61102	0.774917	0.503053	0.344331	0.560897	0.52299	0.298343	0.824298	0.399493	0.472193	1.30851	0.608616
Naa25	12	complement(40628005..40680397)	5.05207	0.210251	1.15689	0.774917	21.3133	22.5776	22.6158	18.8788	19.2789	33.8875	20.7762	22.6432	20.0908	24.594
Mrps16	15	4351292..4353694	10.9758	-0.235274	-1.17713	0.774917	53.3367	45.2239	53.5763	55.2285	40.1813	35.9233	41.43	42.0025	44.2664	48.5422
Snx32	1	complement(220874717..220878059)	1.31184	0.434803	1.35173	0.775764	5.89598	4.39259	4.69566	3.33586	4.85255	8.62597	6.00634	4.65896	5.86846	6.40533
Psmb4	2	complement(196043618..196046311)	52.6967	-0.130001	-1.09429	0.775764	246.303	252.627	244.197	234.721	212.564	212.903	231.114	195.381	220.602	234.269
Nfkb1	2	complement(240773456..240866689)	26.964	0.191594	1.14203	0.775764	102.303	126.434	116.17	112.946	106.49	174.579	115.248	120.034	126.004	112.818
Arhgap15	3	28627084..29236219	11.8845	0.206076	1.15355	0.775764	49.9881	46.3028	52.0137	45.3627	52.519	65.6791	52.1259	65.1459	56.2721	46.3415
Rbl1	3	complement(153263692..153321352)	8.01451	-0.157419	-1.11529	0.775764	38.4033	33.5511	35.1767	37.1176	36.6716	31.9614	31.5453	30.7429	32.6651	36.5226
Dhrs11	10	complement(72144042..72153375)	2.33297	0.330392	1.25735	0.775764	7.36436	10.0579	8.78941	9.46544	8.98114	14.7653	9.53146	9.97944	10.9044	10.9176
Bri3	12	complement(12322243..12330939)	58.7136	-0.130014	-1.0943	0.775764	252.663	277.506	281.716	258.805	256.446	219.813	266.406	257.816	228.163	247.582
Gna12	12	15890170..15971212	86.1555	0.196956	1.14628	0.775764	347.163	332.394	355.976	372.39	383.044	498.608	393.213	391.574	428.444	355.174
Cops6	12	19303387..19306226	16.0853	-0.182724	-1.13503	0.775764	76.0879	73.8946	72.0837	73.9619	67.2451	68.3736	56.8417	61.4132	68.5857	66.6342
Gli2	13	complement(34829139..35048444)	0.0960208	0.653238	1.57269	0.775764	0.206176	0.392011	0.332054	0.291089	0.244551	0.868056	0.285881	0.161273	0.496566	0.498881
Cdc14b	17	complement(1703943..1797750)	1.4743	-0.261633	-1.19883	0.775764	6.56574	7.01008	6.89836	7.3413	5.4914	5.25859	5.10905	6.32098	4.56153	6.82328
LOC100912564_2	17	complement(43821225..43821536)	36.395	0.240465	1.18137	0.775764	157.053	161.57	141.236	133.365	145.813	242.219	200.446	165.627	144.379	126.108
Prx	1	84304228..84324560	0.0885838	-0.654996	-1.57461	0.776649	0.378301	0.431567	0.492101	0.436993	0.26175	0.290569	0.321882	0.147956	0.307504	0.190702
Ptpn12	4	10631073..10702386	14.4021	-0.18356	-1.13568	0.776734	62.8498	69.0667	67.1	61.4676	65.102	42.8641	54.7727	65.8854	59.6331	64.8161
Jcad	17	complement(55670331..55709740)	0.945229	0.315188	1.24417	0.776734	4.53508	4.36063	2.45604	3.70449	3.18909	5.507	4.85096	5.35909	2.9842	4.19343
Gpt2	19	complement(22590881..22632071)	1.48982	0.258096	1.1959	0.776734	4.86556	6.80079	5.62052	6.0255	6.60306	7.63148	7.40957	8.33182	4.89326	7.74268
Aplp2	8	complement(32298532..32328839)	57.0125	-0.181401	-1.13398	0.776948	251.524	254.833	260.044	260.038	261.8	207.518	231.463	217.521	247.688	237.636
Extl3	15	complement(48422492..48445592)	16.566	-0.128363	-1.09305	0.777156	79.838	78.8988	70.6463	69.6887	75.2061	60.524	68.143	72.3832	70.528	72.7759
Tspy1	Y	151937..155263	0.330563	0.670589	1.59172	0.777156	0.87523	0.873657	0.609918	1.1374	1.42744	1.23247	1.86175	1.41202	0.830007	2.64723
Nup43	1	1771710..1782091	2.08587	-0.289136	-1.22191	0.777194	10.4394	8.2102	9.43527	10.2319	8.72401	8.74733	7.71609	6.40274	7.02857	8.89843
Plekhg1	1	40389638..40520447	0.118317	0.546601	1.46064	0.777194	0.406026	0.51769	0.239672	0.46902	0.311623	0.733799	0.487725	0.560468	0.388283	0.693499
Agpat4	1	complement(48719633..48825364)	2.37964	-0.271269	-1.20687	0.777194	10.525	11.1431	12.3262	9.53387	10.2386	7.28927	9.53513	11.3719	7.9603	8.7944
Lrrk1	1	complement(127166431..127292090)	8.64327	0.181078	1.13373	0.777194	35.6906	37.7451	35.4913	36.748	36.3114	53.5512	38.6412	37.5899	41.6057	36.2668
Nkx6-2	1	complement(211922389..211923929)	0.119624	0.959364	1.94445	0.777194	0.230205	0.262619	0.128338	0.398881	0.40958	0.353636	1.04466	0.405156	0.498996	0.557025
Pola2	1	complement(221273538..221321570)	1.40699	-0.302977	-1.23369	0.777194	6.91555	7.19503	6.23028	6.64641	4.7904	5.26926	5.46051	5.12814	4.73692	5.42165
Gucy1a1	2	complement(181045703..181102918)	0.0401885	0.91622	1.88716	0.777194	0	0.217618	0.106347	0.110177	0.0754215	0.19536	0.216412	0.149214	0.103373	0.307718
Hist2h3c2	2	complement(198380426..198380836)	36.2068	0.215194	1.16086	0.777194	153.641	155.44	148.757	136.08	155.303	235.475	167.863	188.597	120.754	164.418
Pkp4	3	45277348..45414613	10.1533	0.197828	1.14697	0.777194	34.8076	43.0616	33.5813	50.8511	48.8463	61.2156	47.2064	45.6451	47.2811	42.711
Zfp217	3	complement(166983220..166994286)	8.26659	0.186617	1.13809	0.777194	33.139	33.7593	33.4786	35.959	36.9702	46.3271	39.4284	36.2935	40.7848	35.421
Hrh3	3	complement(175473078..175479395)	0.37897	0.513469	1.42748	0.777194	1.117	0.866507	1.09598	1.29029	2.01385	3.06575	1.57134	1.46786	1.74328	1.29734
Cmpk1	5	complement(133759735..133786452)	20.7261	-0.129828	-1.09416	0.777194	98.7363	91.0787	100.383	92.3957	85.2541	82.1439	80.0225	82.3253	89.9958	95.7805
Phf13	5	complement(169161412..169167831)	3.75679	0.212437	1.15864	0.777194	14.3084	15.329	14.8798	15.4158	17.4611	20.2894	18.6779	15.4968	19.1855	16.3122
Psma6	6	76174452..76205426	41.3261	-0.129371	-1.09382	0.777194	203.348	189.645	190.086	180.957	168.919	172.912	169.952	166.452	172.601	176.935
Zbed4	7	129749714..129787093	6.31469	-0.176768	-1.13035	0.777194	29.951	27.618	29.0551	28.4435	27.5038	23.6623	24.2706	27.725	24.3234	27.1186
Megf11	8	69971778..70184742	0.159601	0.594863	1.51033	0.777194	0.334101	0.809931	0.698471	0.337694	0.346751	0.898168	0.805442	0.441008	0.814727	0.858947
Rnf149	9	complement(46286657..46309451)	37.4855	0.128848	1.09342	0.777194	166.511	177.882	161.369	160.784	151.959	207.077	181.643	165.191	179.398	166.164
Dscam	11	complement(37004902..37253776)	2.16925	0.238299	1.1796	0.777194	7.17351	7.2543	11.2504	10.6237	7.41785	9.74155	9.42006	10.2975	11.9611	10.3637
Plcxd2	11	57207656..57260568	0.406422	-0.490219	-1.40466	0.777194	1.9172	1.55531	1.66262	2.067	1.97084	0.523584	1.54669	1.69961	1.2929	1.54634
Cd200r1	11	complement(60848131..60882379)	9.74742	-0.1651	-1.12124	0.777194	46.591	45.116	40.5545	47.4171	40.4714	38.6093	34.5173	39.4246	42.3613	42.6077
Plau	15	complement(3644769..3650819)	120.985	-0.204664	-1.15242	0.777194	443.728	540.722	603.673	602.506	545.692	519.03	541.52	442.424	356.914	533.924
[truncated: 20,083 more rows]
