# Supplementary material for: Augmenting hematoma-scavenging capacity of innate immune cells by CDNF reduces brain injury and promotes functional recovery after intracerebral hemorrhage
Source: Cell Death Dis. 2023 Feb 15;14(2):128. doi: 10.1038/s41419-022-05520-2 (PMC9932138; doi:10.1038/s41419-022-05520-2)
Supplement: Supplementary file 6 — Dataset 3 [file 41419_2022_5520_MOESM6_ESM.xlsx]

## Sheet: ICH+CDNF vs. ICH_all (GO en...
GO term
